# Supplementary material for: Elastic dosage compensation by X-chromosome upregulation
Source: Nat Commun. 2022 Apr 6;13:1854. doi: 10.1038/s41467-022-29414-1 (PMC8987076; doi:10.1038/s41467-022-29414-1)
Supplement: Supplementary file 4 — Supplementary Data 1 [file 41467_2022_29414_MOESM4_ESM.xlsx]

## Sheet: Smart-seq3
Sample	Barcode	Sex	Day	Refratio_chrX	X_status	PassQC
MESC_CL1_A2_PA	CCTCAACTGGTCGATTGGAA	Male	0	0.977099	XaXi	TRUE
MESC_CL1_A3_PA	AGCTCTGGTTCCAACGAATA	Male	0	0.936556	XaXi	TRUE
MESC_CL1_A4_PA	CTATAACCGTCCATAGGTAT	Male	0			FALSE
MESC_CL1_A5_PA	TAGGAGTGTCTCAGCATCCA	Male	0			FALSE
MESC_CL1_A6_PA	CCATCTGTTCTTGAACTGAG	Male	0			FALSE
MESC_CL1_A7_PA	TGTATCCATCTGGCGCATCT	Male	0	0.968041	XaXi	TRUE
MESC_CL1_A8_PA	GCTAGGTCAAGAATGAACGT	Male	0	1	XaXi	FALSE
MESC_CL1_A9_PA	TGTATCCGAACCGAAGGTTC	Male	0			FALSE
MESC_CL1_A10_PA	CCACTTCCATTTGCAGTTAG	Male	0			FALSE
MESC_CL1_A11_PA	TTGGATGAAGATCGCCGACA	Male	0			FALSE
MESC_CL1_A12_PA	TGTACTCATGTTGAGAGACA	Male	0			FALSE
MESC_CL1_B1_PA	TCCGATAACTCCGGAGACAT	Male	0	0.963952	XaXi	TRUE
MESC_CL1_B2_PA	AACCATCGGCCCTCAATTCA	Male	0	1	XaXi	TRUE
MESC_CL1_B3_PA	CCATTAGGAGTGACGGTGAG	Male	0	0.968712	XaXi	TRUE
MESC_CL1_B4_PA	CGCGCTTAGACGCTTAATAC	Male	0	0.97996	XaXi	TRUE
MESC_CL1_B5_PA	CGATGTTCGCCCAATTAGCA	Male	0	0.98536	XaXi	TRUE
MESC_CL1_B6_PA	TATAGGTTGGTTCCTTCGAG	Male	0	0.979577	XaXi	TRUE
MESC_CL1_B7_PA	CCACTTATGGCTCAATGCTC	Male	0	0.973913	XaXi	TRUE
MESC_CL1_B8_PA	GCACGGTACACCGCCGATAA	Male	0			FALSE
MESC_CL1_B9_PA	TCTATAGCGGTAAGTAAGGC	Male	0	0.966667	XaXi	TRUE
MESC_CL1_B10_PA	CCAGCTGTCATTGCCATTCC	Male	0			FALSE
MESC_CL1_B11_PA	TCACTGTTCTGAATACGTCA	Male	0	1	XaXi	FALSE
MESC_CL1_B12_PA	TGATGGTATGTGGACCGAAC	Male	0			FALSE
MESC_CL1_C1_PA	TAACAGCATGCACCAAGGAC	Male	0	0.971369	XaXi	TRUE
MESC_CL1_C2_PA	TAGTCTACGTGACTAAGAAG	Male	0	1	XaXi	FALSE
MESC_CL1_C3_PA	TTGTTCGGATTTCCGCATTA	Male	0	0.968008	XaXi	TRUE
MESC_CL1_C4_PA	GGATGCCTAGCCAGAGTGCA	Male	0	0.978185	XaXi	TRUE
MESC_CL1_C5_PA	TGTAGGTATCGTACTATGTG	Male	0	0.966821	XaXi	TRUE
MESC_CL1_C6_PA	TTGAGTAGGTTTCTCACTCT	Male	0	1	XaXi	FALSE
MESC_CL1_C7_PA	TTCTGATGCTCCAAGCTCAG	Male	0	0.973454	XaXi	TRUE
MESC_CL1_C8_PA	TTGGTCTTAGTTGCTAAGGA	Male	0	0.970773	XaXi	TRUE
MESC_CL1_C9_PA	TTGCACTTGTGCATCCTCAT	Male	0	0.978102	XaXi	TRUE
MESC_CL1_C10_PA	TTGGATACCTCAGCGTAACA	Male	0	0.979955	XaXi	TRUE
MESC_CL1_C11_PA	AACTGCGGAGTCTCACGAAT	Male	0			FALSE
MESC_CL1_C12_PA	TGACCTTGTTCCATGGTCGA	Male	0	0.972384	XaXi	TRUE
MESC_CL1_D1_PA	CACAGCAAGATCTAATCGGT	Male	0	0.956539	XaXi	TRUE
MESC_CL1_D2_PA	CGGTAAGTGGTATCCGCGGT	Male	0	0.953333	XaXi	TRUE
MESC_CL1_D3_PA	CGCAGACAACCGCTTGTGTT	Male	0	0.980427	XaXi	TRUE
MESC_CL1_D4_PA	TTAGCGAGACTTGTCCATCA	Male	0	0.976529	XaXi	TRUE
MESC_CL1_D5_PA	CAGGAATCCGTCTCAACGTT	Male	0	0.973516	XaXi	TRUE
MESC_CL1_D6_PA	GACGAGGACTCACAACTACA	Male	0	0.969186	XaXi	TRUE
MESC_CL1_D7_PA	TATAGGCGATATGTCCACCG	Male	0	0.965826	XaXi	TRUE
MESC_CL1_D8_PA	AACTGCGCCACGGTTGGCTA	Male	0	0.968675	XaXi	TRUE
MESC_CL1_D9_PA	CGGATGTGACGAATCGCACG	Male	0	0.973368	XaXi	TRUE
MESC_CL1_D10_PA	GAGCAGGAAGTTCTCGCAAG	Male	0	0.982156	XaXi	TRUE
MESC_CL1_D11_PA	TTCCACCACCTTGGAACCGA	Male	0	1	XaXi	FALSE
MESC_CL1_D12_PA	TGTGGAGGACTAGTAACAGG	Male	0	0.95874	XaXi	TRUE
MESC_CL1_E1_PA	AAGTGTCGTATCATCCGTTA	Male	0	0.956272	XaXi	TRUE
MESC_CL1_E2_PA	TAGGTCTTCTTAGTGATCAC	Male	0	0.970812	XaXi	TRUE
MESC_CL1_E3_PA	TTCCACTTACTGGACACTCC	Male	0	0.980639	XaXi	TRUE
MESC_CL1_E4_PA	CGTAGTGACGTTCTTGCAGC	Male	0	0.967742	XaXi	TRUE
MESC_CL1_E5_PA	CTGTAGCGACCAAGTGTAGC	Male	0	0.961876	XaXi	TRUE
MESC_CL1_E6_PA	AAGCGCAGAGAGATCATGGA	Male	0	0.979261	XaXi	TRUE
MESC_CL1_E7_PA	GTACAAGGATCCGGATTAAT	Male	0	0.973404	XaXi	TRUE
MESC_CL1_E8_PA	CCGAACATGGACCTCACCAG	Male	0	0.972371	XaXi	TRUE
MESC_CL1_E9_PA	TAATGTCTGGCACACCGAAC	Male	0	0.976268	XaXi	TRUE
MESC_CL1_E10_PA	TAACCGACCTTCAACAGGAT	Male	0	0.976825	XaXi	TRUE
MESC_CL1_E11_PA	GAGCATCAATTGTACGGTGC	Male	0	0.958632	XaXi	TRUE
MESC_CL1_E12_PA	GGCTCACATTTTAGCTGGAA	Male	0	0.966135	XaXi	TRUE
MESC_CL1_F1_PA	TTCTGTGGTATCTCTAGACT	Male	0	0.97605	XaXi	TRUE
MESC_CL1_F2_PA	TCCAGATCCTTGCTAGAGAT	Male	0	0.979083	XaXi	TRUE
MESC_CL1_F3_PA	TCACCGTTGGTACTTCCTGG	Male	0	0.979955	XaXi	TRUE
MESC_CL1_F4_PA	CGGCATAGAGCCGATGCGTA	Male	0	0.989664	XaXi	TRUE
MESC_CL1_F6_PA	TTCACCTTCACAGAGGCAAG	Male	0	0.97775	XaXi	TRUE
MESC_CL1_F7_PA	TACGCTCTGGTTCTCCATTC	Male	0	0.984485	XaXi	TRUE
MESC_CL1_F8_PA	TTGCCTCTAGGAGCGGAACT	Male	0	0.982721	XaXi	TRUE
MESC_CL1_F9_PA	GTACGCGAATTTACGTCGGC	Male	0	0.988439	XaXi	TRUE
MESC_CL1_F10_PA	TTCCTTACACGATGTGTTCT	Male	0	0.970677	XaXi	TRUE
MESC_CL1_F11_PA	TCCATGGCACCCATTCCTAG	Male	0	0.969313	XaXi	TRUE
MESC_CL1_F12_PA	TCTAAGTGGACCGGTACAAT	Male	0	0.976975	XaXi	TRUE
MESC_CL1_G1_PA	TTCGATCCATTGGACTGGTA	Male	0	0.977938	XaXi	TRUE
MESC_CL1_G2_PA	TCCTTGCATATACTGAACGA	Male	0	0.983226	XaXi	TRUE
MESC_CL1_G3_PA	TTGCGAGATTCTCTCTTCTA	Male	0	0.973326	XaXi	TRUE
MESC_CL1_G4_PA	GAGTTGAGTACCTCAGAATA	Male	0	0.981638	XaXi	TRUE
MESC_CL1_G5_PA	TTATGACTCGCTAGTAGTGA	Male	0	0.968237	XaXi	TRUE
MESC_CL1_G6_PA	TTCACTAAGCTACGGACTGT	Male	0	0.982941	XaXi	TRUE
MESC_CL1_G7_PA	CTAGATAGCAAGCCTTAGCG	Male	0	0.96798	XaXi	TRUE
MESC_CL1_G8_PA	TCAGGCAAGCAGCAACAGTA	Male	0	0.973055	XaXi	TRUE
MESC_CL1_G9_PA	CAAGCTATTCTGCGTGAGAC	Male	0	0.984733	XaXi	TRUE
MESC_CL1_G10_PA	TTAATGCCGACCACGAGCTT	Male	0	1	XaXi	FALSE
MESC_CL1_G11_PA	TACCATACGATAGTCCTTGA	Male	0	0.975123	XaXi	TRUE
MESC_CL1_G12_PA	TTATCTCACCGGCTATAATC	Male	0	0.979079	XaXi	TRUE
MESC_CL1_H1_PA	GCTATGGATAACCTAGGAGG	Male	0	0.976392	XaXi	TRUE
MESC_CL1_H2_PA	CCATGATTAGGTCTCACACC	Male	0	0.977878	XaXi	TRUE
MESC_CL1_H3_PA	TTGCGCAATCTGGCTAGGAG	Male	0	0.971658	XaXi	TRUE
MESC_CL1_H4_PA	TAATATCGCCAAGCCTGTTA	Male	0	0.975032	XaXi	TRUE
MESC_CL1_H5_PA	GAGTGCTACCTCAGTGTGTT	Male	0	0.97698	XaXi	TRUE
MESC_CL1_H6_PA	CGCAATTACGTAGACAACAC	Male	0	0.971482	XaXi	TRUE
MESC_CL1_H7_PA	GTGTAGTCTTTAATCACCAC	Male	0	0.960239	XaXi	TRUE
MESC_CL1_H8_PA	TTACCTCCTCAGGCGGATCA	Male	0	0.974877	XaXi	TRUE
MESC_CL1_H9_PA	TCACGAGCAATTGTGTAAGC	Male	0	0.978691	XaXi	TRUE
MESC_CL1_H10_PA	GGAACCTTGCCCGTATCATA	Male	0	0.979364	XaXi	TRUE
MESC_CL1_H11_PA	TAACGCCATTGACTTGCCAC	Male	0	1	XaXi	FALSE
MESC_CL1_H12_PA	CAGGCATTGTGGACAATTGG	Male	0	0.9653	XaXi	TRUE
MESC_CL1_A1_PB	TAAGACGGTGCCAACATCAT	Male	0			FALSE
MESC_CL1_A2_PB	TTGTCCTGTACAGCGTCATT	Male	0	1	XaXi	FALSE
MESC_CL1_A3_PB	TTCGTTGTACAACGGACTCG	Male	0	0.965368	XaXi	TRUE
MESC_CL1_A4_PB	TTGTCTTGACCACTAACCGG	Male	0			FALSE
MESC_CL1_A5_PB	TCAGCAATTGCCGAATTCAC	Male	0			FALSE
MESC_CL1_A7_PB	TGGCGCGTAACACAATAGCT	Male	0	0.976071	XaXi	TRUE
MESC_CL1_A8_PB	TACCTAGTCTTGCATCATAC	Male	0	1	XaXi	FALSE
MESC_CL1_A9_PB	GGTCGTGATTCCAGTTAAGA	Male	0			FALSE
MESC_CL1_A10_PB	TTCCGGCCAATAACATGTGG	Male	0			FALSE
MESC_CL1_A11_PB	CGGCCATCTTTAGTATCCAG	Male	0			FALSE
MESC_CL1_A12_PB	GCGGCTTACTTTGTGTTGGA	Male	0			FALSE
MESC_CL1_B1_PB	TTCACCACGGTAAGAGTGAG	Male	0	0.96902	XaXi	TRUE
MESC_CL1_B2_PB	TTCACCAGCTGGAGAAGGTC	Male	0	0.957035	XaXi	TRUE
MESC_CL1_B3_PB	GAACAGGTTAGGAAGTGCCA	Male	0	0.975012	XaXi	TRUE
MESC_CL1_B4_PB	CCATCACTATTCCAATGCAA	Male	0	0.985854	XaXi	TRUE
MESC_CL1_B5_PB	TACATCGCATTAACGCTTAG	Male	0	0.983393	XaXi	TRUE
MESC_CL1_B6_PB	CCGCCATACTTTCGAAGACG	Male	0	0.979273	XaXi	TRUE
MESC_CL1_B7_PB	TTCGCTCGTCTGATCGGCAG	Male	0	0.979814	XaXi	TRUE
MESC_CL1_B8_PB	TACATGGACGCCGGAGCTAA	Male	0			FALSE
MESC_CL1_B9_PB	TCGGAGCGTTGACCTGAAGA	Male	0	1	XaXi	FALSE
MESC_CL1_B10_PB	GGACAGATATTACGTGCGTT	Male	0			FALSE
MESC_CL1_B11_PB	TACCTATTGCCAAGAGGTCT	Male	0	1	XaXi	FALSE
MESC_CL1_B12_PB	CTCTCGCACAGAGGAGACGT	Male	0			FALSE
MESC_CL1_C1_PB	CACTGCCGTATACGTTCTTC	Male	0	0.978049	XaXi	TRUE
MESC_CL1_C2_PB	ACCTTACGTGCCAAGCGGAT	Male	0	0.973368	XaXi	TRUE
MESC_CL1_C3_PB	TCATTCGGTTCGCTTATCTG	Male	0	0.972742	XaXi	TRUE
MESC_CL1_C4_PB	TTGGTTCGGCCCGTTCGTAT	Male	0	0.977475	XaXi	TRUE
MESC_CL1_C5_PB	TCGAATCAGGTTGGAGAGGA	Male	0	0.978068	XaXi	TRUE
MESC_CL1_C6_PB	AAGCCACTACTGCTGGTTAT	Male	0	1	XaXi	FALSE
MESC_CL1_C7_PB	AGACCTCCGTGGAGATTGAA	Male	0	0.974138	XaXi	TRUE
MESC_CL1_C8_PB	CGGCCGAATACGACGCAGAA	Male	0	0.978527	XaXi	TRUE
MESC_CL1_C9_PB	CCGTATCGCTTGGAGTTACA	Male	0	0.976169	XaXi	TRUE
MESC_CL1_C10_PB	TTGAGTACACTTGTCGGAAC	Male	0	0.97169	XaXi	TRUE
MESC_CL1_C11_PB	TCCTAGGTTATTCACAGTGT	Male	0			FALSE
MESC_CL1_C12_PB	TTGTACCAGAGAATTCGGTA	Male	0	0.971578	XaXi	TRUE
MESC_CL1_D1_PB	CGATACTAGTTTGTGCTAGT	Male	0			FALSE
MESC_CL1_D2_PB	TTCTTAAGCCCAACCACCTT	Male	0	0.971792	XaXi	TRUE
MESC_CL1_D3_PB	CCATTACAGTCAGAAGCACA	Male	0	0.978926	XaXi	TRUE
MESC_CL1_D4_PB	TCAGACAGAATTCAGGTTCC	Male	0	0.984265	XaXi	TRUE
MESC_CL1_D5_PB	TGTGAGTGATTCAAGCGAGT	Male	0	0.981849	XaXi	TRUE
MESC_CL1_D6_PB	TTCGTCAGAGTATGGCAGCA	Male	0	0.967836	XaXi	TRUE
MESC_CL1_D7_PB	TTGCACCGATAGGTGTCCGT	Male	0	0.976246	XaXi	TRUE
MESC_CL1_D8_PB	AACTGAACACTAGTTAGGCT	Male	0	0.974585	XaXi	TRUE
MESC_CL1_D9_PB	AAGACATGCCCATGAAGTGA	Male	0	0.981038	XaXi	TRUE
MESC_CL1_D10_PB	TTGGCCACGATCACATCTTC	Male	0	0.975828	XaXi	TRUE
MESC_CL1_D11_PB	TCAGGTGGTCTAAGTGCAGT	Male	0	1	XaXi	FALSE
MESC_CL1_D12_PB	TTATCCGGTCGGCATGATGG	Male	0	0.980229	XaXi	TRUE
MESC_CL1_E1_PB	CCAGGAGTACTGGAGATAAC	Male	0	0.966342	XaXi	TRUE
MESC_CL1_E2_PB	TAGGACAGGCCAACGGCGAA	Male	0	0.97755	XaXi	TRUE
MESC_CL1_E3_PB	TGATTCAGCTTCCGTCTTGG	Male	0	0.977302	XaXi	TRUE
MESC_CL1_E4_PB	TCTAACTGCCTTGCCTTATC	Male	0	0.971629	XaXi	TRUE
MESC_CL1_E5_PB	TCTGGTATCACAAGATTCCA	Male	0	0.960834	XaXi	TRUE
MESC_CL1_E6_PB	TTCGTCCTCGTGGTAGACAA	Male	0	0.975492	XaXi	TRUE
MESC_CL1_E7_PB	TGAACACGGATACTCAGGAG	Male	0	0.973498	XaXi	TRUE
MESC_CL1_E8_PB	ACGCAACGAGTCTGCAACAA	Male	0	0.974386	XaXi	TRUE
MESC_CL1_E9_PB	CCAGTGAGAGAAGAACGTAG	Male	0	0.976444	XaXi	TRUE
MESC_CL1_E10_PB	TTGAGAGTTCCACTGATGAT	Male	0	0.97965	XaXi	TRUE
MESC_CL1_E11_PB	CGATCGTCACTCAGACGCCT	Male	0	0.960152	XaXi	TRUE
MESC_CL1_E12_PB	GCACGACAGATAATCGGCCA	Male	0	0.973974	XaXi	TRUE
MESC_CL1_F1_PB	TGACTCACTCTGCCACAACT	Male	0	0.982161	XaXi	TRUE
MESC_CL1_F2_PB	TTAACTCTGCTGGTTGGTAT	Male	0	0.971233	XaXi	TRUE
MESC_CL1_F3_PB	TTAACCTAGGACGTATACTC	Male	0	0.972241	XaXi	TRUE
MESC_CL1_F4_PB	CCTGCTTGGAAAGTTATCGG	Male	0	0.976392	XaXi	TRUE
MESC_CL1_F5_PB	GAGTCCAGATCCACTTGTCC	Male	0	0.975799	XaXi	TRUE
MESC_CL1_F6_PB	TCAGCTAGTTCCTATAATGG	Male	0	0.97171	XaXi	TRUE
MESC_CL1_F7_PB	TTGCTCAAGTGAATAGACCA	Male	0	0.972834	XaXi	TRUE
MESC_CL1_F8_PB	CACGGTGTATTTACAACACG	Male	0	0.971125	XaXi	TRUE
MESC_CL1_F9_PB	TTATCTCGAGTGAATAGAGG	Male	0	0.981746	XaXi	TRUE
MESC_CL1_F10_PB	CCTGTCCAACTAGACTCGGA	Male	0	0.973211	XaXi	TRUE
MESC_CL1_F11_PB	AGGTGATGCGTTCGCCTTGC	Male	0	0.969646	XaXi	TRUE
MESC_CL1_F12_PB	CGCTACCATCCGGTTACGAG	Male	0	0.976263	XaXi	TRUE
MESC_CL1_G1_PB	TGTGTCCTATTTCTGTTACG	Male	0	0.97937	XaXi	TRUE
MESC_CL1_G2_PB	TGGTGATCTGTGGCGTCGAT	Male	0	0.978402	XaXi	TRUE
MESC_CL1_G3_PB	GACAGTGATACCAATGTTAC	Male	0	0.97395	XaXi	TRUE
MESC_CL1_G4_PB	TGGTATTGTCAACTACCACT	Male	0	0.979905	XaXi	TRUE
MESC_CL1_G5_PB	CAGAATACGGAACTAGCGTA	Male	0	0.973558	XaXi	TRUE
MESC_CL1_G6_PB	TATAGAAGCCTTCACTACCA	Male	0	0.974603	XaXi	TRUE
MESC_CL1_G7_PB	TCGTTGGCGTTAACCGGTAA	Male	0	0.974537	XaXi	TRUE
MESC_CL1_G8_PB	CAGCAGCCTTGCACAGTATT	Male	0	0.990291	XaXi	TRUE
MESC_CL1_G9_PB	TTCGAGAGCTTTCACGTCAG	Male	0	0.981843	XaXi	TRUE
MESC_CL1_G10_PB	AGGCCGATGTGATCGAATAC	Male	0	0.950413	XaXi	TRUE
MESC_CL1_G11_PB	TTAGCGCCGTGAGCACTGCA	Male	0	0.975842	XaXi	TRUE
MESC_CL1_G12_PB	TTCGAGAATCGAAGATTAGC	Male	0	0.975756	XaXi	TRUE
MESC_CL1_H1_PB	CACTCGTGGTCCGAGAAGGA	Male	0	1	XaXi	FALSE
MESC_CL1_H2_PB	TACGTCCATAGCATCGAACC	Male	0	0.976391	XaXi	TRUE
MESC_CL1_H3_PB	TTCGATCTTGCCATTGTCTT	Male	0	0.973704	XaXi	TRUE
MESC_CL1_H4_PB	TTCTTCTTCCTTACGCGCGA	Male	0	0.973405	XaXi	TRUE
MESC_CL1_H5_PB	TTACTAGTGGTTGAGGAAGA	Male	0	0.966942	XaXi	TRUE
MESC_CL1_H6_PB	TTCGCGACTTTCCACCAATT	Male	0	0.979962	XaXi	TRUE
MESC_CL1_H7_PB	TCGGAATGATTTACGTGTCC	Male	0	0.968368	XaXi	TRUE
MESC_CL1_H8_PB	TCATGCTCTTCCATCTCCGT	Male	0	0.989474	XaXi	TRUE
MESC_CL1_H9_PB	TTATCCTCGCTTACTTACCG	Male	0	0.966077	XaXi	TRUE
MESC_CL1_H10_PB	GAGTATGTACTGAACATCTC	Male	0	0.977547	XaXi	TRUE
MESC_CL1_H11_PB	CACTCACACGTGTATTGCCA	Male	0	0.978109	XaXi	TRUE
MESC_CL1_H12_PB	TACCATCTACTCATTGCACG	Male	0	0.970923	XaXi	TRUE
MESC_CL5_A1_PC	TGAGGTTGTATTGGTCAGTT	Female	0	0.545321	XaXa	TRUE
MESC_CL5_A2_PC	AGCTCCACTGTCTAGCGGTC	Female	0	0.523929	XaXa	TRUE
MESC_CL5_A3_PC	TAGACCGTTGTTCAGGTAGG	Female	0	0.528937	XaXa	TRUE
MESC_CL5_A4_PC	GAGTTAGAACTTCTGAGTCA	Female	0	0.548545	XaXa	TRUE
MESC_CL5_A5_PC	CGATGACTCCTACACGATAC	Female	0	0.00683371	XiXa	TRUE
MESC_CL5_A6_PC	AACGTGACAATAGCCGAATC	Female	0	0.50942	XaXa	TRUE
MESC_CL5_A7_PC	TTGTTACTCCCAAGAGCTGG	Female	0	0.523901	XaXa	TRUE
MESC_CL5_A8_PC	CGGAATCCAATTCTCGCCTC	Female	0	0.5164	XaXa	TRUE
MESC_CL5_A9_PC	CGGTAACGGTTTGCTAGTAC	Female	0	0.537361	XaXa	TRUE
MESC_CL5_A10_PC	TAGTAGGACAAACTTCGTCT	Female	0	0.467709	XaXa	TRUE
MESC_CL5_A11_PC	GCGTTACAGATTGAGACTGT	Female	0	0.50667	XaXa	TRUE
MESC_CL5_A12_PC	TGTAAGTCACTTCGACCGGT	Female	0	0.520083	XaXa	TRUE
MESC_CL5_B1_PC	GGAAGCTCCTTTGGTTCCAA	Female	0	0.529551	XaXa	TRUE
MESC_CL5_B2_PC	TGGAGACACGTCGGTCGAGT	Female	0	0.448772	XaXa	TRUE
MESC_CL5_B3_PC	TTACTGGCAGCAGGAAGAGG	Female	0	0.483763	XaXa	TRUE
MESC_CL5_B4_PC	CGGAAGGTGTCCAGCATACC	Female	0	0.5375	XaXa	TRUE
MESC_CL5_B5_PC	TTCCTTAGCTTGTACGAACT	Female	0	0.490984	XaXa	TRUE
MESC_CL5_B6_PC	TAAGGAATGGTGACCGAATT	Female	0	0.527793	XaXa	TRUE
MESC_CL5_B7_PC	GGTACGAAGCTTGACAGCCT	Female	0	0.00863309	XiXa	TRUE
MESC_CL5_B8_PC	TGTAACGAAGTTATTCGCCT	Female	0	0.507892	XaXa	TRUE
MESC_CL5_B9_PC	TTGTAATGCGTCTGAGCCGT	Female	0	0.497596	XaXa	TRUE
MESC_CL5_B10_PC	TTAACGAGGATGGTCCGAGA	Female	0	0.47632	XaXa	TRUE
MESC_CL5_B11_PC	TAGGCTTAAGTTCCGCTTCT	Female	0	0.511473	XaXa	TRUE
MESC_CL5_B12_PC	TTGAGTTGCCTTCTTCGGCG	Female	0	0.505505	XaXa	TRUE
MESC_CL5_C1_PC	TGACACCGTATACGTAATCG	Female	0	0.00403226	XiXa	TRUE
MESC_CL5_C2_PC	TTATGGCCTTCCACGGATTC	Female	0	0.556695	XaXa	TRUE
MESC_CL5_C3_PC	TCGTGAAGCGTTCGATGGTT	Female	0	0.51559	XaXa	TRUE
MESC_CL5_C4_PC	TGATGGAGAACAGCCACAAG	Female	0	0.00952381	XiXa	TRUE
MESC_CL5_C5_PC	GGCAATCCTCGAAGGAACTA	Female	0	0.514634	XaXa	TRUE
MESC_CL5_C6_PC	TACGCTACTATCGCGAGTGA	Female	0	0.504985	XaXa	TRUE
MESC_CL5_C7_PC	TAGCTCCAGATTGTCGATAG	Female	0	0.519787	XaXa	TRUE
MESC_CL5_C8_PC	TTGTCTGCAATGCAGGCTAC	Female	0	0.52904	XaXa	TRUE
MESC_CL5_C9_PC	CGGAGAGTCAAACTCATCGT	Female	0	0.468354	XaXa	TRUE
MESC_CL5_C10_PC	CTGCAAGTGCCGATGACCTT	Female	0	0.488409	XaXa	TRUE
MESC_CL5_C11_PC	CCGACGCATTCCATTGTAAG	Female	0	0.515954	XaXa	TRUE
MESC_CL5_C12_PC	TCTGCGTTAACGATTCTGCC	Female	0	0.506667	XaXa	FALSE
MESC_CL5_D1_PC	TAATGATCCGCCGTTAACAA	Female	0	0.469314	XaXa	TRUE
MESC_CL5_D2_PC	GGAGAACCACTTGCTCTAAC	Female	0	0.478843	XaXa	TRUE
MESC_CL5_D3_PC	CACATCCAGGAAGTACGAGA	Female	0	0.527215	XaXa	TRUE
MESC_CL5_D4_PC	TCTCCATGATCCAATTGACT	Female	0	0.501889	XaXa	TRUE
MESC_CL5_D5_PC	TCTCGAGATATCCGATCAAG	Female	0	0.501414	XaXa	TRUE
MESC_CL5_D6_PC	GGATCGTAGAGAATTACCTC	Female	0	0.491571	XaXa	TRUE
MESC_CL5_D7_PC	TGGATCGATTGAAGTGACTC	Female	0	0.529569	XaXa	TRUE
MESC_CL5_D8_PC	CGAGATGACCTGACAGAGGT	Female	0	0.501559	XaXa	TRUE
MESC_CL5_D9_PC	TTGAAGGCGTGAGAAGCCTA	Female	0	0.495336	XaXa	TRUE
MESC_CL5_D10_PC	CGTGGTCTGTTGCCTACGTC	Female	0	0.471783	XaXa	TRUE
MESC_CL5_D11_PC	TTATGTGCACTGGCTACTAA	Female	0	0.489047	XaXa	TRUE
MESC_CL5_D12_PC	CCTAATAGACTTACGATAGG	Female	0	0.459179	XaXa	TRUE
MESC_CL5_E1_PC	TGCACCAACATTGTACCTAC	Female	0	0.0034965	XiXa	TRUE
MESC_CL5_E2_PC	TTCGTGTCGAATGCCGTAAC	Female	0	0.974449	XaXi	TRUE
MESC_CL5_E3_PC	GAAGCAGCTGTGTCAAGAGG	Female	0	0.554257	XaXa	TRUE
MESC_CL5_E4_PC	GGACATGTAATAAGTGCTCG	Female	0	0.563621	XaXa	TRUE
MESC_CL5_E5_PC	CCGAGACTTGCTCAGGCCAT	Female	0	0.475615	XaXa	TRUE
MESC_CL5_E6_PC	TGGCTTGTCATTGCTACAGC	Female	0	0.511244	XaXa	TRUE
MESC_CL5_E7_PC	TCCTCCAGTGTTACGGAGTC	Female	0	0.475123	XaXa	TRUE
MESC_CL5_E8_PC	AAGGCCTTGGTTATGCCGCT	Female	0	0.579869	XaXa	TRUE
MESC_CL5_E9_PC	TTCAGTCCGTTGAGGACTTA	Female	0	0.516684	XaXa	TRUE
MESC_CL5_E10_PC	ATCCTGGCCTCCGTCTTAAC	Female	0	0.536355	XaXa	TRUE
MESC_CL5_E11_PC	GGCGACAACATTAAGAGAGC	Female	0	0.477477	XaXa	TRUE
MESC_CL5_E12_PC	TACTCAGACATGAAGCTTCG	Female	0	0.531856	XaXa	TRUE
MESC_CL5_F1_PC	CAATCGCCTACCATGTTGCA	Female	0	0.474242	XaXa	TRUE
MESC_CL5_F2_PC	TCGGTAACACTCATGGACCA	Female	0	0.549492	XaXa	TRUE
MESC_CL5_F3_PC	TTACGGTAACTTGTTGGAGG	Female	0	0.493738	XaXa	TRUE
MESC_CL5_F4_PC	CACGGCTAGTGTGTTCCACG	Female	0	0.5625	XaXa	FALSE
MESC_CL5_F5_PC	TTCTGTCGCCCGAGATCGTC	Female	0	0.534161	XaXa	FALSE
MESC_CL5_F6_PC	TCAGACCTGATAATCCATGG	Female	0	0.498143	XaXa	TRUE
MESC_CL5_F7_PC	CCATCATCGCTTCTTGAGTG	Female	0	0.496264	XaXa	TRUE
MESC_CL5_F8_PC	TCGTAAGAACCAGGCTCCAA	Female	0	0.521548	XaXa	TRUE
MESC_CL5_F9_PC	CCGTCTAATTTTCTGGCTTG	Female	0	0.490319	XaXa	TRUE
MESC_CL5_F10_PC	CCTCGACACTCTCTTAGATG	Female	0	0.529058	XaXa	TRUE
MESC_CL5_F11_PC	TATACCGGCGTTCGGCGATC	Female	0	0.557143	XaXa	TRUE
MESC_CL5_F12_PC	TTCTGCATCGCCGCCTCTAT	Female	0	0.526082	XaXa	TRUE
MESC_CL5_G1_PC	CCACTGGTAACCGCAGTAGT	Female	0	0.517028	XaXa	TRUE
MESC_CL5_G2_PC	CCGCTACACATTGTGTCTTC	Female	0	0.534211	XaXa	TRUE
MESC_CL5_G3_PC	TTAATAGGCGTAGTACGGAG	Female	0	0.568102	XaXa	TRUE
MESC_CL5_G4_PC	CCTCTTACAATTCGTACACC	Female	0	0.388989	XsXa	TRUE
MESC_CL5_G5_PC	TTGAGCCAGCCTGTCATTAC	Female	0	0.475771	XaXa	TRUE
MESC_CL5_G6_PC	TCTAAGGTACCCTGAGTAGC	Female	0	0.490129	XaXa	TRUE
MESC_CL5_G7_PC	TTGCTTGGCCTTATCGCTGG	Female	0	0.477876	XaXa	TRUE
MESC_CL5_G8_PC	CCATTCTTGTAACATAGCCT	Female	0	0.535595	XaXa	TRUE
MESC_CL5_G9_PC	TTAAGCACCGTGGAAGACTT	Female	0	0.515767	XaXa	TRUE
MESC_CL5_G10_PC	CCACGTGTGATTGTAACCTG	Female	0	0.541955	XaXa	TRUE
MESC_CL5_G11_PC	TGAGAGGTATCGACCTAGCA	Female	0	0.494514	XaXa	TRUE
MESC_CL5_G12_PC	GACAGGAGCACGTGTTATGA	Female	0	0.47754	XaXa	TRUE
MESC_CL5_H1_PC	CCGTAGATGCTTCACCTGTG	Female	0	0.500322	XaXa	TRUE
MESC_CL5_H2_PC	TTACACCTCTTAGCCACTTG	Female	0	0.487375	XaXa	TRUE
MESC_CL5_H3_PC	TCAACACCAAGGAAGTGGTT	Female	0	0.561183	XaXa	TRUE
MESC_CL5_H4_PC	TTCCAACCTAACGTTAGAGT	Female	0	0.539235	XaXa	TRUE
MESC_CL5_H5_PC	TGATAGACTCCCGTTCTAGA	Female	0	0.489323	XaXa	TRUE
MESC_CL5_H6_PC	CCACATAATCTTCCATCGGA	Female	0	0.973271	XaXi	TRUE
MESC_CL5_H7_PC	TACAATTGCCAGCTTAGAGG	Female	0	0.509259	XaXa	TRUE
MESC_CL5_H8_PC	TGCGACTAATTTACCGGACC	Female	0	0.536303	XaXa	TRUE
MESC_CL5_H9_PC	TTGCGAACTATCTGTGACAT	Female	0	0.50174	XaXa	TRUE
MESC_CL5_H10_PC	TTCTACGATGCTAAGTACCA	Female	0	0.546323	XaXa	TRUE
MESC_CL5_H11_PC	TCTAACCTTCTTAGTGGTGC	Female	0	0.535519	XaXa	TRUE
MESC_CL5_H12_PC	CCAATTCATGTTGTGTGCGT	Female	0	0.98915	XaXi	TRUE
MESC_CL5_A1_PD	CGGTTGAACGTCCAACCGCT	Female	0	0.5625	XaXa	TRUE
MESC_CL5_A2_PD	TGAGCCTTCTACACACTCCG	Female	0	0.529607	XaXa	TRUE
MESC_CL5_A3_PD	TTGTGGTTCGGTCTCCTAGG	Female	0	0.519937	XaXa	TRUE
MESC_CL5_A4_PD	TTATGGTGGTGTAACGTCTA	Female	0	0.554304	XaXa	TRUE
MESC_CL5_A5_PD	TAAGGAGAAGTTGCGCTACG	Female	0	0.0116448	XiXa	TRUE
MESC_CL5_A6_PD	TCACCACATACCATTGAATC	Female	0	0.505058	XaXa	TRUE
MESC_CL5_A7_PD	TTGGTGACGCTGGATGTCCG	Female	0	0.497289	XaXa	TRUE
MESC_CL5_A8_PD	TAAGGTGCGGTGGCCTTAAT	Female	0	0.49852	XaXa	TRUE
MESC_CL5_A9_PD	TTGGAGCAATACCACAAGCA	Female	0	0.518178	XaXa	TRUE
MESC_CL5_A10_PD	TACAGGACAACAAGGATCGC	Female	0	0.452874	XaXa	TRUE
MESC_CL5_A11_PD	GACTAGGTCCTTGGAAGTTG	Female	0	0.520124	XaXa	TRUE
MESC_CL5_A12_PD	TGTGGTGCTACCTCGTAAGT	Female	0	0.546198	XaXa	TRUE
MESC_CL5_B1_PD	TACTTGTGCAGAGCTTGGAC	Female	0	0.511278	XaXa	TRUE
MESC_CL5_B2_PD	TTCGGTTGTGTATACAGCTC	Female	0	0.468508	XaXa	TRUE
MESC_CL5_B3_PD	CGGATCTTCCGGTGCGTATC	Female	0	0.416069	XaXa	TRUE
MESC_CL5_B4_PD	TTCCGCCGTTGAAGCTAGCC	Female	0	0.44	XaXa	FALSE
MESC_CL5_B5_PD	TTCCTCTGTATGGACGGAGT	Female	0	0.484343	XaXa	TRUE
MESC_CL5_B6_PD	TTGGTTATGGTCAGACTTCG	Female	0	0.545683	XaXa	TRUE
MESC_CL5_B7_PD	AGGTGCTTGCTTCATTCGCA	Female	0	0.00965018	XiXa	TRUE
MESC_CL5_B8_PD	GAACCTGACCTTCAGGAGAT	Female	0	0.497963	XaXa	TRUE
MESC_CL5_B9_PD	TTCCGCTAGCGGTATGGTGA	Female	0	0.523752	XaXa	TRUE
MESC_CL5_B10_PD	GCCTAGTTGGGAACCGGATG	Female	0	0.458668	XaXa	TRUE
MESC_CL5_B11_PD	GGATCTACAATAGGACCAAG	Female	0	0.500493	XaXa	TRUE
MESC_CL5_B12_PD	CCGACTTAGTGAGGCGACTA	Female	0	1	XaXi	FALSE
MESC_CL5_C1_PD	TGACCATGAAACTACCGAGG	Female	0	0.00730519	XiXa	TRUE
MESC_CL5_C2_PD	TTAGGCATCCCCAGAATCTA	Female	0	0.536562	XaXa	TRUE
MESC_CL5_C3_PD	TCCGGATTCGGGCTCAGAAC	Female	0	0.520468	XaXa	FALSE
MESC_CL5_C4_PD	CGGCAAGCTATGCACTATCC	Female	0	0.00701447	XiXa	TRUE
MESC_CL5_C5_PD	GATGGACGCTCTAGGCATAT	Female	0	0.510558	XaXa	TRUE
MESC_CL5_C6_PD	TTCCAGCTATTTAACACGCT	Female	0	0.508374	XaXa	TRUE
MESC_CL5_C7_PD	TTCCGTGCTGTGGATGGCAA	Female	0	0.530358	XaXa	TRUE
MESC_CL5_C8_PD	TAGATCTCTCTAGGTGGCGA	Female	0	0.505832	XaXa	TRUE
MESC_CL5_C9_PD	GGAAGGTACGTTCGCCACAC	Female	0	0.463044	XaXa	TRUE
MESC_CL5_C10_PD	CAAGGACATCTGAGTAATCC	Female	0	0.46931	XaXa	TRUE
MESC_CL5_C11_PD	TTCGCACGCACACCTCTAGC	Female	0	0.51582	XaXa	TRUE
MESC_CL5_C12_PD	TAGAGAGATGACTCCTTGGC	Female	0	0.515776	XaXa	TRUE
MESC_CL5_D1_PD	TTGCTCGGTGCGCGTTAATG	Female	0	0.472727	XaXa	FALSE
MESC_CL5_D2_PD	GATAGACAGTAATCGTCGGA	Female	0	0.475891	XaXa	TRUE
MESC_CL5_D3_PD	TGAACGTGGTTCAATCTGCT	Female	0	0.519223	XaXa	TRUE
MESC_CL5_D4_PD	GGTGGAAGGTCGACGGTTGT	Female	0	0.4	XsXa	FALSE
MESC_CL5_D5_PD	TTGCCGTCAATTCTTGCGAT	Female	0	0.530422	XaXa	TRUE
MESC_CL5_D6_PD	TCCATTAACGTTGGCGTGTG	Female	0	0.47465	XaXa	TRUE
MESC_CL5_D7_PD	TCTGGACGTCTCCAAGCGTG	Female	0	0.534063	XaXa	TRUE
MESC_CL5_D8_PD	TTGCTCACAATACAACTAGC	Female	0	0.520175	XaXa	TRUE
MESC_CL5_D9_PD	GAACGCCTTCAAGAAGATCC	Female	0	0.501728	XaXa	TRUE
MESC_CL5_D10_PD	TTGCGGCAAGGGAAGAGAAT	Female	0	0.499358	XaXa	TRUE
MESC_CL5_D11_PD	TATATGAGCGCCAGTTGCTC	Female	0	0.499504	XaXa	TRUE
MESC_CL5_D12_PD	CGATCCTGTTTCCAAGGAGA	Female	0	0.478226	XaXa	TRUE
MESC_CL5_E1_PD	TTCAACGGTATGGCGAATGG	Female	0	0.00796813	XiXa	TRUE
MESC_CL5_E2_PD	CGCACTACCTTGCGTGGTAG	Female	0	0.979771	XaXi	TRUE
MESC_CL5_E3_PD	TCAAGCATCTGAAGACCGCT	Female	0	0.549431	XaXa	TRUE
MESC_CL5_E4_PD	TACACCTGAATTGCGACCAC	Female	0	0.546218	XaXa	FALSE
MESC_CL5_E5_PD	CAATAAGAGCTTCTTCACCA	Female	0	0.509782	XaXa	TRUE
MESC_CL5_E6_PD	CCTTAATCCTTATCACCTGC	Female	0	0.498331	XaXa	TRUE
MESC_CL5_E7_PD	AACGTACCGTTGCATATGGT	Female	0	0.440958	XaXa	TRUE
MESC_CL5_E8_PD	TCGTCTGAATCCGTGTTACT	Female	0	0.583867	XaXa	TRUE
MESC_CL5_E9_PD	TGGACATACTTGCTGTTGTT	Female	0	0.516953	XaXa	TRUE
MESC_CL5_E10_PD	TTCTTATCGCGAGATGCGAG	Female	0	0.528188	XaXa	TRUE
MESC_CL5_E11_PD	TAATCCTCTGGTGCGATCGA	Female	0	0.531263	XaXa	TRUE
MESC_CL5_E12_PD	AGGTTCACCATGGTGGTTGA	Female	0	0.508349	XaXa	TRUE
MESC_CL5_F1_PD	TTCTTCAAGGTAGCCGCTCT	Female	0	0.486449	XaXa	TRUE
MESC_CL5_F2_PD	CGACATGCGTTGATTGGCGA	Female	0	0.515532	XaXa	TRUE
MESC_CL5_F3_PD	TGCGTGAATATAAGGTGTCA	Female	0	0.478514	XaXa	TRUE
MESC_CL5_F4_PD	CGGTCGGTAATTATGCGTTG	Female	0	0.506236	XaXa	TRUE
MESC_CL5_F5_PD	CCAGAGTATGTTACCTCAGT	Female	0	0.504348	XaXa	TRUE
MESC_CL5_F6_PD	TTAGCTTCCTTCGTATAGGA	Female	0	0.504046	XaXa	TRUE
MESC_CL5_F7_PD	TTGACGCGTCTTCGTCTACA	Female	0	0.492888	XaXa	TRUE
MESC_CL5_F8_PD	TAGATGTAGGCTATCTAGTG	Female	0	0.529649	XaXa	TRUE
MESC_CL5_F9_PD	TTGCCATCGTCTATTCGCTG	Female	0	0.489291	XaXa	TRUE
MESC_CL5_F10_PD	CCGCAAGATGTGTCATGGTG	Female	0	0.49178	XaXa	TRUE
MESC_CL5_F11_PD	CCACCATAGGTATACGCGTA	Female	0	0.492394	XaXa	TRUE
MESC_CL5_F12_PD	TAGGAGGTAATCGGTGCAAG	Female	0	0.491726	XaXa	TRUE
MESC_CL5_G1_PD	TTCTCTCTACCAAGAGAACG	Female	0	0.559958	XaXa	TRUE
MESC_CL5_G2_PD	TTGTGCCGAGTTGGCGTAGC	Female	0	0.528471	XaXa	TRUE
MESC_CL5_G3_PD	CAGATAACCGTCGATATGAG	Female	0	0.552553	XaXa	TRUE
MESC_CL5_G4_PD	TTCCACACAGCGAGTCATTA	Female	0	0.417087	XaXa	TRUE
MESC_CL5_G5_PD	GGTGCCTCATTCCTAACCAT	Female	0	0.474605	XaXa	TRUE
MESC_CL5_G6_PD	CGGTAGTCAGTTATTGGTCG	Female	0	0.537577	XaXa	TRUE
MESC_CL5_G7_PD	CCAATATTCGAGGTATAGCT	Female	0	0.479174	XaXa	TRUE
MESC_CL5_G8_PD	GCATTAGCACTTCTCTGATC	Female	0	0.496759	XaXa	TRUE
MESC_CL5_G9_PD	CTGCACTGACTTACTGTCGT	Female	0	0.519388	XaXa	TRUE
MESC_CL5_G10_PD	GGTGTCTGAGACCTTCTCGG	Female	0	0.545256	XaXa	TRUE
MESC_CL5_G11_PD	TTCTGGATACTTAGCTGCGC	Female	0	0.503115	XaXa	TRUE
MESC_CL5_G12_PD	GTCACTTAAGTTCACTGGCC	Female	0	0.488964	XaXa	TRUE
MESC_CL5_H1_PD	CGATGATACGTGTGGCATGT	Female	0	0.510524	XaXa	TRUE
MESC_CL5_H2_PD	CAATTGGTGGTTCCGGTCTT	Female	0	0.494295	XaXa	TRUE
MESC_CL5_H3_PD	TGTGCGTAAGGCGTAATGTT	Female	0	0.543626	XaXa	TRUE
MESC_CL5_H4_PD	GCAGGAACACCACAATCCAC	Female	0	0.554461	XaXa	TRUE
MESC_CL5_H5_PD	GTGTTGACACTTCTTGTCCT	Female	0	0.459934	XaXa	TRUE
MESC_CL5_H6_PD	CAAGACCTATTTCCTAGAAG	Female	0	0.974249	XaXi	TRUE
MESC_CL5_H7_PD	GGATTGGACCTCGGTTCATT	Female	0	0.490215	XaXa	TRUE
MESC_CL5_H8_PD	TGCGTAGGCACTCTTATTCG	Female	0	0.536424	XaXa	TRUE
MESC_CL5_H10_PD	CGGAGTTATCAAGTGCTGAA	Female	0	0.536985	XaXa	TRUE
MESC_CL5_H11_PD	CTCTGTCAGGTGCTGCGCAT	Female	0	0.542963	XaXa	TRUE
MESC_CL5_H12_PD	TGACAACTTGTTAGAGGAAC	Female	0	0.976767	XaXi	TRUE
MESC_CL5d1_A1_PA	GAGCGCCTAT	Female	1	0.0454545	XiXa	TRUE
MESC_CL5d1_A2_PA	TCCGATAACT	Female	1	0.551471	XaXa	TRUE
MESC_CL5d1_A3_PA	TAACAGCATG	Female	1	0.00729927	XiXa	TRUE
MESC_CL5d1_A4_PA	CACAGCAAGA	Female	1	0.0230548	XiXa	TRUE
MESC_CL5d1_A5_PA	AAGTGTCGTA	Female	1	0.0113636	XiXa	TRUE
MESC_CL5d1_A6_PA	TTCTGTGGTA	Female	1	0.985915	XaXi	TRUE
MESC_CL5d1_A7_PA	TTCGATCCAT	Female	1	0	XiXa	TRUE
MESC_CL5d1_A8_PA	GCTATGGATA	Female	1	0.00628931	XiXa	TRUE
MESC_CL5d1_A9_PA	CCTCAACTGG	Female	1	0.015873	XiXa	TRUE
MESC_CL5d1_A10_PA	AACCATCGGC	Female	1	0.00560224	XiXa	TRUE
MESC_CL5d1_A11_PA	TAGTCTACGT	Female	1	0	XiXa	FALSE
MESC_CL5d1_A12_PA	CGGTAAGTGG	Female	1	0.955357	XaXi	TRUE
MESC_CL5d1_B1_PA	TAGGTCTTCT	Female	1	1	XaXi	TRUE
MESC_CL5d1_B2_PA	TCCAGATCCT	Female	1	0.509259	XaXa	TRUE
MESC_CL5d1_B3_PA	TCCTTGCATA	Female	1	0.0160858	XiXa	TRUE
MESC_CL5d1_B4_PA	CCATGATTAG	Female	1	0.015873	XiXa	TRUE
MESC_CL5d1_B5_PA	AGCTCTGGTT	Female	1	0	XiXa	TRUE
MESC_CL5d1_B6_PA	CCATTAGGAG	Female	1	0.991667	XaXi	TRUE
MESC_CL5d1_B7_PA	TTGTTCGGAT	Female	1	0.0182482	XiXa	TRUE
MESC_CL5d1_B8_PA	CGCAGACAAC	Female	1	0.00995025	XiXa	TRUE
MESC_CL5d1_B9_PA	TTCCACTTAC	Female	1	0.594388	XaXa	TRUE
MESC_CL5d1_B10_PA	TCACCGTTGG	Female	1	0.00952381	XiXa	TRUE
MESC_CL5d1_B11_PA	TTGCGAGATT	Female	1	0.48398	XaXa	TRUE
MESC_CL5d1_B12_PA	TTGCGCAATC	Female	1	0.539088	XaXa	TRUE
MESC_CL5d1_C1_PA	CTATAACCGT	Female	1	0.00598802	XiXa	TRUE
MESC_CL5d1_C2_PA	CGCGCTTAGA	Female	1	0.481928	XaXa	TRUE
MESC_CL5d1_C3_PA	GGATGCCTAG	Female	1	1	XaXi	TRUE
MESC_CL5d1_C4_PA	TTAGCGAGAC	Female	1	0.0120482	XiXa	TRUE
MESC_CL5d1_C5_PA	CGTAGTGACG	Female	1	0.5	XaXa	TRUE
MESC_CL5d1_C6_PA	CGGCATAGAG	Female	1	0.532407	XaXa	TRUE
MESC_CL5d1_C7_PA	GAGTTGAGTA	Female	1	0.0210526	XiXa	TRUE
MESC_CL5d1_C8_PA	TAATATCGCC	Female	1	0.991632	XaXi	TRUE
MESC_CL5d1_C9_PA	TAGGAGTGTC	Female	1	0.491071	XaXa	TRUE
MESC_CL5d1_C10_PA	CGATGTTCGC	Female	1	0.0117647	XiXa	TRUE
MESC_CL5d1_C11_PA	TGTAGGTATC	Female	1	0.0347826	XiXa	TRUE
MESC_CL5d1_C12_PA	CAGGAATCCG	Female	1	0.489865	XaXa	TRUE
MESC_CL5d1_D1_PA	CTGTAGCGAC	Female	1	0.00704225	XiXa	TRUE
MESC_CL5d1_D2_PA	TAGGTACGTA	Female	1	0.0215054	XiXa	TRUE
MESC_CL5d1_D3_PA	TTATGACTCG	Female	1	0.0158311	XiXa	TRUE
MESC_CL5d1_D4_PA	GAGTGCTACC	Female	1	0.497409	XaXa	TRUE
MESC_CL5d1_D5_PA	CCATCTGTTC	Female	1	0.527835	XaXa	TRUE
MESC_CL5d1_D6_PA	TATAGGTTGG	Female	1	0.0169903	XiXa	TRUE
MESC_CL5d1_D7_PA	TTGAGTAGGT	Female	1	0.983945	XaXi	TRUE
MESC_CL5d1_D8_PA	GACGAGGACT	Female	1	0.995	XaXi	TRUE
MESC_CL5d1_D9_PA	AAGCGCAGAG	Female	1	0.0180505	XiXa	TRUE
MESC_CL5d1_D10_PA	TTCACCTTCA	Female	1	0.0167364	XiXa	TRUE
MESC_CL5d1_D11_PA	TTCACTAAGC	Female	1	0	XiXa	TRUE
MESC_CL5d1_D12_PA	CGCAATTACG	Female	1	0.562682	XaXa	TRUE
MESC_CL5d1_E1_PA	TGTATCCATC	Female	1	1	XaXi	TRUE
MESC_CL5d1_E2_PA	CCACTTATGG	Female	1	0.0238095	XiXa	TRUE
MESC_CL5d1_E3_PA	TTCTGATGCT	Female	1	0.994083	XaXi	TRUE
MESC_CL5d1_E4_PA	TATAGGCGAT	Female	1	0.021978	XiXa	TRUE
MESC_CL5d1_E5_PA	GTACAAGGAT	Female	1	0	XiXa	TRUE
MESC_CL5d1_E6_PA	TACGCTCTGG	Female	1	0.428571	XaXa	TRUE
MESC_CL5d1_E7_PA	CTAGATAGCA	Female	1	0.0113636	XiXa	TRUE
MESC_CL5d1_E8_PA	GTGTAGTCTT	Female	1	0.483734	XaXa	TRUE
MESC_CL5d1_E9_PA	GCTAGGTCAA	Female	1	0.50077	XaXa	TRUE
MESC_CL5d1_E10_PA	GCACGGTACA	Female	1	1	XaXi	TRUE
MESC_CL5d1_E11_PA	TTGGTCTTAG	Female	1	0.0153173	XiXa	TRUE
MESC_CL5d1_E12_PA	AACTGCGCCA	Female	1	0.00671141	XiXa	TRUE
MESC_CL5d1_F1_PA	CCGAACATGG	Female	1	0	XiXa	TRUE
MESC_CL5d1_F2_PA	TTGCCTCTAG	Female	1	0.01	XiXa	TRUE
MESC_CL5d1_F3_PA	TCAGGCAAGC	Female	1	0.524691	XaXa	TRUE
MESC_CL5d1_F4_PA	TTACCTCCTC	Female	1			FALSE
MESC_CL5d1_F5_PA	TGTATCCGAA	Female	1	0.533762	XaXa	TRUE
MESC_CL5d1_F6_PA	TCTATAGCGG	Female	1	0.997245	XaXi	TRUE
MESC_CL5d1_F7_PA	TTGCACTTGT	Female	1	0.501946	XaXa	TRUE
MESC_CL5d1_F8_PA	CGGATGTGAC	Female	1	0.496124	XaXa	TRUE
MESC_CL5d1_F9_PA	TAATGTCTGG	Female	1	0.989154	XaXi	TRUE
MESC_CL5d1_F10_PA	GTACGCGAAT	Female	1	0	XiXa	FALSE
MESC_CL5d1_F11_PA	CAAGCTATTC	Female	1	0.00512821	XiXa	TRUE
MESC_CL5d1_F12_PA	TCACGAGCAA	Female	1	0.0169492	XiXa	TRUE
MESC_CL5d1_G1_PA	CCACTTCCAT	Female	1	0.00452489	XiXa	TRUE
MESC_CL5d1_G2_PA	CCAGCTGTCA	Female	1	0.0161812	XiXa	TRUE
MESC_CL5d1_G3_PA	TTGGATACCT	Female	1	0	XiXa	TRUE
MESC_CL5d1_G4_PA	GAGCAGGAAG	Female	1	0	XiXa	TRUE
MESC_CL5d1_G5_PA	TAACCGACCT	Female	1	0.0363036	XiXa	TRUE
MESC_CL5d1_G6_PA	TTCCTTACAC	Female	1	0.506579	XaXa	TRUE
MESC_CL5d1_G7_PA	TTAATGCCGA	Female	1	0.2	XsXa	FALSE
MESC_CL5d1_G8_PA	GGAACCTTGC	Female	1	0.985714	XaXi	TRUE
MESC_CL5d1_G9_PA	TTGGATGAAG	Female	1	0.622093	XaXs	TRUE
MESC_CL5d1_G10_PA	TCACTGTTCT	Female	1	0.0353982	XiXa	TRUE
MESC_CL5d1_G11_PA	AACTGCGGAG	Female	1	0.00854701	XiXa	TRUE
MESC_CL5d1_G12_PA	TTCCACCACC	Female	1	0.503257	XaXa	TRUE
MESC_CL5d1_H1_PA	GAGCATCAAT	Female	1	0.5	XaXa	TRUE
MESC_CL5d1_H2_PA	TCCATGGCAC	Female	1	0.00283286	XiXa	TRUE
MESC_CL5d1_H3_PA	TACCATACGA	Female	1	0.0121581	XiXa	TRUE
MESC_CL5d1_H4_PA	TAACGCCATT	Female	1	0	XiXa	FALSE
MESC_CL5d1_H5_PA	TGTACTCATG	Female	1	0.0133333	XiXa	TRUE
MESC_CL5d1_H6_PA	TGATGGTATG	Female	1	0.525227	XaXa	TRUE
MESC_CL5d1_H7_PA	TGACCTTGTT	Female	1	0.0151515	XiXa	TRUE
MESC_CL5d1_H8_PA	TGTGGAGGAC	Female	1	0.00185874	XiXa	TRUE
MESC_CL5d1_H9_PA	GGCTCACATT	Female	1	0.473633	XaXa	TRUE
MESC_CL5d1_H10_PA	TCTAAGTGGA	Female	1	0.994845	XaXi	TRUE
MESC_CL5d1_H11_PA	TTATCTCACC	Female	1	0.511785	XaXa	TRUE
MESC_CL5d1_H12_PA	CAGGCATTGT	Female	1	0.525253	XaXa	TRUE
MESC_CL5d2_A1_PB	TAAGACGGTG	Female	2	0.0102041	XiXa	TRUE
MESC_CL5d2_A2_PB	TTCACCACGG	Female	2	0.525751	XaXa	TRUE
MESC_CL5d2_A3_PB	CACTGCCGTA	Female	2	0	XiXa	TRUE
MESC_CL5d2_A4_PB	CGATACTAGT	Female	2	0.00285714	XiXa	TRUE
MESC_CL5d2_A5_PB	CCAGGAGTAC	Female	2	0.0143541	XiXa	TRUE
MESC_CL5d2_A6_PB	TGACTCACTC	Female	2	0.99403	XaXi	TRUE
MESC_CL5d2_A7_PB	TGTGTCCTAT	Female	2	0.349158	XsXa	TRUE
MESC_CL5d2_A8_PB	CACTCGTGGT	Female	2	0	XiXa	FALSE
MESC_CL5d2_A9_PB	TTGTCCTGTA	Female	2	0.5	XaXa	FALSE
MESC_CL5d2_A10_PB	TTCACCAGCT	Female	2	0.0144928	XiXa	TRUE
MESC_CL5d2_A11_PB	ACCTTACGTG	Female	2	0	XiXa	TRUE
MESC_CL5d2_A12_PB	TTCTTAAGCC	Female	2	0.0116959	XiXa	TRUE
MESC_CL5d2_B1_PB	TAGGACAGGC	Female	2	1	XaXi	TRUE
MESC_CL5d2_B2_PB	TTAACTCTGC	Female	2	0.997059	XaXi	TRUE
MESC_CL5d2_B3_PB	TGGTGATCTG	Female	2	0.541787	XaXa	TRUE
MESC_CL5d2_B4_PB	TACGTCCATA	Female	2	0.591549	XaXa	TRUE
MESC_CL5d2_B5_PB	TTCGTTGTAC	Female	2	0.00892857	XiXa	TRUE
MESC_CL5d2_B6_PB	GAACAGGTTA	Female	2	0.00714286	XiXa	TRUE
MESC_CL5d2_B7_PB	TCATTCGGTT	Female	2	0.00651466	XiXa	TRUE
MESC_CL5d2_B8_PB	CCATTACAGT	Female	2	0.018315	XiXa	TRUE
MESC_CL5d2_B9_PB	TGATTCAGCT	Female	2	0.528037	XaXa	TRUE
MESC_CL5d2_B10_PB	TTAACCTAGG	Female	2	0.50542	XaXa	TRUE
MESC_CL5d2_B11_PB	GACAGTGATA	Female	2	0.47957	XaXa	TRUE
MESC_CL5d2_B12_PB	TTCGATCTTG	Female	2	0.0159574	XiXa	TRUE
MESC_CL5d2_C1_PB	TTGTCTTGAC	Female	2	0	XiXa	TRUE
MESC_CL5d2_C2_PB	CCATCACTAT	Female	2	0.514834	XaXa	TRUE
MESC_CL5d2_C3_PB	TTGGTTCGGC	Female	2	0.46049	XaXa	TRUE
MESC_CL5d2_C4_PB	TCAGACAGAA	Female	2	0.00404858	XiXa	TRUE
MESC_CL5d2_C5_PB	TCTAACTGCC	Female	2	0.00438596	XiXa	TRUE
MESC_CL5d2_C6_PB	CCTGCTTGGA	Female	2	0.451613	XaXa	TRUE
MESC_CL5d2_C7_PB	TGGTATTGTC	Female	2	0.502693	XaXa	TRUE
MESC_CL5d2_C8_PB	TTCTTCTTCC	Female	2	0.579104	XaXa	TRUE
MESC_CL5d2_C9_PB	TCAGCAATTG	Female	2	0	XiXa	TRUE
MESC_CL5d2_C10_PB	TACATCGCAT	Female	2	0.996622	XaXi	TRUE
MESC_CL5d2_C11_PB	TCGAATCAGG	Female	2	0.535005	XaXa	TRUE
MESC_CL5d2_C12_PB	TGTGAGTGAT	Female	2	0.0031746	XiXa	TRUE
MESC_CL5d2_D1_PB	TCTGGTATCA	Female	2	0	XiXa	TRUE
MESC_CL5d2_D2_PB	GAGTCCAGAT	Female	2	0.509934	XaXa	TRUE
MESC_CL5d2_D3_PB	CAGAATACGG	Female	2	0.485232	XaXa	TRUE
MESC_CL5d2_D4_PB	TTACTAGTGG	Female	2	0.564547	XaXa	TRUE
MESC_CL5d2_D5_PB	TCTGCTAATG	Female	2			FALSE
MESC_CL5d2_D6_PB	CCGCCATACT	Female	2			FALSE
MESC_CL5d2_D7_PB	AAGCCACTAC	Female	2			FALSE
MESC_CL5d2_D8_PB	TTCGTCAGAG	Female	2			FALSE
MESC_CL5d2_D9_PB	TTCGTCCTCG	Female	2			FALSE
MESC_CL5d2_D10_PB	TCAGCTAGTT	Female	2			FALSE
MESC_CL5d2_D11_PB	TATAGAAGCC	Female	2			FALSE
MESC_CL5d2_D12_PB	TTCGCGACTT	Female	2			FALSE
MESC_CL5d2_E1_PB	TGGCGCGTAA	Female	2	0.00326797	XiXa	TRUE
MESC_CL5d2_E2_PB	TTCGCTCGTC	Female	2	0	XiXa	FALSE
MESC_CL5d2_E3_PB	AGACCTCCGT	Female	2	0	XiXa	FALSE
MESC_CL5d2_E4_PB	TTGCACCGAT	Female	2	1	XaXi	TRUE
MESC_CL5d2_E5_PB	TGAACACGGA	Female	2	0.464602	XaXa	TRUE
MESC_CL5d2_E6_PB	TTGCTCAAGT	Female	2	1	XaXi	TRUE
MESC_CL5d2_E7_PB	TCGTTGGCGT	Female	2	0	XiXa	TRUE
MESC_CL5d2_E8_PB	TCGGAATGAT	Female	2	0.542289	XaXa	TRUE
MESC_CL5d2_E9_PB	TACCTAGTCT	Female	2	0.444444	XaXa	TRUE
MESC_CL5d2_E10_PB	TACATGGACG	Female	2	0.00896861	XiXa	TRUE
MESC_CL5d2_E11_PB	CGGCCGAATA	Female	2	0.014652	XiXa	TRUE
MESC_CL5d2_E12_PB	AACTGAACAC	Female	2	0.00904977	XiXa	TRUE
MESC_CL5d2_F1_PB	ACGCAACGAG	Female	2	1	XaXi	TRUE
MESC_CL5d2_F2_PB	CACGGTGTAT	Female	2	0.0363636	XiXa	TRUE
MESC_CL5d2_F3_PB	CAGCAGCCTT	Female	2	0.45122	XaXa	TRUE
MESC_CL5d2_F4_PB	TCATGCTCTT	Female	2	0	XiXa	TRUE
MESC_CL5d2_F5_PB	GGTCGTGATT	Female	2	0.0237154	XiXa	TRUE
MESC_CL5d2_F6_PB	TCGGAGCGTT	Female	2	0	XiXa	FALSE
MESC_CL5d2_F7_PB	CCGTATCGCT	Female	2	0.00641026	XiXa	TRUE
MESC_CL5d2_F8_PB	AAGACATGCC	Female	2	0.410256	XaXa	TRUE
MESC_CL5d2_F9_PB	CCAGTGAGAG	Female	2	0	XiXa	TRUE
MESC_CL5d2_F10_PB	TTATCTCGAG	Female	2	0.597403	XaXa	TRUE
MESC_CL5d2_F11_PB	TTCGAGAGCT	Female	2	0.0333333	XiXa	TRUE
MESC_CL5d2_F12_PB	TTATCCTCGC	Female	2	0.412525	XaXa	TRUE
MESC_CL5d2_G1_PB	TTCCGGCCAA	Female	2	0.48124	XaXa	TRUE
MESC_CL5d2_G2_PB	GGACAGATAT	Female	2	1	XaXi	TRUE
MESC_CL5d2_G3_PB	TTGAGTACAC	Female	2	0	XiXa	TRUE
MESC_CL5d2_G4_PB	TTGGCCACGA	Female	2	0.987755	XaXi	TRUE
MESC_CL5d2_G5_PB	TTGAGAGTTC	Female	2	0.00959233	XiXa	TRUE
MESC_CL5d2_G6_PB	CCTGTCCAAC	Female	2	0.00198413	XiXa	TRUE
MESC_CL5d2_G7_PB	AGGCCGATGT	Female	2	0.0869565	XiXa	TRUE
MESC_CL5d2_G8_PB	GAGTATGTAC	Female	2	0.0156863	XiXa	TRUE
MESC_CL5d2_G9_PB	CGGCCATCTT	Female	2	0.517039	XaXa	TRUE
MESC_CL5d2_G10_PB	TACCTATTGC	Female	2	0.982684	XaXi	TRUE
MESC_CL5d2_G11_PB	TCCTAGGTTA	Female	2	0.0177215	XiXa	TRUE
MESC_CL5d2_G12_PB	TCAGGTGGTC	Female	2	0.544053	XaXa	TRUE
MESC_CL5d2_H1_PB	CGATCGTCAC	Female	2	0.996429	XaXi	TRUE
MESC_CL5d2_H2_PB	AGGTGATGCG	Female	2	0.684211	XaXs	FALSE
MESC_CL5d2_H3_PB	TTAGCGCCGT	Female	2	0.0363636	XiXa	TRUE
MESC_CL5d2_H4_PB	CACTCACACG	Female	2	0.403509	XaXa	TRUE
MESC_CL5d2_H5_PB	GCGGCTTACT	Female	2	0.597701	XaXa	TRUE
MESC_CL5d2_H6_PB	CTCTCGCACA	Female	2	0.427481	XaXa	TRUE
MESC_CL5d2_H7_PB	TTGTACCAGA	Female	2	0.0172414	XiXa	TRUE
MESC_CL5d2_H8_PB	TTATCCGGTC	Female	2	0.0171429	XiXa	TRUE
MESC_CL5d2_H9_PB	GCACGACAGA	Female	2	0.55418	XaXa	TRUE
MESC_CL5d2_H10_PB	CGCTACCATC	Female	2	0.991837	XaXi	TRUE
MESC_CL5d2_H11_PB	TTCGAGAATC	Female	2	0.642617	XaXs	TRUE
MESC_CL5d2_H12_PB	TACCATCTAC	Female	2	0.359375	XsXa	TRUE
MESC_CL5d4_A1_PC	TGAGGTTGTA	Female	4	0.00813008	XiXa	TRUE
MESC_CL5d4_A2_PC	GGAAGCTCCT	Female	4	0.0277778	XiXa	TRUE
MESC_CL5d4_A3_PC	TGACACCGTA	Female	4	0.00854701	XiXa	TRUE
MESC_CL5d4_A4_PC	TAATGATCCG	Female	4	0	XiXa	TRUE
MESC_CL5d4_A5_PC	TGCACCAACA	Female	4	0.0147059	XiXa	TRUE
MESC_CL5d4_A6_PC	CAATCGCCTA	Female	4	1	XaXi	TRUE
MESC_CL5d4_A7_PC	CCACTGGTAA	Female	4	0	XiXa	TRUE
MESC_CL5d4_A8_PC	CCGTAGATGC	Female	4	0	XiXa	TRUE
MESC_CL5d4_A9_PC	AGCTCCACTG	Female	4	0.96875	XaXi	TRUE
MESC_CL5d4_A10_PC	TGGAGACACG	Female	4	0.016129	XiXa	TRUE
MESC_CL5d4_A11_PC	TTATGGCCTT	Female	4	0.537037	XaXa	TRUE
MESC_CL5d4_A12_PC	GGAGAACCAC	Female	4	1	XaXi	TRUE
MESC_CL5d4_B1_PC	TTCGTGTCGA	Female	4	0.875	XaXs	TRUE
MESC_CL5d4_B2_PC	TCGGTAACAC	Female	4	0	XiXa	FALSE
MESC_CL5d4_B3_PC	CCGCTACACA	Female	4	0.00990099	XiXa	TRUE
MESC_CL5d4_B4_PC	TTACACCTCT	Female	4	1	XaXi	TRUE
MESC_CL5d4_B5_PC	TAGACCGTTG	Female	4	1	XaXi	TRUE
MESC_CL5d4_B6_PC	TTACTGGCAG	Female	4	0.972477	XaXi	TRUE
MESC_CL5d4_B7_PC	TCGTGAAGCG	Female	4	0.0128205	XiXa	TRUE
MESC_CL5d4_B8_PC	CACATCCAGG	Female	4	0	XiXa	TRUE
MESC_CL5d4_B9_PC	GAAGCAGCTG	Female	4	0	XiXa	TRUE
MESC_CL5d4_B10_PC	TTACGGTAAC	Female	4	0.0103093	XiXa	TRUE
MESC_CL5d4_B11_PC	TTAATAGGCG	Female	4	0.00318471	XiXa	TRUE
MESC_CL5d4_B12_PC	TCAACACCAA	Female	4	0.994048	XaXi	TRUE
MESC_CL5d4_C1_PC	GAGTTAGAAC	Female	4	0.0131579	XiXa	TRUE
MESC_CL5d4_C2_PC	CGGAAGGTGT	Female	4	0	XiXa	TRUE
MESC_CL5d4_C3_PC	TGATGGAGAA	Female	4	0	XiXa	FALSE
MESC_CL5d4_C4_PC	TCTCCATGAT	Female	4	0.0126582	XiXa	TRUE
MESC_CL5d4_C5_PC	GGACATGTAA	Female	4	0.997059	XaXi	TRUE
MESC_CL5d4_C6_PC	CACGGCTAGT	Female	4	1	XaXi	FALSE
MESC_CL5d4_C7_PC	CCTCTTACAA	Female	4	0	XiXa	TRUE
MESC_CL5d4_C8_PC	TTCCAACCTA	Female	4	0.0145985	XiXa	TRUE
MESC_CL5d4_C9_PC	CGATGACTCC	Female	4	1	XaXi	FALSE
MESC_CL5d4_C10_PC	TTCCTTAGCT	Female	4	0.99734	XaXi	TRUE
MESC_CL5d4_C11_PC	GGCAATCCTC	Female	4	0.301075	XsXa	TRUE
MESC_CL5d4_C12_PC	TCTCGAGATA	Female	4	1	XaXi	TRUE
MESC_CL5d4_D1_PC	CCGAGACTTG	Female	4	0.0102041	XiXa	TRUE
MESC_CL5d4_D2_PC	TTCTGTCGCC	Female	4	0	XiXa	TRUE
MESC_CL5d4_D3_PC	TTGAGCCAGC	Female	4	0.0258621	XiXa	TRUE
MESC_CL5d4_D4_PC	TGATAGACTC	Female	4	0.696629	XaXs	TRUE
MESC_CL5d4_D5_PC	AACGTGACAA	Female	4	0.0102564	XiXa	TRUE
MESC_CL5d4_D6_PC	TAAGGAATGG	Female	4	0.991071	XaXi	TRUE
MESC_CL5d4_D7_PC	TACGCTACTA	Female	4	0	XiXa	TRUE
MESC_CL5d4_D8_PC	GGATCGTAGA	Female	4	0.0212766	XiXa	TRUE
MESC_CL5d4_D9_PC	TGGCTTGTCA	Female	4	0.0124224	XiXa	TRUE
MESC_CL5d4_D10_PC	TCAGACCTGA	Female	4	0.848485	XaXs	TRUE
MESC_CL5d4_D11_PC	TCTAAGGTAC	Female	4	0	XiXa	TRUE
MESC_CL5d4_D12_PC	CCACATAATC	Female	4	0.0107527	XiXa	TRUE
MESC_CL5d4_E1_PC	TTGTTACTCC	Female	4	0	XiXa	TRUE
MESC_CL5d4_E2_PC	GGTACGAAGC	Female	4	1	XaXi	TRUE
MESC_CL5d4_E3_PC	TAGCTCCAGA	Female	4	0	XiXa	TRUE
MESC_CL5d4_E4_PC	TGGATCGATT	Female	4	0.00371747	XiXa	TRUE
MESC_CL5d4_E5_PC	TCCTCCAGTG	Female	4	1	XaXi	TRUE
MESC_CL5d4_E6_PC	CCATCATCGC	Female	4	0.00578035	XiXa	TRUE
MESC_CL5d4_E7_PC	TTGCTTGGCC	Female	4	0.00436681	XiXa	TRUE
MESC_CL5d4_E8_PC	TACAATTGCC	Female	4	0.251889	XsXa	TRUE
MESC_CL5d4_E9_PC	CGGAATCCAA	Female	4	0.0196078	XiXa	TRUE
MESC_CL5d4_E10_PC	TGTAACGAAG	Female	4	0.411017	XaXa	TRUE
MESC_CL5d4_E11_PC	TTGTCTGCAA	Female	4	0.98324	XaXi	TRUE
MESC_CL5d4_E12_PC	CGAGATGACC	Female	4	0.00833333	XiXa	TRUE
MESC_CL5d4_F1_PC	AAGGCCTTGG	Female	4	0.0107527	XiXa	TRUE
MESC_CL5d4_F2_PC	TCGTAAGAAC	Female	4			FALSE
MESC_CL5d4_F3_PC	CCATTCTTGT	Female	4	0.986667	XaXi	TRUE
MESC_CL5d4_F4_PC	TGCGACTAAT	Female	4	0.5	XaXa	TRUE
MESC_CL5d4_F5_PC	CGGTAACGGT	Female	4	0.579775	XaXa	TRUE
MESC_CL5d4_F6_PC	TTGTAATGCG	Female	4	0.991736	XaXi	TRUE
MESC_CL5d4_F7_PC	CGGAGAGTCA	Female	4	0.996732	XaXi	TRUE
MESC_CL5d4_F8_PC	TTGAAGGCGT	Female	4	0	XiXa	TRUE
MESC_CL5d4_F9_PC	TTCAGTCCGT	Female	4	0.0135135	XiXa	TRUE
MESC_CL5d4_F10_PC	CCGTCTAATT	Female	4	0.00510204	XiXa	TRUE
MESC_CL5d4_F11_PC	TTAAGCACCG	Female	4	0	XiXa	TRUE
MESC_CL5d4_F12_PC	TTGCGAACTA	Female	4	0	XiXa	TRUE
MESC_CL5d4_G1_PC	TAGTAGGACA	Female	4	0	XiXa	TRUE
MESC_CL5d4_G2_PC	TTAACGAGGA	Female	4	0.0217391	XiXa	TRUE
MESC_CL5d4_G3_PC	CTGCAAGTGC	Female	4	0	XiXa	TRUE
MESC_CL5d4_G4_PC	CGTGGTCTGT	Female	4	1	XaXi	TRUE
MESC_CL5d4_G5_PC	ATCCTGGCCT	Female	4	1	XaXi	TRUE
MESC_CL5d4_G6_PC	CCTCGACACT	Female	4	0.00664452	XiXa	TRUE
MESC_CL5d4_G7_PC	CCACGTGTGA	Female	4	0	XiXa	TRUE
MESC_CL5d4_G8_PC	TTCTACGATG	Female	4	0	XiXa	TRUE
MESC_CL5d4_G9_PC	GCGTTACAGA	Female	4	0.005	XiXa	TRUE
MESC_CL5d4_G10_PC	TAGGCTTAAG	Female	4	0.019802	XiXa	TRUE
MESC_CL5d4_G11_PC	CCGACGCATT	Female	4	0.0490798	XiXa	TRUE
MESC_CL5d4_G12_PC	TTATGTGCAC	Female	4	0.986395	XaXi	TRUE
MESC_CL5d4_H1_PC	GGCGACAACA	Female	4	0	XiXa	TRUE
MESC_CL5d4_H2_PC	TATACCGGCG	Female	4	0	XiXa	TRUE
MESC_CL5d4_H3_PC	TGAGAGGTAT	Female	4	0	XiXa	TRUE
MESC_CL5d4_H4_PC	TCTAACCTTC	Female	4	0.996296	XaXi	TRUE
MESC_CL5d4_H5_PC	TGTAAGTCAC	Female	4	0.0416667	XiXa	TRUE
MESC_CL5d4_H6_PC	TTGAGTTGCC	Female	4	0.0212766	XiXa	TRUE
MESC_CL5d4_H7_PC	TCTGCGTTAA	Female	4			FALSE
MESC_CL5d4_H8_PC	CCTAATAGAC	Female	4	1	XaXi	FALSE
MESC_CL5d4_H9_PC	TACTCAGACA	Female	4	0.0136986	XiXa	TRUE
MESC_CL5d4_H10_PC	TTCTGCATCG	Female	4	0.00943396	XiXa	TRUE
MESC_CL5d4_H11_PC	GACAGGAGCA	Female	4	0.996377	XaXi	TRUE
MESC_CL5d4_H12_PC	CCAATTCATG	Female	4	0.198473	XsXa	TRUE
MESC_CL5d7_A1_PD	CGGTTGAACG	Female	7	0.982456	XaXi	TRUE
MESC_CL5d7_A2_PD	TACTTGTGCA	Female	7	0	XiXa	TRUE
MESC_CL5d7_A3_PD	TGACCATGAA	Female	7	0.991304	XaXi	TRUE
MESC_CL5d7_A4_PD	TTGCTCGGTG	Female	7	0	XiXa	FALSE
MESC_CL5d7_A5_PD	TTCAACGGTA	Female	7	0.992157	XaXi	TRUE
MESC_CL5d7_A6_PD	TTCTTCAAGG	Female	7	0.997625	XaXi	TRUE
MESC_CL5d7_A7_PD	TTCTCTCTAC	Female	7	0.00610998	XiXa	TRUE
MESC_CL5d7_A8_PD	CGATGATACG	Female	7	0	XiXa	TRUE
MESC_CL5d7_A9_PD	TGAGCCTTCT	Female	7	0.0183486	XiXa	TRUE
MESC_CL5d7_A10_PD	TTCGGTTGTG	Female	7	1	XaXi	TRUE
MESC_CL5d7_A11_PD	TTAGGCATCC	Female	7	0.0075188	XiXa	TRUE
MESC_CL5d7_A12_PD	GATAGACAGT	Female	7	0.0145985	XiXa	TRUE
MESC_CL5d7_B1_PD	CGCACTACCT	Female	7	1	XaXi	TRUE
MESC_CL5d7_B2_PD	CGACATGCGT	Female	7	0.0225806	XiXa	TRUE
MESC_CL5d7_B3_PD	TTGTGCCGAG	Female	7	0	XiXa	TRUE
MESC_CL5d7_B4_PD	CAATTGGTGG	Female	7	0.0179211	XiXa	TRUE
MESC_CL5d7_B5_PD	TTGTGGTTCG	Female	7	0.0103093	XiXa	TRUE
MESC_CL5d7_B6_PD	CGGATCTTCC	Female	7	0.00456621	XiXa	TRUE
MESC_CL5d7_B7_PD	TCCGGATTCG	Female	7	1	XaXi	FALSE
MESC_CL5d7_B8_PD	TGAACGTGGT	Female	7	0.012766	XiXa	TRUE
MESC_CL5d7_B9_PD	TCAAGCATCT	Female	7	0.0126582	XiXa	TRUE
MESC_CL5d7_B10_PD	TGCGTGAATA	Female	7	0.00651466	XiXa	TRUE
MESC_CL5d7_B11_PD	CAGATAACCG	Female	7	0.00681818	XiXa	TRUE
MESC_CL5d7_B12_PD	TGTGCGTAAG	Female	7	0.994382	XaXi	TRUE
MESC_CL5d7_C1_PD	TTATGGTGGT	Female	7	0.00322581	XiXa	TRUE
MESC_CL5d7_C2_PD	TTCCGCCGTT	Female	7	0	XiXa	FALSE
MESC_CL5d7_C3_PD	CGGCAAGCTA	Female	7	0.00854701	XiXa	TRUE
MESC_CL5d7_C4_PD	GGTGGAAGGT	Female	7	0	XiXa	FALSE
MESC_CL5d7_C5_PD	TACACCTGAA	Female	7	0	XiXa	TRUE
MESC_CL5d7_C6_PD	CGGTCGGTAA	Female	7	0.995056	XaXi	TRUE
MESC_CL5d7_C7_PD	TTCCACACAG	Female	7	0.0204082	XiXa	TRUE
MESC_CL5d7_C8_PD	GCAGGAACAC	Female	7	0	XiXa	TRUE
MESC_CL5d7_C9_PD	TAAGGAGAAG	Female	7	0.0110345	XiXa	TRUE
MESC_CL5d7_C10_PD	TTCCTCTGTA	Female	7	0.00455581	XiXa	TRUE
MESC_CL5d7_C11_PD	GATGGACGCT	Female	7	0.027027	XiXa	TRUE
MESC_CL5d7_C12_PD	TTGCCGTCAA	Female	7	0.00423729	XiXa	TRUE
MESC_CL5d7_D1_PD	CAATAAGAGC	Female	7	0.015873	XiXa	TRUE
MESC_CL5d7_D2_PD	CCAGAGTATG	Female	7	0.0223881	XiXa	TRUE
MESC_CL5d7_D3_PD	GGTGCCTCAT	Female	7	0.0334572	XiXa	TRUE
MESC_CL5d7_D4_PD	GTGTTGACAC	Female	7	0.00465116	XiXa	TRUE
MESC_CL5d7_D5_PD	TCACCACATA	Female	7	0.0121951	XiXa	TRUE
MESC_CL5d7_D6_PD	TTGGTTATGG	Female	7	0.00543478	XiXa	TRUE
MESC_CL5d7_D7_PD	TTCCAGCTAT	Female	7	0.996759	XaXi	TRUE
MESC_CL5d7_D8_PD	TCCATTAACG	Female	7	0.96	XaXi	TRUE
MESC_CL5d7_D9_PD	CCTTAATCCT	Female	7	0.0149477	XiXa	TRUE
MESC_CL5d7_D10_PD	TTAGCTTCCT	Female	7	0.0286225	XiXa	TRUE
MESC_CL5d7_D11_PD	CGGTAGTCAG	Female	7	0.0263158	XiXa	TRUE
MESC_CL5d7_D12_PD	CAAGACCTAT	Female	7	0.00682128	XiXa	TRUE
MESC_CL5d7_E1_PD	TTGGTGACGC	Female	7	0	XiXa	TRUE
MESC_CL5d7_E2_PD	AGGTGCTTGC	Female	7	0	XiXa	TRUE
MESC_CL5d7_E3_PD	TTCCGTGCTG	Female	7	0.010846	XiXa	TRUE
MESC_CL5d7_E4_PD	TCTGGACGTC	Female	7	0.00545455	XiXa	TRUE
MESC_CL5d7_E5_PD	AACGTACCGT	Female	7	0	XiXa	TRUE
MESC_CL5d7_E6_PD	TTGACGCGTC	Female	7	0.00220264	XiXa	TRUE
MESC_CL5d7_E7_PD	CCAATATTCG	Female	7	0.0265957	XiXa	TRUE
MESC_CL5d7_E8_PD	GGATTGGACC	Female	7	0	XiXa	TRUE
MESC_CL5d7_E9_PD	TAAGGTGCGG	Female	7	0.015625	XiXa	TRUE
MESC_CL5d7_E10_PD	GAACCTGACC	Female	7	0.0131579	XiXa	TRUE
MESC_CL5d7_E11_PD	TAGATCTCTC	Female	7	0.0137931	XiXa	TRUE
MESC_CL5d7_E12_PD	TTGCTCACAA	Female	7	1	XaXi	TRUE
MESC_CL5d7_F1_PD	TCGTCTGAAT	Female	7	0	XiXa	TRUE
MESC_CL5d7_F2_PD	TAGATGTAGG	Female	7	0	XiXa	TRUE
MESC_CL5d7_F3_PD	GCATTAGCAC	Female	7	0.995902	XaXi	TRUE
MESC_CL5d7_F4_PD	TGCGTAGGCA	Female	7	0.03125	XiXa	TRUE
MESC_CL5d7_F5_PD	TTGGAGCAAT	Female	7	0.0246085	XiXa	TRUE
MESC_CL5d7_F6_PD	TTCCGCTAGC	Female	7	0.00550459	XiXa	TRUE
MESC_CL5d7_F7_PD	GGAAGGTACG	Female	7	0.00539084	XiXa	TRUE
MESC_CL5d7_F8_PD	GAACGCCTTC	Female	7	0	XiXa	TRUE
MESC_CL5d7_F9_PD	TGGACATACT	Female	7	0.988532	XaXi	TRUE
MESC_CL5d7_F10_PD	TTGCCATCGT	Female	7	0.00174825	XiXa	TRUE
MESC_CL5d7_F11_PD	CTGCACTGAC	Female	7	0	XiXa	TRUE
MESC_CL5d7_F12_PD	CAGAGGAGTC	Female	7	0	XiXa	TRUE
MESC_CL5d7_G1_PD	TACAGGACAA	Female	7	0.020339	XiXa	TRUE
MESC_CL5d7_G2_PD	GCCTAGTTGG	Female	7	1	XaXi	TRUE
MESC_CL5d7_G3_PD	CAAGGACATC	Female	7	0.0170068	XiXa	TRUE
MESC_CL5d7_G4_PD	TTGCGGCAAG	Female	7	0	XiXa	TRUE
MESC_CL5d7_G5_PD	TTCTTATCGC	Female	7	0	XiXa	TRUE
MESC_CL5d7_G6_PD	CCGCAAGATG	Female	7	0.0131004	XiXa	TRUE
MESC_CL5d7_G7_PD	GGTGTCTGAG	Female	7	0.998808	XaXi	TRUE
MESC_CL5d7_G8_PD	CGGAGTTATC	Female	7	0.0192719	XiXa	TRUE
MESC_CL5d7_G9_PD	GACTAGGTCC	Female	7	0.0909091	XiXa	TRUE
MESC_CL5d7_G10_PD	GGATCTACAA	Female	7	0.0227273	XiXa	TRUE
MESC_CL5d7_G11_PD	TTCGCACGCA	Female	7	0.00555556	XiXa	TRUE
MESC_CL5d7_G12_PD	TATATGAGCG	Female	7	0	XiXa	TRUE
MESC_CL5d7_H1_PD	TAATCCTCTG	Female	7	0.00473934	XiXa	TRUE
MESC_CL5d7_H2_PD	CCACCATAGG	Female	7	0.975	XaXi	TRUE
MESC_CL5d7_H3_PD	TTCTGGATAC	Female	7	0.0030896	XiXa	TRUE
MESC_CL5d7_H4_PD	CTCTGTCAGG	Female	7	0	XiXa	TRUE
MESC_CL5d7_H5_PD	TGTGGTGCTA	Female	7	0.00473934	XiXa	TRUE
MESC_CL5d7_H6_PD	CCGACTTAGT	Female	7	0	XiXa	FALSE
MESC_CL5d7_H7_PD	TAGAGAGATG	Female	7	0.00303951	XiXa	TRUE
MESC_CL5d7_H8_PD	CGATCCTGTT	Female	7	0.0077821	XiXa	TRUE
MESC_CL5d7_H9_PD	AGGTTCACCA	Female	7	0	XiXa	TRUE
MESC_CL5d7_H10_PD	TAGGAGGTAA	Female	7	0.0123239	XiXa	TRUE
MESC_CL5d7_H11_PD	GTCACTTAAG	Female	7	0.988166	XaXi	TRUE
MESC_CL5d7_H12_PD	TGACAACTTG	Female	7	0.155642	XsXa	TRUE

## Sheet: Smart3-ATAC
Sample	Barcode	Sex	Day	Refratio_chrX	X_status	scATAC_passQC	scRNA_passQC
HCB00101_A01	AACTGCGAAAGCTAGG	Female	1			TRUE	FALSE
HCB00101_A02	AGTGGATGAAGCTAGG	Female	1			TRUE	FALSE
HCB00101_A03	TCCTTCGAAAGCTAGG	Female	1			TRUE	FALSE
HCB00101_A04	CTGTTACGAAGCTAGG	Female	1			TRUE	FALSE
HCB00101_A05	CCTGCAATAAGCTAGG	Female	1			TRUE	FALSE
HCB00101_A06	TGCGATAGAAGCTAGG	Female	1	1	XaXi	TRUE	FALSE
HCB00101_A07	GAGGATGAAAGCTAGG	Female	1			TRUE	FALSE
HCB00101_A08	GCTTAGAGAAGCTAGG	Female	1			TRUE	FALSE
HCB00101_A09	TTCGATGCAAGCTAGG	Female	1	1	XaXi	TRUE	FALSE
HCB00101_A10	CTGCTGATAAGCTAGG	Female	1			TRUE	FALSE
HCB00101_A11	TGGCTTCTAAGCTAGG	Female	1			TRUE	FALSE
HCB00101_A12	CGTACAAGAAGCTAGG	Female	1			FALSE	FALSE
HCB00101_A13	CAAGGTTGAAGCTAGG	Female	1			TRUE	FALSE
HCB00101_A14	GCAAGATGAAGCTAGG	Female	1			TRUE	FALSE
HCB00101_A15	GCCATCTAAAGCTAGG	Female	1	1	XaXi	TRUE	FALSE
HCB00101_A16	ATCTGGACAAGCTAGG	Female	1			TRUE	FALSE
HCB00101_A17	ATCACCGAAAGCTAGG	Female	1			TRUE	FALSE
HCB00101_A18	GTTCATCCAAGCTAGG	Female	1			TRUE	FALSE
HCB00101_A19	TTGGACTCAAGCTAGG	Female	1	0	XiXa	TRUE	FALSE
HCB00101_A20	GATGCGTTAAGCTAGG	Female	1			TRUE	FALSE
HCB00101_A21	TGTCACCTAAGCTAGG	Female	1	0.75	XaXs	TRUE	TRUE
HCB00101_A22	CGAATACCAAGCTAGG	Female	1			TRUE	FALSE
HCB00101_A23	ACAAGCGAAAGCTAGG	Female	1	0.64	XaXs	TRUE	FALSE
HCB00101_A24	TAACCGGTAAGCTAGG	Female	1			TRUE	FALSE
HCB00101_B01	AACTGCGATCACAGCT	Female	1	0.43	XaXa	FALSE	FALSE
HCB00101_B02	AGTGGATGTCACAGCT	Female	1	0.05	XiXa	TRUE	TRUE
HCB00101_B03	TCCTTCGATCACAGCT	Female	1	0.05	XiXa	TRUE	TRUE
HCB00101_B04	CTGTTACGTCACAGCT	Female	1	0.58	XaXa	TRUE	TRUE
HCB00101_B05	CCTGCAATTCACAGCT	Female	1	0.49	XaXa	TRUE	TRUE
HCB00101_B06	TGCGATAGTCACAGCT	Female	1	0.02	XiXa	TRUE	TRUE
HCB00101_B07	GAGGATGATCACAGCT	Female	1	0.01	XiXa	TRUE	TRUE
HCB00101_B08	GCTTAGAGTCACAGCT	Female	1	0.5	XaXa	TRUE	TRUE
HCB00101_B09	TTCGATGCTCACAGCT	Female	1	0.96	XaXi	TRUE	TRUE
HCB00101_B10	CTGCTGATTCACAGCT	Female	1	0.03	XiXa	TRUE	TRUE
HCB00101_B11	TGGCTTCTTCACAGCT	Female	1	0.98	XaXi	TRUE	TRUE
HCB00101_B12	CGTACAAGTCACAGCT	Female	1	0.56	XaXa	TRUE	TRUE
HCB00101_B13	CAAGGTTGTCACAGCT	Female	1	0.55	XaXa	TRUE	TRUE
HCB00101_B14	GCAAGATGTCACAGCT	Female	1	0	XiXa	TRUE	TRUE
HCB00101_B15	GCCATCTATCACAGCT	Female	1	0.01	XiXa	TRUE	TRUE
HCB00101_B16	ATCTGGACTCACAGCT	Female	1	0.55	XaXa	TRUE	TRUE
HCB00101_B17	ATCACCGATCACAGCT	Female	1	0	XiXa	TRUE	TRUE
HCB00101_B18	GTTCATCCTCACAGCT	Female	1	0.44	XaXa	TRUE	TRUE
HCB00101_B19	TTGGACTCTCACAGCT	Female	1	0.01	XiXa	TRUE	TRUE
HCB00101_B20	GATGCGTTTCACAGCT	Female	1	0.01	XiXa	TRUE	TRUE
HCB00101_B21	TGTCACCTTCACAGCT	Female	1	0.01	XiXa	TRUE	TRUE
HCB00101_B22	CGAATACCTCACAGCT	Female	1	0.68	XaXs	TRUE	TRUE
HCB00101_B23	ACAAGCGATCACAGCT	Female	1	0.06	XiXa	TRUE	TRUE
HCB00101_B24	TAACCGGTTCACAGCT	Female	1	0.58	XaXa	TRUE	FALSE
HCB00101_C01	AACTGCGACCTGATGT	Female	1	0	XiXa	TRUE	TRUE
HCB00101_C02	AGTGGATGCCTGATGT	Female	1	0.48	XaXa	TRUE	TRUE
HCB00101_C03	TCCTTCGACCTGATGT	Female	1	0.02	XiXa	TRUE	TRUE
HCB00101_C04	CTGTTACGCCTGATGT	Female	1	1	XaXi	TRUE	TRUE
HCB00101_C05	CCTGCAATCCTGATGT	Female	1	0.54	XaXa	TRUE	TRUE
HCB00101_C06	TGCGATAGCCTGATGT	Female	1	0.01	XiXa	TRUE	TRUE
HCB00101_C07	GAGGATGACCTGATGT	Female	1	0.01	XiXa	TRUE	TRUE
HCB00101_C08	GCTTAGAGCCTGATGT	Female	1	0	XiXa	TRUE	TRUE
HCB00101_C09	TTCGATGCCCTGATGT	Female	1	0.52	XaXa	TRUE	TRUE
HCB00101_C10	CTGCTGATCCTGATGT	Female	1	0.96	XaXi	TRUE	TRUE
HCB00101_C11	TGGCTTCTCCTGATGT	Female	1	0.02	XiXa	TRUE	TRUE
HCB00101_C12	CGTACAAGCCTGATGT	Female	1	0.99	XaXi	TRUE	TRUE
HCB00101_C13	CAAGGTTGCCTGATGT	Female	1	0.5	XaXa	TRUE	TRUE
HCB00101_C14	GCAAGATGCCTGATGT	Female	1	0.02	XiXa	TRUE	TRUE
HCB00101_C15	GCCATCTACCTGATGT	Female	1	0.49	XaXa	TRUE	TRUE
HCB00101_C16	ATCTGGACCCTGATGT	Female	1	1	XaXi	TRUE	TRUE
HCB00101_C17	ATCACCGACCTGATGT	Female	1	0.01	XiXa	TRUE	TRUE
HCB00101_C18	GTTCATCCCCTGATGT	Female	1	0.54	XaXa	TRUE	TRUE
HCB00101_C19	TTGGACTCCCTGATGT	Female	1	0.49	XaXa	TRUE	TRUE
HCB00101_C20	GATGCGTTCCTGATGT	Female	1	0.5	XaXa	TRUE	TRUE
HCB00101_C21	TGTCACCTCCTGATGT	Female	1	0.54	XaXa	TRUE	TRUE
HCB00101_C22	CGAATACCCCTGATGT	Female	1	0.57	XaXa	TRUE	TRUE
HCB00101_C23	ACAAGCGACCTGATGT	Female	1	0.48	XaXa	TRUE	TRUE
HCB00101_C24	TAACCGGTCCTGATGT	Female	1	0.45	XaXa	FALSE	FALSE
HCB00101_D01	AACTGCGATAATGCGG	Female	1	0	XiXa	TRUE	TRUE
HCB00101_D02	AGTGGATGTAATGCGG	Female	1	0	XiXa	TRUE	TRUE
HCB00101_D03	TCCTTCGATAATGCGG	Female	1	0.48	XaXa	TRUE	TRUE
HCB00101_D04	CTGTTACGTAATGCGG	Female	1	0.49	XaXa	TRUE	TRUE
HCB00101_D05	CCTGCAATTAATGCGG	Female	1	0.48	XaXa	TRUE	TRUE
HCB00101_D06	TGCGATAGTAATGCGG	Female	1	0.52	XaXa	TRUE	TRUE
HCB00101_D07	GAGGATGATAATGCGG	Female	1	0	XiXa	TRUE	TRUE
HCB00101_D08	GCTTAGAGTAATGCGG	Female	1	0.99	XaXi	TRUE	TRUE
HCB00101_D09	TTCGATGCTAATGCGG	Female	1	0.01	XiXa	TRUE	TRUE
HCB00101_D10	CTGCTGATTAATGCGG	Female	1	0.99	XaXi	TRUE	TRUE
HCB00101_D11	TGGCTTCTTAATGCGG	Female	1	0.01	XiXa	TRUE	TRUE
HCB00101_D12	CGTACAAGTAATGCGG	Female	1	0	XiXa	TRUE	TRUE
HCB00101_D13	CAAGGTTGTAATGCGG	Female	1	0	XiXa	TRUE	TRUE
HCB00101_D14	GCAAGATGTAATGCGG	Female	1	0	XiXa	TRUE	TRUE
HCB00101_D15	GCCATCTATAATGCGG	Female	1	0.5	XaXa	TRUE	TRUE
HCB00101_D16	ATCTGGACTAATGCGG	Female	1	0	XiXa	TRUE	TRUE
HCB00101_D17	ATCACCGATAATGCGG	Female	1	0.5	XaXa	TRUE	TRUE
HCB00101_D18	GTTCATCCTAATGCGG	Female	1	0.99	XaXi	TRUE	TRUE
HCB00101_D19	TTGGACTCTAATGCGG	Female	1	1	XaXi	FALSE	TRUE
HCB00101_D20	GATGCGTTTAATGCGG	Female	1	0	XiXa	TRUE	TRUE
HCB00101_D21	TGTCACCTTAATGCGG	Female	1	0	XiXa	TRUE	TRUE
HCB00101_D22	CGAATACCTAATGCGG	Female	1	1	XaXi	TRUE	TRUE
HCB00101_D23	ACAAGCGATAATGCGG	Female	1	0.4	XsXa	FALSE	TRUE
HCB00101_D24	TAACCGGTTAATGCGG	Female	1	0.23	XsXa	TRUE	FALSE
HCB00101_E01	AACTGCGATTCTCCTC	Female	1	0.61	XaXs	TRUE	FALSE
HCB00101_E02	AGTGGATGTTCTCCTC	Female	1	0.51	XaXa	TRUE	TRUE
HCB00101_E03	TCCTTCGATTCTCCTC	Female	1	0.53	XaXa	TRUE	TRUE
HCB00101_E04	CTGTTACGTTCTCCTC	Female	1	0.99	XaXi	TRUE	TRUE
HCB00101_E05	CCTGCAATTTCTCCTC	Female	1	1	XaXi	TRUE	TRUE
HCB00101_E06	TGCGATAGTTCTCCTC	Female	1	0	XiXa	TRUE	TRUE
HCB00101_E07	GAGGATGATTCTCCTC	Female	1	1	XaXi	TRUE	TRUE
HCB00101_E08	GCTTAGAGTTCTCCTC	Female	1	0.02	XiXa	TRUE	TRUE
HCB00101_E09	TTCGATGCTTCTCCTC	Female	1	0.01	XiXa	TRUE	TRUE
HCB00101_E10	CTGCTGATTTCTCCTC	Female	1	0.48	XaXa	TRUE	TRUE
HCB00101_E11	TGGCTTCTTTCTCCTC	Female	1	0.01	XiXa	TRUE	TRUE
HCB00101_E12	CGTACAAGTTCTCCTC	Female	1	0.52	XaXa	TRUE	TRUE
HCB00101_E13	CAAGGTTGTTCTCCTC	Female	1	0.48	XaXa	TRUE	TRUE
HCB00101_E14	GCAAGATGTTCTCCTC	Female	1	0.4	XaXa	TRUE	TRUE
HCB00101_E15	GCCATCTATTCTCCTC	Female	1	0.99	XaXi	TRUE	TRUE
HCB00101_E16	ATCTGGACTTCTCCTC	Female	1	0.48	XaXa	TRUE	TRUE
HCB00101_E17	ATCACCGATTCTCCTC	Female	1	1	XaXi	TRUE	TRUE
HCB00101_E18	GTTCATCCTTCTCCTC	Female	1	0.53	XaXa	TRUE	TRUE
HCB00101_E19	TTGGACTCTTCTCCTC	Female	1	0.52	XaXa	TRUE	TRUE
HCB00101_E20	GATGCGTTTTCTCCTC	Female	1	0	XiXa	TRUE	TRUE
HCB00101_E21	TGTCACCTTTCTCCTC	Female	1	0	XiXa	TRUE	TRUE
HCB00101_E22	CGAATACCTTCTCCTC	Female	1	0	XiXa	TRUE	TRUE
HCB00101_E23	ACAAGCGATTCTCCTC	Female	1	0	XiXa	TRUE	TRUE
HCB00101_E24	TAACCGGTTTCTCCTC	Female	1	0.32	XsXa	TRUE	TRUE
HCB00101_F01	AACTGCGAAGAGACTG	Female	1	0.62	XaXs	TRUE	TRUE
HCB00101_F02	AGTGGATGAGAGACTG	Female	1	1	XaXi	TRUE	TRUE
HCB00101_F03	TCCTTCGAAGAGACTG	Female	1	0.02	XiXa	TRUE	TRUE
HCB00101_F04	CTGTTACGAGAGACTG	Female	1	0.5	XaXa	TRUE	TRUE
HCB00101_F05	CCTGCAATAGAGACTG	Female	1	0.58	XaXa	TRUE	TRUE
HCB00101_F06	TGCGATAGAGAGACTG	Female	1	0.01	XiXa	TRUE	TRUE
HCB00101_F07	GAGGATGAAGAGACTG	Female	1	0.01	XiXa	TRUE	TRUE
HCB00101_F08	GCTTAGAGAGAGACTG	Female	1	0.01	XiXa	TRUE	TRUE
HCB00101_F09	TTCGATGCAGAGACTG	Female	1	0.01	XiXa	TRUE	TRUE
HCB00101_F10	CTGCTGATAGAGACTG	Female	1	0	XiXa	TRUE	TRUE
HCB00101_F11	TGGCTTCTAGAGACTG	Female	1	0.47	XaXa	TRUE	TRUE
HCB00101_F12	CGTACAAGAGAGACTG	Female	1	0.49	XaXa	TRUE	TRUE
HCB00101_F13	CAAGGTTGAGAGACTG	Female	1	0.51	XaXa	TRUE	TRUE
HCB00101_F14	GCAAGATGAGAGACTG	Female	1	0.58	XaXa	TRUE	TRUE
HCB00101_F15	GCCATCTAAGAGACTG	Female	1	1	XaXi	TRUE	TRUE
HCB00101_F16	ATCTGGACAGAGACTG	Female	1	0.99	XaXi	TRUE	TRUE
HCB00101_F17	ATCACCGAAGAGACTG	Female	1	1	XaXi	TRUE	TRUE
HCB00101_F18	GTTCATCCAGAGACTG	Female	1	1	XaXi	TRUE	TRUE
HCB00101_F19	TTGGACTCAGAGACTG	Female	1	0.55	XaXa	TRUE	TRUE
HCB00101_F20	GATGCGTTAGAGACTG	Female	1	0.52	XaXa	TRUE	TRUE
HCB00101_F21	TGTCACCTAGAGACTG	Female	1	0.01	XiXa	TRUE	TRUE
HCB00101_F22	CGAATACCAGAGACTG	Female	1	0.53	XaXa	TRUE	TRUE
HCB00101_F23	ACAAGCGAAGAGACTG	Female	1	0.8	XaXs	TRUE	TRUE
HCB00101_F24	TAACCGGTAGAGACTG	Female	1	0.41	XaXa	TRUE	TRUE
HCB00101_G01	AACTGCGATGAAGCGT	Female	1			FALSE	FALSE
HCB00101_G02	AGTGGATGTGAAGCGT	Female	1	0.02	XiXa	TRUE	TRUE
HCB00101_G03	TCCTTCGATGAAGCGT	Female	1	0.02	XiXa	TRUE	TRUE
HCB00101_G04	CTGTTACGTGAAGCGT	Female	1	0.94	XaXi	TRUE	TRUE
HCB00101_G05	CCTGCAATTGAAGCGT	Female	1	1	XaXi	TRUE	TRUE
HCB00101_G06	TGCGATAGTGAAGCGT	Female	1	0.05	XiXa	TRUE	TRUE
HCB00101_G07	GAGGATGATGAAGCGT	Female	1	0.01	XiXa	TRUE	TRUE
HCB00101_G08	GCTTAGAGTGAAGCGT	Female	1	0.01	XiXa	TRUE	TRUE
HCB00101_G09	TTCGATGCTGAAGCGT	Female	1	0.01	XiXa	TRUE	TRUE
HCB00101_G10	CTGCTGATTGAAGCGT	Female	1	0	XiXa	TRUE	TRUE
HCB00101_G11	TGGCTTCTTGAAGCGT	Female	1	0.01	XiXa	TRUE	TRUE
HCB00101_G12	CGTACAAGTGAAGCGT	Female	1	0.99	XaXi	TRUE	TRUE
HCB00101_G13	CAAGGTTGTGAAGCGT	Female	1	0.49	XaXa	TRUE	TRUE
HCB00101_G14	GCAAGATGTGAAGCGT	Female	1	0.49	XaXa	TRUE	FALSE
HCB00101_G15	GCCATCTATGAAGCGT	Female	1	0.99	XaXi	TRUE	TRUE
HCB00101_G16	ATCTGGACTGAAGCGT	Female	1	1	XaXi	TRUE	TRUE
HCB00101_G17	ATCACCGATGAAGCGT	Female	1	1	XaXi	TRUE	TRUE
HCB00101_G18	GTTCATCCTGAAGCGT	Female	1	0.01	XiXa	TRUE	TRUE
HCB00101_G19	TTGGACTCTGAAGCGT	Female	1	0.66	XaXs	TRUE	TRUE
HCB00101_G20	GATGCGTTTGAAGCGT	Female	1	0.49	XaXa	TRUE	TRUE
HCB00101_G21	TGTCACCTTGAAGCGT	Female	1	0.54	XaXa	TRUE	TRUE
HCB00101_G22	CGAATACCTGAAGCGT	Female	1	1	XaXi	TRUE	TRUE
HCB00101_G23	ACAAGCGATGAAGCGT	Female	1	0.52	XaXa	TRUE	TRUE
HCB00101_G24	TAACCGGTTGAAGCGT	Female	1	0.65	XaXs	TRUE	TRUE
HCB00101_H01	AACTGCGAACCGTTAC	Female	1	0.65	XaXs	TRUE	FALSE
HCB00101_H02	AGTGGATGACCGTTAC	Female	1	0.99	XaXi	TRUE	TRUE
HCB00101_H03	TCCTTCGAACCGTTAC	Female	1	0.99	XaXi	TRUE	TRUE
HCB00101_H04	CTGTTACGACCGTTAC	Female	1	0.47	XaXa	TRUE	FALSE
HCB00101_H05	CCTGCAATACCGTTAC	Female	1	0.01	XiXa	TRUE	TRUE
HCB00101_H06	TGCGATAGACCGTTAC	Female	1	0.99	XaXi	TRUE	TRUE
HCB00101_H07	GAGGATGAACCGTTAC	Female	1	0.99	XaXi	TRUE	TRUE
HCB00101_H08	GCTTAGAGACCGTTAC	Female	1	1	XaXi	TRUE	TRUE
HCB00101_H09	TTCGATGCACCGTTAC	Female	1	0.04	XiXa	TRUE	TRUE
HCB00101_H10	CTGCTGATACCGTTAC	Female	1	0.49	XaXa	TRUE	TRUE
HCB00101_H11	TGGCTTCTACCGTTAC	Female	1	0.07	XiXa	TRUE	TRUE
HCB00101_H12	CGTACAAGACCGTTAC	Female	1	1	XaXi	TRUE	FALSE
HCB00101_H13	CAAGGTTGACCGTTAC	Female	1	0	XiXa	TRUE	TRUE
HCB00101_H14	GCAAGATGACCGTTAC	Female	1	0.96	XaXi	TRUE	TRUE
HCB00101_H15	GCCATCTAACCGTTAC	Female	1	0.57	XaXa	TRUE	TRUE
HCB00101_H16	ATCTGGACACCGTTAC	Female	1	0	XiXa	FALSE	TRUE
HCB00101_H17	ATCACCGAACCGTTAC	Female	1	1	XaXi	TRUE	TRUE
HCB00101_H18	GTTCATCCACCGTTAC	Female	1	0.02	XiXa	TRUE	TRUE
HCB00101_H19	TTGGACTCACCGTTAC	Female	1	1	XaXi	TRUE	TRUE
HCB00101_H20	GATGCGTTACCGTTAC	Female	1	0.01	XiXa	TRUE	TRUE
HCB00101_H21	TGTCACCTACCGTTAC	Female	1	1	XaXi	TRUE	TRUE
HCB00101_H22	CGAATACCACCGTTAC	Female	1	0	XiXa	TRUE	TRUE
HCB00101_H23	ACAAGCGAACCGTTAC	Female	1	1	XaXi	TRUE	TRUE
HCB00101_H24	TAACCGGTACCGTTAC	Female	1	0.54	XaXa	TRUE	TRUE
HCB00101_I01	AACTGCGACTGATTCC	Female	1	0.04	XiXa	FALSE	FALSE
HCB00101_I02	AGTGGATGCTGATTCC	Female	1	0.45	XaXa	TRUE	TRUE
HCB00101_I03	TCCTTCGACTGATTCC	Female	1	0.53	XaXa	TRUE	TRUE
HCB00101_I04	CTGTTACGCTGATTCC	Female	1	0	XiXa	TRUE	TRUE
HCB00101_I05	CCTGCAATCTGATTCC	Female	1	0	XiXa	TRUE	TRUE
HCB00101_I06	TGCGATAGCTGATTCC	Female	1	0	XiXa	TRUE	TRUE
HCB00101_I07	GAGGATGACTGATTCC	Female	1	0.02	XiXa	TRUE	TRUE
HCB00101_I08	GCTTAGAGCTGATTCC	Female	1	0.54	XaXa	TRUE	TRUE
HCB00101_I09	TTCGATGCCTGATTCC	Female	1	0.99	XaXi	TRUE	TRUE
HCB00101_I10	CTGCTGATCTGATTCC	Female	1	0.53	XaXa	TRUE	TRUE
HCB00101_I11	TGGCTTCTCTGATTCC	Female	1	0.48	XaXa	TRUE	TRUE
HCB00101_I12	CGTACAAGCTGATTCC	Female	1	0.06	XiXa	TRUE	TRUE
HCB00101_I13	CAAGGTTGCTGATTCC	Female	1	0.53	XaXa	TRUE	TRUE
HCB00101_I14	GCAAGATGCTGATTCC	Female	1	0.44	XaXa	TRUE	TRUE
HCB00101_I15	GCCATCTACTGATTCC	Female	1	0.55	XaXa	TRUE	TRUE
HCB00101_I16	ATCTGGACCTGATTCC	Female	1	0.56	XaXa	TRUE	TRUE
HCB00101_I17	ATCACCGACTGATTCC	Female	1	0.42	XaXa	TRUE	TRUE
HCB00101_I18	GTTCATCCCTGATTCC	Female	1	0	XiXa	TRUE	TRUE
HCB00101_I19	TTGGACTCCTGATTCC	Female	1	0.46	XaXa	TRUE	TRUE
HCB00101_I20	GATGCGTTCTGATTCC	Female	1	1	XaXi	TRUE	TRUE
HCB00101_I21	TGTCACCTCTGATTCC	Female	1	0.55	XaXa	TRUE	TRUE
HCB00101_I22	CGAATACCCTGATTCC	Female	1	0	XiXa	TRUE	TRUE
HCB00101_I23	ACAAGCGACTGATTCC	Female	1	0.5	XaXa	TRUE	TRUE
HCB00101_I24	TAACCGGTCTGATTCC	Female	1	0.47	XaXa	TRUE	FALSE
HCB00101_J01	AACTGCGAAGCGGTAA	Female	1	0.57	XaXa	TRUE	TRUE
HCB00101_J02	AGTGGATGAGCGGTAA	Female	1	1	XaXi	TRUE	TRUE
HCB00101_J03	TCCTTCGAAGCGGTAA	Female	1	0.02	XiXa	TRUE	TRUE
HCB00101_J04	CTGTTACGAGCGGTAA	Female	1	1	XaXi	TRUE	TRUE
HCB00101_J05	CCTGCAATAGCGGTAA	Female	1	0.51	XaXa	TRUE	TRUE
HCB00101_J06	TGCGATAGAGCGGTAA	Female	1	0	XiXa	TRUE	TRUE
HCB00101_J07	GAGGATGAAGCGGTAA	Female	1	0.98	XaXi	TRUE	TRUE
HCB00101_J08	GCTTAGAGAGCGGTAA	Female	1	0.02	XiXa	TRUE	TRUE
HCB00101_J09	TTCGATGCAGCGGTAA	Female	1	1	XaXi	FALSE	FALSE
HCB00101_J10	CTGCTGATAGCGGTAA	Female	1	0.54	XaXa	TRUE	TRUE
HCB00101_J11	TGGCTTCTAGCGGTAA	Female	1	0.48	XaXa	TRUE	TRUE
HCB00101_J12	CGTACAAGAGCGGTAA	Female	1	0.49	XaXa	TRUE	TRUE
HCB00101_J13	CAAGGTTGAGCGGTAA	Female	1	0.48	XaXa	TRUE	TRUE
HCB00101_J14	GCAAGATGAGCGGTAA	Female	1	0.98	XaXi	TRUE	TRUE
HCB00101_J15	GCCATCTAAGCGGTAA	Female	1	0.57	XaXa	TRUE	TRUE
HCB00101_J16	ATCTGGACAGCGGTAA	Female	1	0.48	XaXa	TRUE	TRUE
HCB00101_J17	ATCACCGAAGCGGTAA	Female	1	0.01	XiXa	TRUE	TRUE
HCB00101_J18	GTTCATCCAGCGGTAA	Female	1	0.55	XaXa	TRUE	TRUE
HCB00101_J19	TTGGACTCAGCGGTAA	Female	1	0.99	XaXi	TRUE	TRUE
HCB00101_J20	GATGCGTTAGCGGTAA	Female	1	0.36	XsXa	TRUE	FALSE
HCB00101_J21	TGTCACCTAGCGGTAA	Female	1	0.01	XiXa	TRUE	TRUE
HCB00101_J22	CGAATACCAGCGGTAA	Female	1	0.54	XaXa	TRUE	TRUE
HCB00101_J23	ACAAGCGAAGCGGTAA	Female	1	0	XiXa	TRUE	TRUE
HCB00101_J24	TAACCGGTAGCGGTAA	Female	1	0.56	XaXa	TRUE	TRUE
HCB00101_K01	AACTGCGAGAGTGGAA	Female	1	0	XiXa	TRUE	TRUE
HCB00101_K02	AGTGGATGGAGTGGAA	Female	1	0	XiXa	FALSE	FALSE
HCB00101_K03	TCCTTCGAGAGTGGAA	Female	1	0	XiXa	TRUE	TRUE
HCB00101_K04	CTGTTACGGAGTGGAA	Female	1	0	XiXa	FALSE	TRUE
HCB00101_K05	CCTGCAATGAGTGGAA	Female	1	0.03	XiXa	TRUE	TRUE
HCB00101_K06	TGCGATAGGAGTGGAA	Female	1	0.61	XaXs	TRUE	FALSE
HCB00101_K07	GAGGATGAGAGTGGAA	Female	1	0	XiXa	TRUE	TRUE
HCB00101_K08	GCTTAGAGGAGTGGAA	Female	1	0.01	XiXa	TRUE	TRUE
HCB00101_K09	TTCGATGCGAGTGGAA	Female	1	0.01	XiXa	TRUE	TRUE
HCB00101_K10	CTGCTGATGAGTGGAA	Female	1	0	XiXa	TRUE	TRUE
HCB00101_K11	TGGCTTCTGAGTGGAA	Female	1			TRUE	FALSE
HCB00101_K12	CGTACAAGGAGTGGAA	Female	1	1	XaXi	TRUE	TRUE
HCB00101_K13	CAAGGTTGGAGTGGAA	Female	1	0.01	XiXa	TRUE	TRUE
HCB00101_K14	GCAAGATGGAGTGGAA	Female	1	0.49	XaXa	TRUE	TRUE
HCB00101_K15	GCCATCTAGAGTGGAA	Female	1	0.05	XiXa	TRUE	TRUE
HCB00101_K16	ATCTGGACGAGTGGAA	Female	1	0.49	XaXa	TRUE	TRUE
HCB00101_K17	ATCACCGAGAGTGGAA	Female	1	0.06	XiXa	TRUE	TRUE
HCB00101_K18	GTTCATCCGAGTGGAA	Female	1	0	XiXa	TRUE	TRUE
HCB00101_K19	TTGGACTCGAGTGGAA	Female	1	1	XaXi	TRUE	TRUE
HCB00101_K20	GATGCGTTGAGTGGAA	Female	1	0	XiXa	TRUE	TRUE
HCB00101_K21	TGTCACCTGAGTGGAA	Female	1	1	XaXi	TRUE	FALSE
HCB00101_K22	CGAATACCGAGTGGAA	Female	1	0	XiXa	TRUE	TRUE
HCB00101_K23	ACAAGCGAGAGTGGAA	Female	1	1	XaXi	TRUE	TRUE
HCB00101_K24	TAACCGGTGAGTGGAA	Female	1	0.33	XsXa	TRUE	FALSE
HCB00101_L01	AACTGCGACGAACGTT	Female	1	0.03	XiXa	TRUE	TRUE
HCB00101_L02	AGTGGATGCGAACGTT	Female	1	0.52	XaXa	TRUE	FALSE
HCB00101_L03	TCCTTCGACGAACGTT	Female	1	0	XiXa	TRUE	TRUE
HCB00101_L04	CTGTTACGCGAACGTT	Female	1	0	XiXa	TRUE	TRUE
HCB00101_L05	CCTGCAATCGAACGTT	Female	1	0	XiXa	TRUE	TRUE
HCB00101_L06	TGCGATAGCGAACGTT	Female	1	0.48	XaXa	TRUE	TRUE
HCB00101_L07	GAGGATGACGAACGTT	Female	1	0.56	XaXa	TRUE	TRUE
HCB00101_L08	GCTTAGAGCGAACGTT	Female	1	1	XaXi	TRUE	TRUE
HCB00101_L09	TTCGATGCCGAACGTT	Female	1	0.03	XiXa	TRUE	TRUE
HCB00101_L10	CTGCTGATCGAACGTT	Female	1	0.5	XaXa	TRUE	TRUE
HCB00101_L11	TGGCTTCTCGAACGTT	Female	1	0.5	XaXa	TRUE	TRUE
HCB00101_L12	CGTACAAGCGAACGTT	Female	1	0.02	XiXa	TRUE	TRUE
HCB00101_L13	CAAGGTTGCGAACGTT	Female	1	0	XiXa	TRUE	TRUE
HCB00101_L14	GCAAGATGCGAACGTT	Female	1	0	XiXa	TRUE	TRUE
HCB00101_L15	GCCATCTACGAACGTT	Female	1	0	XiXa	TRUE	TRUE
HCB00101_L16	ATCTGGACCGAACGTT	Female	1	0.49	XaXa	TRUE	TRUE
HCB00101_L17	ATCACCGACGAACGTT	Female	1	0.46	XaXa	TRUE	TRUE
HCB00101_L18	GTTCATCCCGAACGTT	Female	1	0.5	XaXa	TRUE	TRUE
HCB00101_L19	TTGGACTCCGAACGTT	Female	1	0	XiXa	TRUE	TRUE
HCB00101_L20	GATGCGTTCGAACGTT	Female	1	0.01	XiXa	TRUE	TRUE
HCB00101_L21	TGTCACCTCGAACGTT	Female	1	1	XaXi	TRUE	TRUE
HCB00101_L22	CGAATACCCGAACGTT	Female	1	0.99	XaXi	TRUE	TRUE
HCB00101_L23	ACAAGCGACGAACGTT	Female	1	0.51	XaXa	TRUE	TRUE
HCB00101_L24	TAACCGGTCGAACGTT	Female	1	0.06	XiXa	TRUE	TRUE
HCB00101_M01	AACTGCGAGAGCTGTA	Female	1	0.56	XaXa	TRUE	TRUE
HCB00101_M02	AGTGGATGGAGCTGTA	Female	1	0	XiXa	TRUE	TRUE
HCB00101_M03	TCCTTCGAGAGCTGTA	Female	1	0.03	XiXa	TRUE	TRUE
HCB00101_M04	CTGTTACGGAGCTGTA	Female	1			TRUE	FALSE
HCB00101_M05	CCTGCAATGAGCTGTA	Female	1			TRUE	FALSE
HCB00101_M06	TGCGATAGGAGCTGTA	Female	1	0	XiXa	TRUE	FALSE
HCB00101_M07	GAGGATGAGAGCTGTA	Female	1	0.51	XaXa	TRUE	TRUE
HCB00101_M08	GCTTAGAGGAGCTGTA	Female	1			TRUE	FALSE
HCB00101_M09	TTCGATGCGAGCTGTA	Female	1	0	XiXa	FALSE	TRUE
HCB00101_M10	CTGCTGATGAGCTGTA	Female	1			TRUE	FALSE
HCB00101_M11	TGGCTTCTGAGCTGTA	Female	1	0.74	XaXs	TRUE	FALSE
HCB00101_M12	CGTACAAGGAGCTGTA	Female	1	1	XaXi	TRUE	FALSE
HCB00101_M13	CAAGGTTGGAGCTGTA	Female	1	1	XaXi	TRUE	FALSE
HCB00101_M14	GCAAGATGGAGCTGTA	Female	1	0	XiXa	TRUE	FALSE
HCB00101_M15	GCCATCTAGAGCTGTA	Female	1	0.91	XaXi	TRUE	TRUE
HCB00101_M16	ATCTGGACGAGCTGTA	Female	1	0	XiXa	FALSE	TRUE
HCB00101_M17	ATCACCGAGAGCTGTA	Female	1	0.02	XiXa	TRUE	TRUE
HCB00101_M18	GTTCATCCGAGCTGTA	Female	1	1	XaXi	TRUE	TRUE
HCB00101_M19	TTGGACTCGAGCTGTA	Female	1	0.5	XaXa	TRUE	TRUE
HCB00101_M20	GATGCGTTGAGCTGTA	Female	1	0	XiXa	TRUE	TRUE
HCB00101_M21	TGTCACCTGAGCTGTA	Female	1	0	XiXa	FALSE	FALSE
HCB00101_M22	CGAATACCGAGCTGTA	Female	1	1	XaXi	TRUE	FALSE
HCB00101_M23	ACAAGCGAGAGCTGTA	Female	1	1	XaXi	TRUE	TRUE
HCB00101_M24	TAACCGGTGAGCTGTA	Female	1	0	XiXa	FALSE	FALSE
HCB00101_N01	AACTGCGAAGAGTTGC	Female	1	0.01	XiXa	TRUE	TRUE
HCB00101_N02	AGTGGATGAGAGTTGC	Female	1	0.55	XaXa	TRUE	TRUE
HCB00101_N03	TCCTTCGAAGAGTTGC	Female	1	1	XaXi	TRUE	TRUE
HCB00101_N04	CTGTTACGAGAGTTGC	Female	1	0.49	XaXa	TRUE	TRUE
HCB00101_N05	CCTGCAATAGAGTTGC	Female	1	0.51	XaXa	TRUE	TRUE
HCB00101_N06	TGCGATAGAGAGTTGC	Female	1	0.98	XaXi	TRUE	TRUE
HCB00101_N07	GAGGATGAAGAGTTGC	Female	1	0.99	XaXi	TRUE	TRUE
HCB00101_N08	GCTTAGAGAGAGTTGC	Female	1	0.01	XiXa	TRUE	TRUE
HCB00101_N09	TTCGATGCAGAGTTGC	Female	1	0.49	XaXa	TRUE	TRUE
HCB00101_N10	CTGCTGATAGAGTTGC	Female	1	0.95	XaXi	TRUE	TRUE
HCB00101_N11	TGGCTTCTAGAGTTGC	Female	1	0.5	XaXa	TRUE	TRUE
HCB00101_N12	CGTACAAGAGAGTTGC	Female	1	0.01	XiXa	FALSE	TRUE
HCB00101_N13	CAAGGTTGAGAGTTGC	Female	1	0.51	XaXa	TRUE	TRUE
HCB00101_N14	GCAAGATGAGAGTTGC	Female	1	0.01	XiXa	TRUE	TRUE
HCB00101_N15	GCCATCTAAGAGTTGC	Female	1	0.02	XiXa	FALSE	TRUE
HCB00101_N16	ATCTGGACAGAGTTGC	Female	1	0.56	XaXa	TRUE	TRUE
HCB00101_N17	ATCACCGAAGAGTTGC	Female	1	0.99	XaXi	TRUE	TRUE
HCB00101_N18	GTTCATCCAGAGTTGC	Female	1	0.01	XiXa	TRUE	TRUE
HCB00101_N19	TTGGACTCAGAGTTGC	Female	1	0.57	XaXa	TRUE	TRUE
HCB00101_N20	GATGCGTTAGAGTTGC	Female	1	0.02	XiXa	TRUE	TRUE
HCB00101_N21	TGTCACCTAGAGTTGC	Female	1	0.02	XiXa	TRUE	TRUE
HCB00101_N22	CGAATACCAGAGTTGC	Female	1	0.01	XiXa	TRUE	TRUE
HCB00101_N23	ACAAGCGAAGAGTTGC	Female	1	1	XaXi	TRUE	TRUE
HCB00101_N24	TAACCGGTAGAGTTGC	Female	1	0.57	XaXa	TRUE	FALSE
HCB00102_A01	AACTGCGACAGCAGTT	Female	1			TRUE	FALSE
HCB00102_A02	AGTGGATGCAGCAGTT	Female	1			TRUE	FALSE
HCB00102_A03	TCCTTCGACAGCAGTT	Female	1			TRUE	FALSE
HCB00102_A04	CTGTTACGCAGCAGTT	Female	1			TRUE	FALSE
HCB00102_A05	CCTGCAATCAGCAGTT	Female	1			TRUE	FALSE
HCB00102_A06	TGCGATAGCAGCAGTT	Female	1			TRUE	FALSE
HCB00102_A07	GAGGATGACAGCAGTT	Female	1			TRUE	FALSE
HCB00102_A08	GCTTAGAGCAGCAGTT	Female	1			TRUE	FALSE
HCB00102_A09	TTCGATGCCAGCAGTT	Female	1	0	XiXa	TRUE	FALSE
HCB00102_A10	CTGCTGATCAGCAGTT	Female	1			TRUE	FALSE
HCB00102_A11	TGGCTTCTCAGCAGTT	Female	1			TRUE	FALSE
HCB00102_A12	CGTACAAGCAGCAGTT	Female	1			TRUE	FALSE
HCB00102_A13	CAAGGTTGCAGCAGTT	Male	1			TRUE	FALSE
HCB00102_A14	GCAAGATGCAGCAGTT	Male	1			TRUE	FALSE
HCB00102_A15	GCCATCTACAGCAGTT	Male	1			TRUE	FALSE
HCB00102_A16	ATCTGGACCAGCAGTT	Male	1			TRUE	FALSE
HCB00102_A17	ATCACCGACAGCAGTT	Male	1	1	XaXi	TRUE	FALSE
HCB00102_A18	GTTCATCCCAGCAGTT	Male	1			TRUE	FALSE
HCB00102_A19	TTGGACTCCAGCAGTT	Male	1			TRUE	FALSE
HCB00102_A20	GATGCGTTCAGCAGTT	Male	1			TRUE	FALSE
HCB00102_A21	TGTCACCTCAGCAGTT	Male	1			FALSE	FALSE
HCB00102_A22	CGAATACCCAGCAGTT	Male	1			TRUE	FALSE
HCB00102_A23	ACAAGCGACAGCAGTT	Male	1			TRUE	FALSE
HCB00102_A24	TAACCGGTCAGCAGTT	Male	1			TRUE	FALSE
HCB00102_B01	AACTGCGAAAGTGCTC	Female	1	0.41	XaXa	TRUE	TRUE
HCB00102_B02	AGTGGATGAAGTGCTC	Female	1	1	XaXi	TRUE	TRUE
HCB00102_B03	TCCTTCGAAAGTGCTC	Female	1	0	XiXa	TRUE	TRUE
HCB00102_B04	CTGTTACGAAGTGCTC	Female	1	0.56	XaXa	TRUE	TRUE
HCB00102_B05	CCTGCAATAAGTGCTC	Female	1	0	XiXa	TRUE	TRUE
HCB00102_B06	TGCGATAGAAGTGCTC	Female	1	0	XiXa	TRUE	TRUE
HCB00102_B07	GAGGATGAAAGTGCTC	Female	1	0.01	XiXa	TRUE	TRUE
HCB00102_B08	GCTTAGAGAAGTGCTC	Female	1	0.01	XiXa	TRUE	TRUE
HCB00102_B09	TTCGATGCAAGTGCTC	Female	1	0.67	XaXs	FALSE	TRUE
HCB00102_B10	CTGCTGATAAGTGCTC	Female	1	0.53	XaXa	TRUE	TRUE
HCB00102_B11	TGGCTTCTAAGTGCTC	Female	1	0.53	XaXa	TRUE	TRUE
HCB00102_B12	CGTACAAGAAGTGCTC	Female	1	0.02	XiXa	TRUE	TRUE
HCB00102_B13	CAAGGTTGAAGTGCTC	Male	1	1	XaXi	FALSE	TRUE
HCB00102_B14	GCAAGATGAAGTGCTC	Male	1	1	XaXi	TRUE	TRUE
HCB00102_B15	GCCATCTAAAGTGCTC	Male	1	1	XaXi	TRUE	TRUE
HCB00102_B16	ATCTGGACAAGTGCTC	Male	1	1	XaXi	TRUE	TRUE
HCB00102_B17	ATCACCGAAAGTGCTC	Male	1	0.99	XaXi	TRUE	TRUE
HCB00102_B18	GTTCATCCAAGTGCTC	Male	1	1	XaXi	TRUE	TRUE
HCB00102_B19	TTGGACTCAAGTGCTC	Male	1	0.99	XaXi	TRUE	TRUE
HCB00102_B20	GATGCGTTAAGTGCTC	Male	1	1	XaXi	TRUE	TRUE
HCB00102_B21	TGTCACCTAAGTGCTC	Male	1	1	XaXi	TRUE	TRUE
HCB00102_B22	CGAATACCAAGTGCTC	Male	1	1	XaXi	TRUE	TRUE
HCB00102_B23	ACAAGCGAAAGTGCTC	Male	1	1	XaXi	TRUE	TRUE
HCB00102_B24	TAACCGGTAAGTGCTC	Male	1			TRUE	FALSE
HCB00102_C01	AACTGCGACATCGCAA	Female	1	0.02	XiXa	TRUE	TRUE
HCB00102_C02	AGTGGATGCATCGCAA	Female	1	0.51	XaXa	TRUE	TRUE
HCB00102_C03	TCCTTCGACATCGCAA	Female	1	1	XaXi	TRUE	TRUE
HCB00102_C04	CTGTTACGCATCGCAA	Female	1	0.47	XaXa	TRUE	TRUE
HCB00102_C05	CCTGCAATCATCGCAA	Female	1	0	XiXa	TRUE	TRUE
HCB00102_C06	TGCGATAGCATCGCAA	Female	1	0.99	XaXi	TRUE	TRUE
HCB00102_C07	GAGGATGACATCGCAA	Female	1	0.01	XiXa	TRUE	TRUE
HCB00102_C08	GCTTAGAGCATCGCAA	Female	1	0	XiXa	TRUE	TRUE
HCB00102_C09	TTCGATGCCATCGCAA	Female	1	0.49	XaXa	TRUE	TRUE
HCB00102_C10	CTGCTGATCATCGCAA	Female	1	1	XaXi	TRUE	TRUE
HCB00102_C11	TGGCTTCTCATCGCAA	Female	1	0.01	XiXa	TRUE	TRUE
HCB00102_C12	CGTACAAGCATCGCAA	Female	1	0.48	XaXa	TRUE	TRUE
HCB00102_C13	CAAGGTTGCATCGCAA	Male	1	1	XaXi	TRUE	TRUE
HCB00102_C14	GCAAGATGCATCGCAA	Male	1	0.99	XaXi	TRUE	TRUE
HCB00102_C15	GCCATCTACATCGCAA	Male	1	1	XaXi	TRUE	TRUE
HCB00102_C16	ATCTGGACCATCGCAA	Male	1	1	XaXi	TRUE	TRUE
HCB00102_C17	ATCACCGACATCGCAA	Male	1	1	XaXi	FALSE	TRUE
HCB00102_C18	GTTCATCCCATCGCAA	Male	1	0.99	XaXi	TRUE	TRUE
HCB00102_C19	TTGGACTCCATCGCAA	Male	1	1	XaXi	TRUE	TRUE
HCB00102_C20	GATGCGTTCATCGCAA	Male	1	0.99	XaXi	TRUE	TRUE
HCB00102_C21	TGTCACCTCATCGCAA	Male	1	1	XaXi	TRUE	TRUE
HCB00102_C22	CGAATACCCATCGCAA	Male	1	1	XaXi	TRUE	TRUE
HCB00102_C23	ACAAGCGACATCGCAA	Male	1	1	XaXi	TRUE	TRUE
HCB00102_C24	TAACCGGTCATCGCAA	Male	1	1	XaXi	TRUE	FALSE
HCB00102_D01	AACTGCGATAGCCGAA	Female	1	0.46	XaXa	TRUE	TRUE
HCB00102_D02	AGTGGATGTAGCCGAA	Female	1	0.25	XsXa	TRUE	TRUE
HCB00102_D03	TCCTTCGATAGCCGAA	Female	1	0.01	XiXa	FALSE	TRUE
HCB00102_D04	CTGTTACGTAGCCGAA	Female	1	0.01	XiXa	TRUE	TRUE
HCB00102_D05	CCTGCAATTAGCCGAA	Female	1	1	XaXi	TRUE	TRUE
HCB00102_D06	TGCGATAGTAGCCGAA	Female	1	0	XiXa	TRUE	TRUE
HCB00102_D07	GAGGATGATAGCCGAA	Female	1	0.52	XaXa	TRUE	TRUE
HCB00102_D08	GCTTAGAGTAGCCGAA	Female	1	0.01	XiXa	TRUE	TRUE
HCB00102_D09	TTCGATGCTAGCCGAA	Female	1	0.01	XiXa	TRUE	TRUE
HCB00102_D10	CTGCTGATTAGCCGAA	Female	1	0.12	XsXa	TRUE	TRUE
HCB00102_D11	TGGCTTCTTAGCCGAA	Female	1	0.04	XiXa	TRUE	TRUE
HCB00102_D12	CGTACAAGTAGCCGAA	Female	1	0.52	XaXa	TRUE	TRUE
HCB00102_D13	CAAGGTTGTAGCCGAA	Male	1	1	XaXi	TRUE	TRUE
HCB00102_D14	GCAAGATGTAGCCGAA	Male	1	1	XaXi	TRUE	TRUE
HCB00102_D15	GCCATCTATAGCCGAA	Male	1	1	XaXi	TRUE	TRUE
HCB00102_D16	ATCTGGACTAGCCGAA	Male	1	1	XaXi	TRUE	TRUE
HCB00102_D17	ATCACCGATAGCCGAA	Male	1	1	XaXi	TRUE	TRUE
HCB00102_D18	GTTCATCCTAGCCGAA	Male	1	1	XaXi	TRUE	TRUE
HCB00102_D19	TTGGACTCTAGCCGAA	Male	1	0.96	XaXi	TRUE	TRUE
HCB00102_D20	GATGCGTTTAGCCGAA	Male	1	0	XiXa	FALSE	FALSE
HCB00102_D21	TGTCACCTTAGCCGAA	Male	1	1	XaXi	FALSE	TRUE
HCB00102_D22	CGAATACCTAGCCGAA	Male	1	1	XaXi	TRUE	TRUE
HCB00102_D23	ACAAGCGATAGCCGAA	Male	1	1	XaXi	TRUE	TRUE
HCB00102_D24	TAACCGGTTAGCCGAA	Male	1			TRUE	FALSE
HCB00102_E01	AACTGCGAGCTCTGAA	Female	1	1	XaXi	TRUE	TRUE
HCB00102_E02	AGTGGATGGCTCTGAA	Female	1	0.56	XaXa	TRUE	TRUE
HCB00102_E03	TCCTTCGAGCTCTGAA	Female	1	0	XiXa	TRUE	TRUE
HCB00102_E04	CTGTTACGGCTCTGAA	Female	1	1	XaXi	FALSE	TRUE
HCB00102_E05	CCTGCAATGCTCTGAA	Female	1	0.02	XiXa	TRUE	TRUE
HCB00102_E06	TGCGATAGGCTCTGAA	Female	1	0	XiXa	TRUE	TRUE
HCB00102_E07	GAGGATGAGCTCTGAA	Female	1	1	XaXi	TRUE	TRUE
HCB00102_E08	GCTTAGAGGCTCTGAA	Female	1	0	XiXa	TRUE	TRUE
HCB00102_E09	TTCGATGCGCTCTGAA	Female	1	0.5	XaXa	TRUE	TRUE
HCB00102_E10	CTGCTGATGCTCTGAA	Female	1	0.99	XaXi	TRUE	TRUE
HCB00102_E11	TGGCTTCTGCTCTGAA	Female	1	0.47	XaXa	TRUE	TRUE
HCB00102_E12	CGTACAAGGCTCTGAA	Female	1	1	XaXi	TRUE	TRUE
HCB00102_E13	CAAGGTTGGCTCTGAA	Male	1	1	XaXi	TRUE	TRUE
HCB00102_E14	GCAAGATGGCTCTGAA	Male	1	1	XaXi	TRUE	TRUE
HCB00102_E15	GCCATCTAGCTCTGAA	Male	1	1	XaXi	TRUE	TRUE
HCB00102_E16	ATCTGGACGCTCTGAA	Male	1	1	XaXi	TRUE	TRUE
HCB00102_E17	ATCACCGAGCTCTGAA	Male	1	1	XaXi	TRUE	TRUE
HCB00102_E18	GTTCATCCGCTCTGAA	Male	1	1	XaXi	TRUE	TRUE
HCB00102_E19	TTGGACTCGCTCTGAA	Male	1	0.99	XaXi	TRUE	TRUE
HCB00102_E20	GATGCGTTGCTCTGAA	Male	1	1	XaXi	TRUE	TRUE
HCB00102_E21	TGTCACCTGCTCTGAA	Male	1	1	XaXi	TRUE	TRUE
HCB00102_E22	CGAATACCGCTCTGAA	Male	1	1	XaXi	TRUE	TRUE
HCB00102_E23	ACAAGCGAGCTCTGAA	Male	1	1	XaXi	TRUE	TRUE
HCB00102_E24	TAACCGGTGCTCTGAA	Male	1	1	XaXi	TRUE	FALSE
HCB00102_F01	AACTGCGATTAGGTCC	Female	1	0.54	XaXa	TRUE	TRUE
HCB00102_F02	AGTGGATGTTAGGTCC	Female	1	0.41	XaXa	TRUE	TRUE
HCB00102_F03	TCCTTCGATTAGGTCC	Female	1	0.59	XaXa	TRUE	TRUE
HCB00102_F04	CTGTTACGTTAGGTCC	Female	1	0.54	XaXa	TRUE	TRUE
HCB00102_F05	CCTGCAATTTAGGTCC	Female	1	0.58	XaXa	TRUE	TRUE
HCB00102_F06	TGCGATAGTTAGGTCC	Female	1	0.36	XsXa	TRUE	TRUE
HCB00102_F07	GAGGATGATTAGGTCC	Female	1	0	XiXa	TRUE	TRUE
HCB00102_F08	GCTTAGAGTTAGGTCC	Female	1	0.61	XaXs	TRUE	TRUE
HCB00102_F09	TTCGATGCTTAGGTCC	Female	1	0.56	XaXa	FALSE	TRUE
HCB00102_F10	CTGCTGATTTAGGTCC	Female	1	0.47	XaXa	TRUE	TRUE
HCB00102_F11	TGGCTTCTTTAGGTCC	Female	1	0	XiXa	TRUE	TRUE
HCB00102_F12	CGTACAAGTTAGGTCC	Female	1	0	XiXa	TRUE	TRUE
HCB00102_F13	CAAGGTTGTTAGGTCC	Male	1	1	XaXi	TRUE	TRUE
HCB00102_F14	GCAAGATGTTAGGTCC	Male	1	0.98	XaXi	TRUE	TRUE
HCB00102_F15	GCCATCTATTAGGTCC	Male	1	1	XaXi	TRUE	TRUE
HCB00102_F16	ATCTGGACTTAGGTCC	Male	1	1	XaXi	TRUE	TRUE
HCB00102_F17	ATCACCGATTAGGTCC	Male	1	1	XaXi	TRUE	TRUE
HCB00102_F18	GTTCATCCTTAGGTCC	Male	1	1	XaXi	TRUE	TRUE
HCB00102_F19	TTGGACTCTTAGGTCC	Male	1	1	XaXi	TRUE	TRUE
HCB00102_F20	GATGCGTTTTAGGTCC	Male	1	0.99	XaXi	TRUE	TRUE
HCB00102_F21	TGTCACCTTTAGGTCC	Male	1	0.98	XaXi	TRUE	TRUE
HCB00102_F22	CGAATACCTTAGGTCC	Male	1	0.99	XaXi	TRUE	TRUE
HCB00102_F23	ACAAGCGATTAGGTCC	Male	1			TRUE	FALSE
HCB00102_F24	TAACCGGTTTAGGTCC	Male	1	1	XaXi	TRUE	FALSE
HCB00102_G01	AACTGCGATCCTCAGT	Female	1	0.46	XaXa	TRUE	TRUE
HCB00102_G02	AGTGGATGTCCTCAGT	Female	1	0	XiXa	TRUE	TRUE
HCB00102_G03	TCCTTCGATCCTCAGT	Female	1	0.26	XsXa	TRUE	TRUE
HCB00102_G04	CTGTTACGTCCTCAGT	Female	1	0.45	XaXa	TRUE	TRUE
HCB00102_G05	CCTGCAATTCCTCAGT	Female	1	0.59	XaXa	TRUE	TRUE
HCB00102_G06	TGCGATAGTCCTCAGT	Female	1	1	XaXi	TRUE	TRUE
HCB00102_G07	GAGGATGATCCTCAGT	Female	1	0	XiXa	TRUE	TRUE
HCB00102_G08	GCTTAGAGTCCTCAGT	Female	1	0.02	XiXa	TRUE	TRUE
HCB00102_G09	TTCGATGCTCCTCAGT	Female	1	1	XaXi	TRUE	TRUE
HCB00102_G10	CTGCTGATTCCTCAGT	Female	1	0	XiXa	TRUE	TRUE
HCB00102_G11	TGGCTTCTTCCTCAGT	Female	1	0.65	XaXs	TRUE	TRUE
HCB00102_G12	CGTACAAGTCCTCAGT	Female	1	0.52	XaXa	TRUE	TRUE
HCB00102_G13	CAAGGTTGTCCTCAGT	Male	1	0.98	XaXi	TRUE	TRUE
HCB00102_G14	GCAAGATGTCCTCAGT	Male	1	1	XaXi	TRUE	TRUE
HCB00102_G15	GCCATCTATCCTCAGT	Male	1	1	XaXi	TRUE	TRUE
HCB00102_G16	ATCTGGACTCCTCAGT	Male	1	1	XaXi	TRUE	TRUE
HCB00102_G17	ATCACCGATCCTCAGT	Male	1	1	XaXi	TRUE	TRUE
HCB00102_G18	GTTCATCCTCCTCAGT	Male	1	0.99	XaXi	TRUE	TRUE
HCB00102_G19	TTGGACTCTCCTCAGT	Male	1	0.98	XaXi	TRUE	TRUE
HCB00102_G20	GATGCGTTTCCTCAGT	Male	1	0.98	XaXi	TRUE	TRUE
HCB00102_G21	TGTCACCTTCCTCAGT	Male	1	1	XaXi	TRUE	TRUE
HCB00102_G22	CGAATACCTCCTCAGT	Male	1	1	XaXi	TRUE	TRUE
HCB00102_G23	ACAAGCGATCCTCAGT	Male	1	1	XaXi	TRUE	TRUE
HCB00102_G24	TAACCGGTTCCTCAGT	Male	1			TRUE	FALSE
HCB00102_H01	AACTGCGACGTTAAGC	Female	1			TRUE	FALSE
HCB00102_H02	AGTGGATGCGTTAAGC	Female	1	0.49	XaXa	TRUE	TRUE
HCB00102_H03	TCCTTCGACGTTAAGC	Female	1	0.12	XsXa	TRUE	TRUE
HCB00102_H04	CTGTTACGCGTTAAGC	Female	1	0.46	XaXa	TRUE	TRUE
HCB00102_H05	CCTGCAATCGTTAAGC	Female	1	1	XaXi	TRUE	TRUE
HCB00102_H06	TGCGATAGCGTTAAGC	Female	1	0.53	XaXa	TRUE	TRUE
HCB00102_H07	GAGGATGACGTTAAGC	Female	1	0.48	XaXa	TRUE	TRUE
HCB00102_H08	GCTTAGAGCGTTAAGC	Female	1	0.61	XaXs	TRUE	TRUE
HCB00102_H09	TTCGATGCCGTTAAGC	Female	1	0	XiXa	TRUE	TRUE
HCB00102_H10	CTGCTGATCGTTAAGC	Female	1	0	XiXa	TRUE	TRUE
HCB00102_H11	TGGCTTCTCGTTAAGC	Female	1	0.53	XaXa	TRUE	TRUE
HCB00102_H12	CGTACAAGCGTTAAGC	Female	1	0.58	XaXa	TRUE	TRUE
HCB00102_H13	CAAGGTTGCGTTAAGC	Male	1	1	XaXi	TRUE	TRUE
HCB00102_H14	GCAAGATGCGTTAAGC	Male	1	1	XaXi	TRUE	TRUE
HCB00102_H15	GCCATCTACGTTAAGC	Male	1	1	XaXi	TRUE	TRUE
HCB00102_H16	ATCTGGACCGTTAAGC	Male	1	1	XaXi	TRUE	TRUE
HCB00102_H17	ATCACCGACGTTAAGC	Male	1	1	XaXi	TRUE	TRUE
HCB00102_H18	GTTCATCCCGTTAAGC	Male	1	1	XaXi	TRUE	TRUE
HCB00102_H19	TTGGACTCCGTTAAGC	Male	1	1	XaXi	TRUE	TRUE
HCB00102_H20	GATGCGTTCGTTAAGC	Male	1			TRUE	TRUE
HCB00102_H21	TGTCACCTCGTTAAGC	Male	1	1	XaXi	TRUE	TRUE
HCB00102_H22	CGAATACCCGTTAAGC	Male	1	1	XaXi	TRUE	TRUE
HCB00102_H23	ACAAGCGACGTTAAGC	Male	1	1	XaXi	TRUE	TRUE
HCB00102_H24	TAACCGGTCGTTAAGC	Male	1	1	XaXi	TRUE	FALSE
HCB00102_I01	AACTGCGAAGCGAACT	Female	1	0.07	XiXa	TRUE	TRUE
HCB00102_I02	AGTGGATGAGCGAACT	Female	1	0.56	XaXa	TRUE	TRUE
HCB00102_I03	TCCTTCGAAGCGAACT	Female	1	0.51	XaXa	TRUE	TRUE
HCB00102_I04	CTGTTACGAGCGAACT	Female	1	0	XiXa	TRUE	TRUE
HCB00102_I05	CCTGCAATAGCGAACT	Female	1	0.49	XaXa	TRUE	TRUE
HCB00102_I06	TGCGATAGAGCGAACT	Female	1	0.97	XaXi	TRUE	TRUE
HCB00102_I07	GAGGATGAAGCGAACT	Female	1	1	XaXi	TRUE	TRUE
HCB00102_I08	GCTTAGAGAGCGAACT	Female	1	1	XaXi	TRUE	TRUE
HCB00102_I09	TTCGATGCAGCGAACT	Female	1	0	XiXa	TRUE	TRUE
HCB00102_I10	CTGCTGATAGCGAACT	Female	1	1	XaXi	TRUE	TRUE
HCB00102_I11	TGGCTTCTAGCGAACT	Female	1	0.01	XiXa	TRUE	TRUE
HCB00102_I12	CGTACAAGAGCGAACT	Female	1	0.56	XaXa	TRUE	TRUE
HCB00102_I13	CAAGGTTGAGCGAACT	Male	1	0.96	XaXi	TRUE	TRUE
HCB00102_I14	GCAAGATGAGCGAACT	Male	1	1	XaXi	TRUE	TRUE
HCB00102_I15	GCCATCTAAGCGAACT	Male	1			FALSE	FALSE
HCB00102_I16	ATCTGGACAGCGAACT	Male	1	1	XaXi	TRUE	TRUE
HCB00102_I17	ATCACCGAAGCGAACT	Male	1	1	XaXi	TRUE	TRUE
HCB00102_I18	GTTCATCCAGCGAACT	Male	1	1	XaXi	TRUE	TRUE
HCB00102_I19	TTGGACTCAGCGAACT	Male	1	1	XaXi	TRUE	TRUE
HCB00102_I20	GATGCGTTAGCGAACT	Male	1	0.96	XaXi	TRUE	TRUE
HCB00102_I21	TGTCACCTAGCGAACT	Male	1	1	XaXi	TRUE	TRUE
HCB00102_I22	CGAATACCAGCGAACT	Male	1	1	XaXi	TRUE	TRUE
HCB00102_I23	ACAAGCGAAGCGAACT	Male	1	0.91	XaXi	TRUE	TRUE
HCB00102_I24	TAACCGGTAGCGAACT	Male	1			TRUE	FALSE
HCB00102_J01	AACTGCGATCGTCCTT	Female	1	0	XiXa	TRUE	TRUE
HCB00102_J02	AGTGGATGTCGTCCTT	Female	1	0.26	XsXa	TRUE	TRUE
HCB00102_J03	TCCTTCGATCGTCCTT	Female	1	0.45	XaXa	TRUE	TRUE
HCB00102_J04	CTGTTACGTCGTCCTT	Female	1	0	XiXa	TRUE	TRUE
HCB00102_J05	CCTGCAATTCGTCCTT	Female	1	0.28	XsXa	TRUE	TRUE
HCB00102_J06	TGCGATAGTCGTCCTT	Female	1	0	XiXa	TRUE	TRUE
HCB00102_J07	GAGGATGATCGTCCTT	Female	1	0.03	XiXa	TRUE	TRUE
HCB00102_J08	GCTTAGAGTCGTCCTT	Female	1	0.55	XaXa	TRUE	TRUE
HCB00102_J09	TTCGATGCTCGTCCTT	Female	1	0.11	XsXa	TRUE	TRUE
HCB00102_J10	CTGCTGATTCGTCCTT	Female	1	1	XaXi	TRUE	TRUE
HCB00102_J11	TGGCTTCTTCGTCCTT	Female	1	1	XaXi	TRUE	TRUE
HCB00102_J12	CGTACAAGTCGTCCTT	Female	1	0.7	XaXs	TRUE	TRUE
HCB00102_J13	CAAGGTTGTCGTCCTT	Male	1	0.97	XaXi	TRUE	TRUE
HCB00102_J14	GCAAGATGTCGTCCTT	Male	1	1	XaXi	TRUE	TRUE
HCB00102_J15	GCCATCTATCGTCCTT	Male	1	1	XaXi	TRUE	TRUE
HCB00102_J16	ATCTGGACTCGTCCTT	Male	1	1	XaXi	TRUE	TRUE
HCB00102_J17	ATCACCGATCGTCCTT	Male	1	1	XaXi	TRUE	TRUE
HCB00102_J18	GTTCATCCTCGTCCTT	Male	1	1	XaXi	FALSE	TRUE
HCB00102_J19	TTGGACTCTCGTCCTT	Male	1	1	XaXi	TRUE	TRUE
HCB00102_J20	GATGCGTTTCGTCCTT	Male	1	1	XaXi	TRUE	FALSE
HCB00102_J21	TGTCACCTTCGTCCTT	Male	1	0.99	XaXi	TRUE	TRUE
HCB00102_J22	CGAATACCTCGTCCTT	Male	1	1	XaXi	TRUE	TRUE
HCB00102_J23	ACAAGCGATCGTCCTT	Male	1	1	XaXi	TRUE	TRUE
HCB00102_J24	TAACCGGTTCGTCCTT	Male	1			TRUE	FALSE
HCB00102_K01	AACTGCGAGAGATTCG	Female	1	1	XaXi	TRUE	TRUE
HCB00102_K02	AGTGGATGGAGATTCG	Female	1	0.23	XsXa	TRUE	TRUE
HCB00102_K03	TCCTTCGAGAGATTCG	Female	1	0.36	XsXa	TRUE	TRUE
HCB00102_K04	CTGTTACGGAGATTCG	Female	1	0.11	XsXa	TRUE	TRUE
HCB00102_K05	CCTGCAATGAGATTCG	Female	1	0.43	XaXa	TRUE	TRUE
HCB00102_K06	TGCGATAGGAGATTCG	Female	1	0.54	XaXa	TRUE	TRUE
HCB00102_K07	GAGGATGAGAGATTCG	Female	1	0.55	XaXa	TRUE	TRUE
HCB00102_K08	GCTTAGAGGAGATTCG	Female	1	0	XiXa	TRUE	TRUE
HCB00102_K09	TTCGATGCGAGATTCG	Female	1	0.2	XsXa	FALSE	TRUE
HCB00102_K10	CTGCTGATGAGATTCG	Female	1	0.42	XaXa	TRUE	TRUE
HCB00102_K11	TGGCTTCTGAGATTCG	Female	1	0.33	XsXa	TRUE	TRUE
HCB00102_K12	CGTACAAGGAGATTCG	Female	1	0.54	XaXa	TRUE	TRUE
HCB00102_K13	CAAGGTTGGAGATTCG	Male	1	1	XaXi	TRUE	TRUE
HCB00102_K14	GCAAGATGGAGATTCG	Male	1	1	XaXi	TRUE	TRUE
HCB00102_K15	GCCATCTAGAGATTCG	Male	1	1	XaXi	TRUE	TRUE
HCB00102_K16	ATCTGGACGAGATTCG	Male	1	1	XaXi	TRUE	TRUE
HCB00102_K17	ATCACCGAGAGATTCG	Male	1	1	XaXi	TRUE	TRUE
HCB00102_K18	GTTCATCCGAGATTCG	Male	1	0.94	XaXi	TRUE	TRUE
HCB00102_K19	TTGGACTCGAGATTCG	Male	1	1	XaXi	TRUE	TRUE
HCB00102_K20	GATGCGTTGAGATTCG	Male	1	1	XaXi	TRUE	TRUE
HCB00102_K21	TGTCACCTGAGATTCG	Male	1	1	XaXi	TRUE	TRUE
HCB00102_K22	CGAATACCGAGATTCG	Male	1	1	XaXi	TRUE	TRUE
HCB00102_K23	ACAAGCGAGAGATTCG	Male	1	1	XaXi	TRUE	TRUE
HCB00102_K24	TAACCGGTGAGATTCG	Male	1			TRUE	FALSE
HCB00102_L01	AACTGCGAGTGACAGT	Female	1	0	XiXa	TRUE	TRUE
HCB00102_L02	AGTGGATGGTGACAGT	Female	1			FALSE	FALSE
HCB00102_L03	TCCTTCGAGTGACAGT	Female	1	0.28	XsXa	TRUE	TRUE
HCB00102_L04	CTGTTACGGTGACAGT	Female	1	0.64	XaXs	TRUE	TRUE
HCB00102_L05	CCTGCAATGTGACAGT	Female	1	0	XiXa	FALSE	FALSE
HCB00102_L06	TGCGATAGGTGACAGT	Female	1	1	XaXi	TRUE	TRUE
HCB00102_L07	GAGGATGAGTGACAGT	Female	1	0.97	XaXi	TRUE	TRUE
HCB00102_L08	GCTTAGAGGTGACAGT	Female	1	0.42	XaXa	TRUE	TRUE
HCB00102_L09	TTCGATGCGTGACAGT	Female	1	1	XaXi	TRUE	TRUE
HCB00102_L10	CTGCTGATGTGACAGT	Female	1	0.11	XsXa	TRUE	TRUE
HCB00102_L11	TGGCTTCTGTGACAGT	Female	1	0.59	XaXa	TRUE	TRUE
HCB00102_L12	CGTACAAGGTGACAGT	Female	1	0.54	XaXa	TRUE	TRUE
HCB00102_L13	CAAGGTTGGTGACAGT	Male	1	1	XaXi	TRUE	TRUE
HCB00102_L14	GCAAGATGGTGACAGT	Male	1	1	XaXi	TRUE	TRUE
HCB00102_L15	GCCATCTAGTGACAGT	Male	1	1	XaXi	TRUE	TRUE
HCB00102_L16	ATCTGGACGTGACAGT	Male	1	1	XaXi	TRUE	TRUE
HCB00102_L17	ATCACCGAGTGACAGT	Male	1	1	XaXi	TRUE	TRUE
HCB00102_L18	GTTCATCCGTGACAGT	Male	1	1	XaXi	TRUE	TRUE
HCB00102_L19	TTGGACTCGTGACAGT	Male	1	1	XaXi	TRUE	TRUE
HCB00102_L20	GATGCGTTGTGACAGT	Male	1	1	XaXi	TRUE	TRUE
HCB00102_L21	TGTCACCTGTGACAGT	Male	1	1	XaXi	TRUE	TRUE
HCB00102_L22	CGAATACCGTGACAGT	Male	1	1	XaXi	TRUE	TRUE
HCB00102_L23	ACAAGCGAGTGACAGT	Male	1			TRUE	FALSE
HCB00102_L24	TAACCGGTGTGACAGT	Male	1			TRUE	FALSE
HCB00102_M01	AACTGCGAACTTCACG	Female	1	0.58	XaXa	TRUE	TRUE
HCB00102_M02	AGTGGATGACTTCACG	Female	1	0.5	XaXa	TRUE	TRUE
HCB00102_M03	TCCTTCGAACTTCACG	Female	1	0.64	XaXs	TRUE	TRUE
HCB00102_M04	CTGTTACGACTTCACG	Female	1	1	XaXi	TRUE	TRUE
HCB00102_M05	CCTGCAATACTTCACG	Female	1	0.52	XaXa	TRUE	TRUE
HCB00102_M06	TGCGATAGACTTCACG	Female	1	0.54	XaXa	TRUE	TRUE
HCB00102_M07	GAGGATGAACTTCACG	Female	1	0.06	XiXa	TRUE	TRUE
HCB00102_M08	GCTTAGAGACTTCACG	Female	1	0	XiXa	TRUE	TRUE
HCB00102_M09	TTCGATGCACTTCACG	Female	1	0.58	XaXa	TRUE	TRUE
HCB00102_M10	CTGCTGATACTTCACG	Female	1	0.49	XaXa	TRUE	TRUE
HCB00102_M11	TGGCTTCTACTTCACG	Female	1	0	XiXa	TRUE	TRUE
HCB00102_M12	CGTACAAGACTTCACG	Female	1	1	XaXi	TRUE	TRUE
HCB00102_M13	CAAGGTTGACTTCACG	Male	1	1	XaXi	TRUE	TRUE
HCB00102_M14	GCAAGATGACTTCACG	Male	1	1	XaXi	TRUE	TRUE
HCB00102_M15	GCCATCTAACTTCACG	Male	1	1	XaXi	TRUE	TRUE
HCB00102_M16	ATCTGGACACTTCACG	Male	1	1	XaXi	TRUE	TRUE
HCB00102_M17	ATCACCGAACTTCACG	Male	1	1	XaXi	TRUE	TRUE
HCB00102_M18	GTTCATCCACTTCACG	Male	1	1	XaXi	TRUE	TRUE
HCB00102_M19	TTGGACTCACTTCACG	Male	1	1	XaXi	TRUE	TRUE
HCB00102_M20	GATGCGTTACTTCACG	Male	1	1	XaXi	TRUE	TRUE
HCB00102_M21	TGTCACCTACTTCACG	Male	1	1	XaXi	TRUE	TRUE
HCB00102_M22	CGAATACCACTTCACG	Male	1	1	XaXi	FALSE	TRUE
HCB00102_M23	ACAAGCGAACTTCACG	Male	1	1	XaXi	FALSE	TRUE
HCB00102_M24	TAACCGGTACTTCACG	Male	1			FALSE	FALSE
HCB00102_N01	AACTGCGACCTAGACA	Female	1	0.45	XaXa	TRUE	TRUE
HCB00102_N02	AGTGGATGCCTAGACA	Female	1	0.87	XaXs	TRUE	TRUE
HCB00102_N03	TCCTTCGACCTAGACA	Female	1	0.41	XaXa	TRUE	TRUE
HCB00102_N04	CTGTTACGCCTAGACA	Female	1	0.54	XaXa	TRUE	TRUE
HCB00102_N05	CCTGCAATCCTAGACA	Female	1	1	XaXi	TRUE	TRUE
HCB00102_N06	TGCGATAGCCTAGACA	Female	1	0.57	XaXa	TRUE	TRUE
HCB00102_N07	GAGGATGACCTAGACA	Female	1	0.58	XaXa	TRUE	TRUE
HCB00102_N08	GCTTAGAGCCTAGACA	Female	1	0	XiXa	TRUE	TRUE
HCB00102_N09	TTCGATGCCCTAGACA	Female	1	0.33	XsXa	TRUE	TRUE
HCB00102_N10	CTGCTGATCCTAGACA	Female	1	1	XaXi	TRUE	TRUE
HCB00102_N11	TGGCTTCTCCTAGACA	Female	1	0.5	XaXa	TRUE	TRUE
HCB00102_N12	CGTACAAGCCTAGACA	Female	1	1	XaXi	TRUE	TRUE
HCB00102_N13	CAAGGTTGCCTAGACA	Male	1	1	XaXi	TRUE	TRUE
HCB00102_N14	GCAAGATGCCTAGACA	Male	1	1	XaXi	TRUE	TRUE
HCB00102_N15	GCCATCTACCTAGACA	Male	1	1	XaXi	TRUE	TRUE
HCB00102_N16	ATCTGGACCCTAGACA	Male	1	1	XaXi	TRUE	TRUE
HCB00102_N17	ATCACCGACCTAGACA	Male	1	1	XaXi	FALSE	TRUE
HCB00102_N18	GTTCATCCCCTAGACA	Male	1	1	XaXi	FALSE	TRUE
HCB00102_N19	TTGGACTCCCTAGACA	Male	1	1	XaXi	TRUE	TRUE
HCB00102_N20	GATGCGTTCCTAGACA	Male	1	1	XaXi	TRUE	FALSE
HCB00102_N21	TGTCACCTCCTAGACA	Male	1	1	XaXi	TRUE	TRUE
HCB00102_N22	CGAATACCCCTAGACA	Male	1	1	XaXi	FALSE	TRUE
HCB00102_N23	ACAAGCGACCTAGACA	Male	1	1	XaXi	TRUE	TRUE
HCB00102_N24	TAACCGGTCCTAGACA	Male	1			FALSE	FALSE
HCB00102_O01	AACTGCGAGTTACTGG	Female	1	0.25	XsXa	TRUE	TRUE
HCB00102_O02	AGTGGATGGTTACTGG	Female	1	0.6	XaXs	TRUE	TRUE
HCB00102_O03	TCCTTCGAGTTACTGG	Female	1	0.43	XaXa	TRUE	TRUE
HCB00102_O04	CTGTTACGGTTACTGG	Female	1	0.43	XaXa	TRUE	TRUE
HCB00102_O05	CCTGCAATGTTACTGG	Female	1	0.5	XaXa	TRUE	TRUE
HCB00102_O06	TGCGATAGGTTACTGG	Female	1	0.07	XiXa	TRUE	TRUE
HCB00102_O07	GAGGATGAGTTACTGG	Female	1	0.18	XsXa	TRUE	TRUE
HCB00102_O08	GCTTAGAGGTTACTGG	Female	1	0.56	XaXa	TRUE	TRUE
HCB00102_O09	TTCGATGCGTTACTGG	Female	1	0	XiXa	TRUE	TRUE
HCB00102_O10	CTGCTGATGTTACTGG	Female	1	0	XiXa	TRUE	TRUE
HCB00102_O11	TGGCTTCTGTTACTGG	Female	1			TRUE	FALSE
HCB00102_O12	CGTACAAGGTTACTGG	Female	1	0	XiXa	TRUE	TRUE
HCB00102_O13	CAAGGTTGGTTACTGG	Male	1	0.85	XaXs	TRUE	TRUE
HCB00102_O14	GCAAGATGGTTACTGG	Male	1	1	XaXi	TRUE	TRUE
HCB00102_O15	GCCATCTAGTTACTGG	Male	1	0.97	XaXi	TRUE	TRUE
HCB00102_O16	ATCTGGACGTTACTGG	Male	1	1	XaXi	TRUE	TRUE
HCB00102_O17	ATCACCGAGTTACTGG	Male	1	1	XaXi	TRUE	TRUE
HCB00102_O18	GTTCATCCGTTACTGG	Male	1	1	XaXi	TRUE	TRUE
HCB00102_O19	TTGGACTCGTTACTGG	Male	1			TRUE	FALSE
HCB00102_O20	GATGCGTTGTTACTGG	Male	1			TRUE	FALSE
HCB00102_O21	TGTCACCTGTTACTGG	Male	1			FALSE	FALSE
HCB00102_O22	CGAATACCGTTACTGG	Male	1			TRUE	FALSE
HCB00102_O23	ACAAGCGAGTTACTGG	Male	1			TRUE	FALSE
HCB00102_O24	TAACCGGTGTTACTGG	Male	1			FALSE	FALSE
HCB00102_P01	AACTGCGAATCTCTGG	Female	1	0.6	XaXs	TRUE	TRUE
HCB00102_P02	AGTGGATGATCTCTGG	Female	1	0.24	XsXa	TRUE	TRUE
HCB00102_P03	TCCTTCGAATCTCTGG	Female	1	0.77	XaXs	TRUE	TRUE
HCB00102_P04	CTGTTACGATCTCTGG	Female	1	0	XiXa	TRUE	TRUE
HCB00102_P05	CCTGCAATATCTCTGG	Female	1	0	XiXa	TRUE	TRUE
HCB00102_P06	TGCGATAGATCTCTGG	Female	1	0.96	XaXi	TRUE	TRUE
HCB00102_P07	GAGGATGAATCTCTGG	Female	1	0	XiXa	TRUE	TRUE
HCB00102_P08	GCTTAGAGATCTCTGG	Female	1	0.51	XaXa	TRUE	TRUE
HCB00102_P09	TTCGATGCATCTCTGG	Female	1	0.71	XaXs	TRUE	TRUE
HCB00102_P10	CTGCTGATATCTCTGG	Female	1	0.55	XaXa	TRUE	TRUE
HCB00102_P11	TGGCTTCTATCTCTGG	Female	1	1	XaXi	TRUE	TRUE
HCB00102_P12	CGTACAAGATCTCTGG	Female	1	0	XiXa	TRUE	TRUE
HCB00102_P13	CAAGGTTGATCTCTGG	Male	1			FALSE	FALSE
HCB00102_P14	GCAAGATGATCTCTGG	Male	1	1	XaXi	FALSE	TRUE
HCB00102_P15	GCCATCTAATCTCTGG	Male	1	1	XaXi	TRUE	TRUE
HCB00102_P16	ATCTGGACATCTCTGG	Male	1	1	XaXi	FALSE	TRUE
HCB00102_P17	ATCACCGAATCTCTGG	Male	1	1	XaXi	TRUE	TRUE
HCB00102_P18	GTTCATCCATCTCTGG	Male	1	1	XaXi	TRUE	TRUE
HCB00102_P19	TTGGACTCATCTCTGG	Male	1	1	XaXi	TRUE	FALSE
HCB00102_P20	GATGCGTTATCTCTGG	Male	1	1	XaXi	TRUE	FALSE
HCB00102_P21	TGTCACCTATCTCTGG	Male	1			FALSE	FALSE
HCB00102_P22	CGAATACCATCTCTGG	Male	1			TRUE	FALSE
HCB00102_P23	ACAAGCGAATCTCTGG	Male	1			TRUE	FALSE
HCB00102_P24	TAACCGGTATCTCTGG	Male	1			FALSE	FALSE
HCB00201_A01	AACACTCGAAGCTAGG	Male	2			TRUE	FALSE
HCB00201_A02	TGGAACAGAAGCTAGG	Male	2			TRUE	FALSE
HCB00201_A03	AGAAGTGGAAGCTAGG	Male	2			TRUE	FALSE
HCB00201_A04	TGGTGTTGAAGCTAGG	Male	2	1	XaXi	TRUE	FALSE
HCB00201_A05	AGGCGTATAAGCTAGG	Male	2			TRUE	FALSE
HCB00201_A06	GGTTCAACAAGCTAGG	Male	2			TRUE	FALSE
HCB00201_A07	CCAGAGAAAAGCTAGG	Male	2			TRUE	FALSE
HCB00201_A08	ATTGCAGCAAGCTAGG	Male	2			FALSE	FALSE
HCB00201_A09	CAGTTCCTAAGCTAGG	Male	2			TRUE	FALSE
HCB00201_A10	TTCCTAGGAAGCTAGG	Male	2			TRUE	FALSE
HCB00201_A11	AGTGTGGTAAGCTAGG	Male	2			TRUE	FALSE
HCB00201_A12	GTAGCATCAAGCTAGG	Male	2			TRUE	FALSE
HCB00201_A13	GAGACCTTAAGCTAGG	Female	2			TRUE	FALSE
HCB00201_A14	ACTCAGCAAAGCTAGG	Female	2			TRUE	FALSE
HCB00201_A15	GTCTAGGTAAGCTAGG	Female	2			TRUE	FALSE
HCB00201_A16	CCGTATTCAAGCTAGG	Female	2			TRUE	FALSE
HCB00201_A17	TTACGCAGAAGCTAGG	Female	2			TRUE	FALSE
HCB00201_A18	TCAACAGGAAGCTAGG	Female	2			TRUE	FALSE
HCB00201_A19	GGCATGTTAAGCTAGG	Female	2			TRUE	FALSE
HCB00201_A20	CCTGCTTAAAGCTAGG	Female	2			TRUE	FALSE
HCB00201_A21	AACCTCCTAAGCTAGG	Female	2			TRUE	FALSE
HCB00201_A22	TCACGAACAAGCTAGG	Female	2			FALSE	FALSE
HCB00201_A23	GGAATCGAAAGCTAGG	Female	2			TRUE	FALSE
HCB00201_B01	AACACTCGTCACAGCT	Male	2	1	XaXi	TRUE	TRUE
HCB00201_B02	TGGAACAGTCACAGCT	Male	2	1	XaXi	TRUE	TRUE
HCB00201_B03	AGAAGTGGTCACAGCT	Male	2	1	XaXi	FALSE	FALSE
HCB00201_B04	TGGTGTTGTCACAGCT	Male	2	1	XaXi	TRUE	TRUE
HCB00201_B05	AGGCGTATTCACAGCT	Male	2	1	XaXi	TRUE	TRUE
HCB00201_B06	GGTTCAACTCACAGCT	Male	2	1	XaXi	TRUE	TRUE
HCB00201_B07	CCAGAGAATCACAGCT	Male	2	1	XaXi	TRUE	TRUE
HCB00201_B08	ATTGCAGCTCACAGCT	Male	2	1	XaXi	TRUE	TRUE
HCB00201_B09	CAGTTCCTTCACAGCT	Male	2	0.99	XaXi	TRUE	TRUE
HCB00201_B10	TTCCTAGGTCACAGCT	Male	2	1	XaXi	TRUE	TRUE
HCB00201_B11	AGTGTGGTTCACAGCT	Male	2	0.99	XaXi	TRUE	TRUE
HCB00201_B12	GTAGCATCTCACAGCT	Male	2	0.99	XaXi	TRUE	TRUE
HCB00201_B13	GAGACCTTTCACAGCT	Female	2			TRUE	FALSE
HCB00201_B14	ACTCAGCATCACAGCT	Female	2	0.4	XsXa	TRUE	FALSE
HCB00201_B15	GTCTAGGTTCACAGCT	Female	2			TRUE	FALSE
HCB00201_B16	CCGTATTCTCACAGCT	Female	2	1	XaXi	TRUE	FALSE
HCB00201_B17	TTACGCAGTCACAGCT	Female	2	0.34	XsXa	TRUE	TRUE
HCB00201_B18	TCAACAGGTCACAGCT	Female	2	0.63	XaXs	TRUE	FALSE
HCB00201_B19	GGCATGTTTCACAGCT	Female	2			TRUE	FALSE
HCB00201_B20	CCTGCTTATCACAGCT	Female	2	0	XiXa	TRUE	FALSE
HCB00201_B21	AACCTCCTTCACAGCT	Female	2			TRUE	FALSE
HCB00201_B22	TCACGAACTCACAGCT	Female	2			TRUE	FALSE
HCB00201_B24	CAGGTACATCACAGCT	Female	2			TRUE	FALSE
HCB00201_C01	AACACTCGCCTGATGT	Male	2	1	XaXi	TRUE	TRUE
HCB00201_C02	TGGAACAGCCTGATGT	Male	2	1	XaXi	FALSE	TRUE
HCB00201_C03	AGAAGTGGCCTGATGT	Male	2	1	XaXi	FALSE	TRUE
HCB00201_C04	TGGTGTTGCCTGATGT	Male	2	1	XaXi	FALSE	TRUE
HCB00201_C05	AGGCGTATCCTGATGT	Male	2	1	XaXi	TRUE	TRUE
HCB00201_C06	GGTTCAACCCTGATGT	Male	2	1	XaXi	TRUE	TRUE
HCB00201_C07	CCAGAGAACCTGATGT	Male	2	1	XaXi	FALSE	TRUE
HCB00201_C08	ATTGCAGCCCTGATGT	Male	2	0.99	XaXi	TRUE	TRUE
HCB00201_C09	CAGTTCCTCCTGATGT	Male	2	1	XaXi	TRUE	FALSE
HCB00201_C10	TTCCTAGGCCTGATGT	Male	2	1	XaXi	TRUE	TRUE
HCB00201_C11	AGTGTGGTCCTGATGT	Male	2	0.99	XaXi	TRUE	TRUE
HCB00201_C12	GTAGCATCCCTGATGT	Male	2	0.99	XaXi	TRUE	TRUE
HCB00201_C13	GAGACCTTCCTGATGT	Female	2	0	XiXa	FALSE	TRUE
HCB00201_C15	GTCTAGGTCCTGATGT	Female	2	0	XiXa	TRUE	FALSE
HCB00201_C16	CCGTATTCCCTGATGT	Female	2	0.5	XaXa	TRUE	FALSE
HCB00201_C17	TTACGCAGCCTGATGT	Female	2	0	XiXa	TRUE	TRUE
HCB00201_C18	TCAACAGGCCTGATGT	Female	2	0.72	XaXs	FALSE	TRUE
HCB00201_C19	GGCATGTTCCTGATGT	Female	2	0	XiXa	TRUE	TRUE
HCB00201_C20	CCTGCTTACCTGATGT	Female	2	0.6	XaXa	TRUE	TRUE
HCB00201_C21	AACCTCCTCCTGATGT	Female	2	1	XaXi	TRUE	TRUE
HCB00201_C23	GGAATCGACCTGATGT	Female	2			FALSE	FALSE
HCB00201_C24	CAGGTACACCTGATGT	Female	2	1	XaXi	TRUE	FALSE
HCB00201_D01	AACACTCGTAATGCGG	Male	2	1	XaXi	TRUE	TRUE
HCB00201_D02	TGGAACAGTAATGCGG	Male	2	1	XaXi	TRUE	TRUE
HCB00201_D03	AGAAGTGGTAATGCGG	Male	2	0.99	XaXi	TRUE	TRUE
HCB00201_D04	TGGTGTTGTAATGCGG	Male	2	1	XaXi	TRUE	TRUE
HCB00201_D05	AGGCGTATTAATGCGG	Male	2	0.98	XaXi	TRUE	TRUE
HCB00201_D06	GGTTCAACTAATGCGG	Male	2	1	XaXi	TRUE	TRUE
HCB00201_D07	CCAGAGAATAATGCGG	Male	2	1	XaXi	TRUE	TRUE
HCB00201_D08	ATTGCAGCTAATGCGG	Male	2	1	XaXi	TRUE	TRUE
HCB00201_D09	CAGTTCCTTAATGCGG	Male	2	1	XaXi	TRUE	TRUE
HCB00201_D10	TTCCTAGGTAATGCGG	Male	2	1	XaXi	TRUE	TRUE
HCB00201_D11	AGTGTGGTTAATGCGG	Male	2	1	XaXi	TRUE	TRUE
HCB00201_D12	GTAGCATCTAATGCGG	Male	2	1	XaXi	TRUE	TRUE
HCB00201_D13	GAGACCTTTAATGCGG	Female	2	0.03	XiXa	TRUE	TRUE
HCB00201_D15	GTCTAGGTTAATGCGG	Female	2	0.2	XsXa	TRUE	FALSE
HCB00201_D16	CCGTATTCTAATGCGG	Female	2	0.04	XiXa	TRUE	TRUE
HCB00201_D17	TTACGCAGTAATGCGG	Female	2	1	XaXi	FALSE	TRUE
HCB00201_D18	TCAACAGGTAATGCGG	Female	2	0.99	XaXi	TRUE	TRUE
HCB00201_D19	GGCATGTTTAATGCGG	Female	2	0	XiXa	TRUE	TRUE
HCB00201_D20	CCTGCTTATAATGCGG	Female	2	0.66	XaXs	TRUE	TRUE
HCB00201_D22	TCACGAACTAATGCGG	Female	2	0.03	XiXa	TRUE	TRUE
HCB00201_D23	GGAATCGATAATGCGG	Female	2	0.55	XaXa	TRUE	TRUE
HCB00201_D24	CAGGTACATAATGCGG	Female	2	0.64	XaXs	TRUE	FALSE
HCB00201_E01	AACACTCGTTCTCCTC	Male	2	1	XaXi	TRUE	TRUE
HCB00201_E02	TGGAACAGTTCTCCTC	Male	2	1	XaXi	TRUE	TRUE
HCB00201_E03	AGAAGTGGTTCTCCTC	Male	2	0.99	XaXi	TRUE	TRUE
HCB00201_E04	TGGTGTTGTTCTCCTC	Male	2	1	XaXi	TRUE	TRUE
HCB00201_E05	AGGCGTATTTCTCCTC	Male	2	0.96	XaXi	TRUE	TRUE
HCB00201_E06	GGTTCAACTTCTCCTC	Male	2	1	XaXi	TRUE	TRUE
HCB00201_E07	CCAGAGAATTCTCCTC	Male	2	1	XaXi	TRUE	FALSE
HCB00201_E08	ATTGCAGCTTCTCCTC	Male	2	1	XaXi	TRUE	TRUE
HCB00201_E09	CAGTTCCTTTCTCCTC	Male	2	1	XaXi	TRUE	FALSE
HCB00201_E10	TTCCTAGGTTCTCCTC	Male	2	1	XaXi	FALSE	TRUE
HCB00201_E11	AGTGTGGTTTCTCCTC	Male	2	0.98	XaXi	TRUE	TRUE
HCB00201_E12	GTAGCATCTTCTCCTC	Male	2	1	XaXi	TRUE	TRUE
HCB00201_E13	GAGACCTTTTCTCCTC	Female	2	0.38	XsXa	TRUE	FALSE
HCB00201_E14	ACTCAGCATTCTCCTC	Female	2	0	XiXa	TRUE	TRUE
HCB00201_E16	CCGTATTCTTCTCCTC	Female	2	0.01	XiXa	FALSE	TRUE
HCB00201_E17	TTACGCAGTTCTCCTC	Female	2	1	XaXi	TRUE	TRUE
HCB00201_E18	TCAACAGGTTCTCCTC	Female	2	0.01	XiXa	TRUE	TRUE
HCB00201_E19	GGCATGTTTTCTCCTC	Female	2	1	XaXi	TRUE	TRUE
HCB00201_E21	AACCTCCTTTCTCCTC	Female	2	0.33	XsXa	TRUE	TRUE
HCB00201_E23	GGAATCGATTCTCCTC	Female	2	1	XaXi	TRUE	TRUE
HCB00201_E24	CAGGTACATTCTCCTC	Female	2	0	XiXa	TRUE	FALSE
HCB00201_F01	AACACTCGAGAGACTG	Male	2	1	XaXi	TRUE	TRUE
HCB00201_F02	TGGAACAGAGAGACTG	Male	2	1	XaXi	TRUE	TRUE
HCB00201_F03	AGAAGTGGAGAGACTG	Male	2	1	XaXi	TRUE	TRUE
HCB00201_F04	TGGTGTTGAGAGACTG	Male	2	1	XaXi	TRUE	TRUE
HCB00201_F05	AGGCGTATAGAGACTG	Male	2	1	XaXi	TRUE	TRUE
HCB00201_F06	GGTTCAACAGAGACTG	Male	2	1	XaXi	TRUE	TRUE
HCB00201_F07	CCAGAGAAAGAGACTG	Male	2	1	XaXi	TRUE	TRUE
HCB00201_F08	ATTGCAGCAGAGACTG	Male	2	1	XaXi	TRUE	TRUE
HCB00201_F09	CAGTTCCTAGAGACTG	Male	2	1	XaXi	TRUE	TRUE
HCB00201_F10	TTCCTAGGAGAGACTG	Male	2	1	XaXi	TRUE	TRUE
HCB00201_F11	AGTGTGGTAGAGACTG	Male	2	1	XaXi	TRUE	TRUE
HCB00201_F12	GTAGCATCAGAGACTG	Male	2	1	XaXi	TRUE	TRUE
HCB00201_F14	ACTCAGCAAGAGACTG	Female	2	0.94	XaXi	FALSE	FALSE
HCB00201_F15	GTCTAGGTAGAGACTG	Female	2	0.02	XiXa	TRUE	TRUE
HCB00201_F16	CCGTATTCAGAGACTG	Female	2	0.02	XiXa	TRUE	TRUE
HCB00201_F17	TTACGCAGAGAGACTG	Female	2	1	XaXi	TRUE	TRUE
HCB00201_F18	TCAACAGGAGAGACTG	Female	2	0	XiXa	TRUE	TRUE
HCB00201_F20	CCTGCTTAAGAGACTG	Female	2	0.44	XaXa	TRUE	TRUE
HCB00201_F21	AACCTCCTAGAGACTG	Female	2	0	XiXa	TRUE	TRUE
HCB00201_F23	GGAATCGAAGAGACTG	Female	2	0.01	XiXa	TRUE	TRUE
HCB00201_F24	CAGGTACAAGAGACTG	Female	2	1	XaXi	TRUE	FALSE
HCB00201_G01	AACACTCGTGAAGCGT	Male	2	1	XaXi	FALSE	TRUE
HCB00201_G02	TGGAACAGTGAAGCGT	Male	2	1	XaXi	TRUE	TRUE
HCB00201_G03	AGAAGTGGTGAAGCGT	Male	2	1	XaXi	TRUE	TRUE
HCB00201_G04	TGGTGTTGTGAAGCGT	Male	2	0.99	XaXi	FALSE	TRUE
HCB00201_G05	AGGCGTATTGAAGCGT	Male	2	1	XaXi	TRUE	FALSE
HCB00201_G06	GGTTCAACTGAAGCGT	Male	2			TRUE	FALSE
HCB00201_G07	CCAGAGAATGAAGCGT	Male	2	1	XaXi	TRUE	TRUE
HCB00201_G08	ATTGCAGCTGAAGCGT	Male	2	1	XaXi	FALSE	TRUE
HCB00201_G09	CAGTTCCTTGAAGCGT	Male	2	0.98	XaXi	TRUE	TRUE
HCB00201_G10	TTCCTAGGTGAAGCGT	Male	2	0.99	XaXi	TRUE	TRUE
HCB00201_G11	AGTGTGGTTGAAGCGT	Male	2	1	XaXi	TRUE	TRUE
HCB00201_G12	GTAGCATCTGAAGCGT	Male	2	1	XaXi	TRUE	TRUE
HCB00201_G13	GAGACCTTTGAAGCGT	Female	2	0	XiXa	TRUE	TRUE
HCB00201_G14	ACTCAGCATGAAGCGT	Female	2	0	XiXa	TRUE	TRUE
HCB00201_G15	GTCTAGGTTGAAGCGT	Female	2	0.47	XaXa	TRUE	TRUE
HCB00201_G16	CCGTATTCTGAAGCGT	Female	2	0.82	XaXs	TRUE	TRUE
HCB00201_G17	TTACGCAGTGAAGCGT	Female	2	0	XiXa	TRUE	TRUE
HCB00201_G19	GGCATGTTTGAAGCGT	Female	2	0.02	XiXa	TRUE	TRUE
HCB00201_G20	CCTGCTTATGAAGCGT	Female	2	0.02	XiXa	TRUE	TRUE
HCB00201_G22	TCACGAACTGAAGCGT	Female	2	0.99	XaXi	TRUE	TRUE
HCB00201_G23	GGAATCGATGAAGCGT	Female	2	0.01	XiXa	TRUE	TRUE
HCB00201_H01	AACACTCGACCGTTAC	Male	2	1	XaXi	TRUE	TRUE
HCB00201_H02	TGGAACAGACCGTTAC	Male	2	1	XaXi	TRUE	TRUE
HCB00201_H03	AGAAGTGGACCGTTAC	Male	2	1	XaXi	TRUE	TRUE
HCB00201_H04	TGGTGTTGACCGTTAC	Male	2	1	XaXi	TRUE	TRUE
HCB00201_H05	AGGCGTATACCGTTAC	Male	2	1	XaXi	TRUE	TRUE
HCB00201_H06	GGTTCAACACCGTTAC	Male	2			TRUE	FALSE
HCB00201_H07	CCAGAGAAACCGTTAC	Male	2	1	XaXi	TRUE	TRUE
HCB00201_H08	ATTGCAGCACCGTTAC	Male	2	1	XaXi	TRUE	TRUE
HCB00201_H09	CAGTTCCTACCGTTAC	Male	2	1	XaXi	TRUE	TRUE
HCB00201_H10	TTCCTAGGACCGTTAC	Male	2	1	XaXi	TRUE	TRUE
HCB00201_H11	AGTGTGGTACCGTTAC	Male	2	1	XaXi	TRUE	TRUE
HCB00201_H12	GTAGCATCACCGTTAC	Male	2	1	XaXi	TRUE	TRUE
HCB00201_H13	GAGACCTTACCGTTAC	Female	2	0.02	XiXa	TRUE	TRUE
HCB00201_H14	ACTCAGCAACCGTTAC	Female	2	0.98	XaXi	TRUE	TRUE
HCB00201_H15	GTCTAGGTACCGTTAC	Female	2	0	XiXa	TRUE	TRUE
HCB00201_H16	CCGTATTCACCGTTAC	Female	2	0.04	XiXa	TRUE	TRUE
HCB00201_H17	TTACGCAGACCGTTAC	Female	2	0.02	XiXa	TRUE	TRUE
HCB00201_H18	TCAACAGGACCGTTAC	Female	2	0	XiXa	TRUE	TRUE
HCB00201_H19	GGCATGTTACCGTTAC	Female	2	0	XiXa	TRUE	TRUE
HCB00201_H20	CCTGCTTAACCGTTAC	Female	2	0	XiXa	TRUE	TRUE
HCB00201_H21	AACCTCCTACCGTTAC	Female	2	0.38	XsXa	TRUE	TRUE
HCB00201_H22	TCACGAACACCGTTAC	Female	2	0.38	XsXa	TRUE	TRUE
HCB00201_H23	GGAATCGAACCGTTAC	Female	2	0.01	XiXa	TRUE	TRUE
HCB00201_H24	CAGGTACAACCGTTAC	Female	2			TRUE	FALSE
HCB00201_I01	AACACTCGCTGATTCC	Male	2	0.99	XaXi	TRUE	TRUE
HCB00201_I02	TGGAACAGCTGATTCC	Male	2	1	XaXi	TRUE	TRUE
HCB00201_I03	AGAAGTGGCTGATTCC	Male	2	1	XaXi	FALSE	TRUE
HCB00201_I04	TGGTGTTGCTGATTCC	Male	2	1	XaXi	TRUE	TRUE
HCB00201_I05	AGGCGTATCTGATTCC	Male	2	1	XaXi	TRUE	TRUE
HCB00201_I06	GGTTCAACCTGATTCC	Male	2	1	XaXi	TRUE	FALSE
HCB00201_I07	CCAGAGAACTGATTCC	Male	2	1	XaXi	TRUE	TRUE
HCB00201_I08	ATTGCAGCCTGATTCC	Male	2	1	XaXi	TRUE	TRUE
HCB00201_I09	CAGTTCCTCTGATTCC	Male	2	1	XaXi	TRUE	TRUE
HCB00201_I10	TTCCTAGGCTGATTCC	Male	2	1	XaXi	TRUE	TRUE
HCB00201_I11	AGTGTGGTCTGATTCC	Male	2	1	XaXi	TRUE	TRUE
HCB00201_I12	GTAGCATCCTGATTCC	Male	2	0.98	XaXi	TRUE	TRUE
HCB00201_I13	GAGACCTTCTGATTCC	Female	2	1	XaXi	TRUE	TRUE
HCB00201_I14	ACTCAGCACTGATTCC	Female	2	0	XiXa	FALSE	TRUE
HCB00201_I15	GTCTAGGTCTGATTCC	Female	2	0.01	XiXa	TRUE	TRUE
HCB00201_I16	CCGTATTCCTGATTCC	Female	2	0.01	XiXa	TRUE	TRUE
HCB00201_I18	TCAACAGGCTGATTCC	Female	2	0.01	XiXa	FALSE	TRUE
HCB00201_I19	GGCATGTTCTGATTCC	Female	2	0	XiXa	FALSE	TRUE
HCB00201_I21	AACCTCCTCTGATTCC	Female	2	1	XaXi	TRUE	TRUE
HCB00201_I22	TCACGAACCTGATTCC	Female	2	0	XiXa	TRUE	TRUE
HCB00201_I23	GGAATCGACTGATTCC	Female	2	0.39	XsXa	TRUE	TRUE
HCB00201_I24	CAGGTACACTGATTCC	Female	2	1	XaXi	TRUE	FALSE
HCB00201_J01	AACACTCGAGCGGTAA	Male	2	1	XaXi	TRUE	TRUE
HCB00201_J02	TGGAACAGAGCGGTAA	Male	2	1	XaXi	TRUE	TRUE
HCB00201_J03	AGAAGTGGAGCGGTAA	Male	2	1	XaXi	TRUE	TRUE
HCB00201_J04	TGGTGTTGAGCGGTAA	Male	2	1	XaXi	FALSE	TRUE
HCB00201_J05	AGGCGTATAGCGGTAA	Male	2	1	XaXi	TRUE	TRUE
HCB00201_J06	GGTTCAACAGCGGTAA	Male	2	1	XaXi	TRUE	TRUE
HCB00201_J07	CCAGAGAAAGCGGTAA	Male	2	1	XaXi	TRUE	TRUE
HCB00201_J08	ATTGCAGCAGCGGTAA	Male	2	0.99	XaXi	TRUE	TRUE
HCB00201_J09	CAGTTCCTAGCGGTAA	Male	2	1	XaXi	TRUE	TRUE
HCB00201_J10	TTCCTAGGAGCGGTAA	Male	2	1	XaXi	TRUE	TRUE
HCB00201_J11	AGTGTGGTAGCGGTAA	Male	2	1	XaXi	TRUE	TRUE
HCB00201_J12	GTAGCATCAGCGGTAA	Male	2	0.99	XaXi	FALSE	TRUE
HCB00201_J13	GAGACCTTAGCGGTAA	Female	2	1	XaXi	TRUE	TRUE
HCB00201_J14	ACTCAGCAAGCGGTAA	Female	2	1	XaXi	TRUE	TRUE
HCB00201_J16	CCGTATTCAGCGGTAA	Female	2	0	XiXa	TRUE	TRUE
HCB00201_J17	TTACGCAGAGCGGTAA	Female	2	0.52	XaXa	TRUE	TRUE
HCB00201_J18	TCAACAGGAGCGGTAA	Female	2	0.48	XaXa	TRUE	TRUE
HCB00201_J19	GGCATGTTAGCGGTAA	Female	2	0.01	XiXa	TRUE	TRUE
HCB00201_J20	CCTGCTTAAGCGGTAA	Female	2	0.99	XaXi	TRUE	TRUE
HCB00201_J21	AACCTCCTAGCGGTAA	Female	2	0.01	XiXa	TRUE	TRUE
HCB00201_J23	GGAATCGAAGCGGTAA	Female	2	0.48	XaXa	TRUE	TRUE
HCB00201_J24	CAGGTACAAGCGGTAA	Female	2	0	XiXa	TRUE	FALSE
HCB00201_K01	AACACTCGGAGTGGAA	Male	2	1	XaXi	TRUE	TRUE
HCB00201_K02	TGGAACAGGAGTGGAA	Male	2	1	XaXi	TRUE	FALSE
HCB00201_K03	AGAAGTGGGAGTGGAA	Male	2	1	XaXi	TRUE	FALSE
HCB00201_K04	TGGTGTTGGAGTGGAA	Male	2	1	XaXi	TRUE	FALSE
HCB00201_K05	AGGCGTATGAGTGGAA	Male	2	1	XaXi	TRUE	TRUE
HCB00201_K06	GGTTCAACGAGTGGAA	Male	2	0.98	XaXi	TRUE	TRUE
HCB00201_K07	CCAGAGAAGAGTGGAA	Male	2	0.98	XaXi	TRUE	TRUE
HCB00201_K08	ATTGCAGCGAGTGGAA	Male	2	1	XaXi	TRUE	TRUE
HCB00201_K09	CAGTTCCTGAGTGGAA	Male	2	1	XaXi	TRUE	TRUE
HCB00201_K10	TTCCTAGGGAGTGGAA	Male	2	1	XaXi	TRUE	TRUE
HCB00201_K11	AGTGTGGTGAGTGGAA	Male	2	1	XaXi	FALSE	TRUE
HCB00201_K12	GTAGCATCGAGTGGAA	Male	2	1	XaXi	TRUE	TRUE
HCB00201_K13	GAGACCTTGAGTGGAA	Female	2	0.98	XaXi	TRUE	TRUE
HCB00201_K14	ACTCAGCAGAGTGGAA	Female	2	0.59	XaXa	TRUE	TRUE
HCB00201_K15	GTCTAGGTGAGTGGAA	Female	2	0.91	XaXi	TRUE	TRUE
HCB00201_K16	CCGTATTCGAGTGGAA	Female	2	0.75	XaXs	TRUE	TRUE
HCB00201_K17	TTACGCAGGAGTGGAA	Female	2	1	XaXi	TRUE	TRUE
HCB00201_K18	TCAACAGGGAGTGGAA	Female	2	0	XiXa	TRUE	TRUE
HCB00201_K20	CCTGCTTAGAGTGGAA	Female	2	1	XaXi	TRUE	TRUE
HCB00201_K21	AACCTCCTGAGTGGAA	Female	2			TRUE	FALSE
HCB00201_K22	TCACGAACGAGTGGAA	Female	2	1	XaXi	TRUE	TRUE
HCB00201_K23	GGAATCGAGAGTGGAA	Female	2	0.98	XaXi	TRUE	TRUE
HCB00201_L01	AACACTCGCGAACGTT	Male	2	1	XaXi	TRUE	TRUE
HCB00201_L02	TGGAACAGCGAACGTT	Male	2	1	XaXi	TRUE	TRUE
HCB00201_L03	AGAAGTGGCGAACGTT	Male	2	1	XaXi	FALSE	TRUE
HCB00201_L04	TGGTGTTGCGAACGTT	Male	2	0.98	XaXi	TRUE	TRUE
HCB00201_L05	AGGCGTATCGAACGTT	Male	2	1	XaXi	TRUE	TRUE
HCB00201_L06	GGTTCAACCGAACGTT	Male	2	1	XaXi	TRUE	TRUE
HCB00201_L07	CCAGAGAACGAACGTT	Male	2	0.99	XaXi	TRUE	TRUE
HCB00201_L08	ATTGCAGCCGAACGTT	Male	2	1	XaXi	TRUE	TRUE
HCB00201_L09	CAGTTCCTCGAACGTT	Male	2	1	XaXi	TRUE	TRUE
HCB00201_L10	TTCCTAGGCGAACGTT	Male	2	1	XaXi	TRUE	TRUE
HCB00201_L11	AGTGTGGTCGAACGTT	Male	2	0.99	XaXi	TRUE	TRUE
HCB00201_L12	GTAGCATCCGAACGTT	Male	2	1	XaXi	TRUE	TRUE
HCB00201_L14	ACTCAGCACGAACGTT	Female	2	0.01	XiXa	TRUE	TRUE
HCB00201_L15	GTCTAGGTCGAACGTT	Female	2	0	XiXa	TRUE	TRUE
HCB00201_L16	CCGTATTCCGAACGTT	Female	2	0.99	XaXi	TRUE	TRUE
HCB00201_L17	TTACGCAGCGAACGTT	Female	2	0.48	XaXa	TRUE	TRUE
HCB00201_L18	TCAACAGGCGAACGTT	Female	2	0	XiXa	TRUE	TRUE
HCB00201_L20	CCTGCTTACGAACGTT	Female	2	0.56	XaXa	TRUE	TRUE
HCB00201_L22	TCACGAACCGAACGTT	Female	2	0.64	XaXs	TRUE	TRUE
HCB00201_L23	GGAATCGACGAACGTT	Female	2			TRUE	FALSE
HCB00201_L24	CAGGTACACGAACGTT	Female	2	0	XiXa	TRUE	FALSE
HCB00201_M01	AACACTCGGAGCTGTA	Male	2	1	XaXi	TRUE	TRUE
HCB00201_M02	TGGAACAGGAGCTGTA	Male	2	1	XaXi	TRUE	TRUE
HCB00201_M03	AGAAGTGGGAGCTGTA	Male	2	1	XaXi	TRUE	TRUE
HCB00201_M04	TGGTGTTGGAGCTGTA	Male	2	1	XaXi	FALSE	TRUE
HCB00201_M05	AGGCGTATGAGCTGTA	Male	2	0.99	XaXi	TRUE	TRUE
HCB00201_M06	GGTTCAACGAGCTGTA	Male	2	1	XaXi	TRUE	TRUE
HCB00201_M07	CCAGAGAAGAGCTGTA	Male	2	1	XaXi	FALSE	TRUE
HCB00201_M08	ATTGCAGCGAGCTGTA	Male	2	0.99	XaXi	TRUE	TRUE
HCB00201_M09	CAGTTCCTGAGCTGTA	Male	2	1	XaXi	TRUE	FALSE
HCB00201_M10	TTCCTAGGGAGCTGTA	Male	2	1	XaXi	FALSE	TRUE
HCB00201_M11	AGTGTGGTGAGCTGTA	Male	2	1	XaXi	TRUE	TRUE
HCB00201_M12	GTAGCATCGAGCTGTA	Male	2	1	XaXi	TRUE	TRUE
HCB00201_M13	GAGACCTTGAGCTGTA	Female	2	0.02	XiXa	TRUE	TRUE
HCB00201_M14	ACTCAGCAGAGCTGTA	Female	2	0.04	XiXa	TRUE	TRUE
HCB00201_M15	GTCTAGGTGAGCTGTA	Female	2	0.59	XaXa	TRUE	TRUE
HCB00201_M16	CCGTATTCGAGCTGTA	Female	2			TRUE	FALSE
HCB00201_M17	TTACGCAGGAGCTGTA	Female	2	0.02	XiXa	FALSE	TRUE
HCB00201_M18	TCAACAGGGAGCTGTA	Female	2	0.1	XiXa	TRUE	TRUE
HCB00201_M20	CCTGCTTAGAGCTGTA	Female	2			FALSE	FALSE
HCB00201_M21	AACCTCCTGAGCTGTA	Female	2	0.56	XaXa	TRUE	TRUE
HCB00201_M23	GGAATCGAGAGCTGTA	Female	2	0.61	XaXs	TRUE	TRUE
HCB00201_M24	CAGGTACAGAGCTGTA	Female	2			TRUE	FALSE
HCB00201_N01	AACACTCGAGAGTTGC	Male	2	1	XaXi	TRUE	TRUE
HCB00201_N02	TGGAACAGAGAGTTGC	Male	2	1	XaXi	TRUE	TRUE
HCB00201_N03	AGAAGTGGAGAGTTGC	Male	2	1	XaXi	FALSE	TRUE
HCB00201_N04	TGGTGTTGAGAGTTGC	Male	2	1	XaXi	TRUE	TRUE
HCB00201_N05	AGGCGTATAGAGTTGC	Male	2	1	XaXi	TRUE	TRUE
HCB00201_N06	GGTTCAACAGAGTTGC	Male	2	1	XaXi	TRUE	TRUE
HCB00201_N07	CCAGAGAAAGAGTTGC	Male	2	0.99	XaXi	FALSE	TRUE
HCB00201_N08	ATTGCAGCAGAGTTGC	Male	2	1	XaXi	TRUE	TRUE
HCB00201_N09	CAGTTCCTAGAGTTGC	Male	2	1	XaXi	TRUE	TRUE
HCB00201_N10	TTCCTAGGAGAGTTGC	Male	2	1	XaXi	TRUE	TRUE
HCB00201_N11	AGTGTGGTAGAGTTGC	Male	2	1	XaXi	TRUE	TRUE
HCB00201_N12	GTAGCATCAGAGTTGC	Male	2	1	XaXi	TRUE	TRUE
HCB00201_N13	GAGACCTTAGAGTTGC	Female	2	0	XiXa	TRUE	TRUE
HCB00201_N15	GTCTAGGTAGAGTTGC	Female	2	0	XiXa	FALSE	TRUE
HCB00201_N16	CCGTATTCAGAGTTGC	Female	2	0.5	XaXa	FALSE	TRUE
HCB00201_N17	TTACGCAGAGAGTTGC	Female	2	1	XaXi	TRUE	TRUE
HCB00201_N18	TCAACAGGAGAGTTGC	Female	2	0.51	XaXa	TRUE	TRUE
HCB00201_N19	GGCATGTTAGAGTTGC	Female	2			TRUE	FALSE
HCB00201_N21	AACCTCCTAGAGTTGC	Female	2	1	XaXi	TRUE	TRUE
HCB00201_N22	TCACGAACAGAGTTGC	Female	2	0	XiXa	TRUE	TRUE
HCB00201_N23	GGAATCGAAGAGTTGC	Female	2	0.02	XiXa	TRUE	TRUE
HCB00201_N24	CAGGTACAAGAGTTGC	Female	2	1	XaXi	TRUE	FALSE
HCB00201_O01	AACACTCGCGGAGAGA	Male	2	1	XaXi	FALSE	TRUE
HCB00201_O02	TGGAACAGCGGAGAGA	Male	2	1	XaXi	TRUE	TRUE
HCB00201_O03	AGAAGTGGCGGAGAGA	Male	2	1	XaXi	TRUE	TRUE
HCB00201_O04	TGGTGTTGCGGAGAGA	Male	2	1	XaXi	TRUE	TRUE
HCB00201_O05	AGGCGTATCGGAGAGA	Male	2	1	XaXi	TRUE	TRUE
HCB00201_O06	GGTTCAACCGGAGAGA	Male	2	1	XaXi	TRUE	TRUE
HCB00201_O07	CCAGAGAACGGAGAGA	Male	2	1	XaXi	FALSE	TRUE
HCB00201_O08	ATTGCAGCCGGAGAGA	Male	2	1	XaXi	TRUE	TRUE
HCB00201_O09	CAGTTCCTCGGAGAGA	Male	2	1	XaXi	TRUE	TRUE
HCB00201_O10	TTCCTAGGCGGAGAGA	Male	2	0.99	XaXi	TRUE	TRUE
HCB00201_O11	AGTGTGGTCGGAGAGA	Male	2	1	XaXi	TRUE	TRUE
HCB00201_O12	GTAGCATCCGGAGAGA	Male	2	1	XaXi	TRUE	TRUE
HCB00201_O13	GAGACCTTCGGAGAGA	Female	2	0.01	XiXa	FALSE	TRUE
HCB00201_O14	ACTCAGCACGGAGAGA	Female	2	0.01	XiXa	FALSE	TRUE
HCB00201_O15	GTCTAGGTCGGAGAGA	Female	2	0.37	XsXa	TRUE	TRUE
HCB00201_O16	CCGTATTCCGGAGAGA	Female	2	0.39	XsXa	FALSE	TRUE
HCB00201_O18	TCAACAGGCGGAGAGA	Female	2	0.01	XiXa	FALSE	TRUE
HCB00201_O19	GGCATGTTCGGAGAGA	Female	2			TRUE	FALSE
HCB00201_O20	CCTGCTTACGGAGAGA	Female	2			TRUE	FALSE
HCB00201_O21	AACCTCCTCGGAGAGA	Female	2			FALSE	FALSE
HCB00201_O22	TCACGAACCGGAGAGA	Female	2	0	XiXa	TRUE	FALSE
HCB00201_O24	CAGGTACACGGAGAGA	Female	2			FALSE	FALSE
HCB00201_P01	AACACTCGTCGCATAA	Male	2	1	XaXi	TRUE	FALSE
HCB00201_P02	TGGAACAGTCGCATAA	Male	2	1	XaXi	TRUE	FALSE
HCB00201_P03	AGAAGTGGTCGCATAA	Male	2	1	XaXi	TRUE	TRUE
HCB00201_P04	TGGTGTTGTCGCATAA	Male	2	1	XaXi	TRUE	TRUE
HCB00201_P05	AGGCGTATTCGCATAA	Male	2	1	XaXi	FALSE	TRUE
HCB00201_P06	GGTTCAACTCGCATAA	Male	2	1	XaXi	FALSE	TRUE
HCB00201_P07	CCAGAGAATCGCATAA	Male	2	1	XaXi	TRUE	TRUE
HCB00201_P08	ATTGCAGCTCGCATAA	Male	2	1	XaXi	FALSE	TRUE
HCB00201_P09	CAGTTCCTTCGCATAA	Male	2	1	XaXi	FALSE	TRUE
HCB00201_P10	TTCCTAGGTCGCATAA	Male	2	1	XaXi	TRUE	TRUE
HCB00201_P11	AGTGTGGTTCGCATAA	Male	2	1	XaXi	TRUE	TRUE
HCB00201_P12	GTAGCATCTCGCATAA	Male	2	1	XaXi	TRUE	TRUE
HCB00201_P14	ACTCAGCATCGCATAA	Female	2	0.38	XsXa	FALSE	TRUE
HCB00201_P15	GTCTAGGTTCGCATAA	Female	2	0	XiXa	FALSE	TRUE
HCB00201_P17	TTACGCAGTCGCATAA	Female	2	0.38	XsXa	TRUE	TRUE
HCB00201_P18	TCAACAGGTCGCATAA	Female	2	0.35	XsXa	TRUE	TRUE
HCB00201_P19	GGCATGTTTCGCATAA	Female	2			TRUE	FALSE
HCB00201_P20	CCTGCTTATCGCATAA	Female	2			FALSE	FALSE
HCB00201_P21	AACCTCCTTCGCATAA	Female	2			FALSE	FALSE
HCB00201_P23	GGAATCGATCGCATAA	Female	2			FALSE	FALSE
HCB00201_P24	CAGGTACATCGCATAA	Female	2			TRUE	FALSE
HCB00202_A01	AACACTCGCAGCAGTT	Female	2			TRUE	FALSE
HCB00202_A02	TGGAACAGCAGCAGTT	Female	2			TRUE	FALSE
HCB00202_A03	AGAAGTGGCAGCAGTT	Female	2			TRUE	FALSE
HCB00202_A04	TGGTGTTGCAGCAGTT	Female	2			TRUE	FALSE
HCB00202_A05	AGGCGTATCAGCAGTT	Female	2			TRUE	FALSE
HCB00202_A06	GGTTCAACCAGCAGTT	Female	2			TRUE	FALSE
HCB00202_A07	CCAGAGAACAGCAGTT	Female	2			TRUE	FALSE
HCB00202_A08	ATTGCAGCCAGCAGTT	Female	2			TRUE	FALSE
HCB00202_A09	CAGTTCCTCAGCAGTT	Female	2			TRUE	FALSE
HCB00202_A10	TTCCTAGGCAGCAGTT	Female	2			TRUE	FALSE
HCB00202_A11	AGTGTGGTCAGCAGTT	Female	2			FALSE	FALSE
HCB00202_A12	GTAGCATCCAGCAGTT	Female	2			TRUE	FALSE
HCB00202_A13	GAGACCTTCAGCAGTT	Female	2			TRUE	FALSE
HCB00202_A14	ACTCAGCACAGCAGTT	Female	2			TRUE	FALSE
HCB00202_A15	GTCTAGGTCAGCAGTT	Female	2			TRUE	FALSE
HCB00202_A16	CCGTATTCCAGCAGTT	Female	2			TRUE	FALSE
HCB00202_A17	TTACGCAGCAGCAGTT	Female	2			TRUE	FALSE
HCB00202_A20	CCTGCTTACAGCAGTT	Female	2	1	XaXi	TRUE	FALSE
HCB00202_A21	AACCTCCTCAGCAGTT	Female	2			FALSE	FALSE
HCB00202_A22	TCACGAACCAGCAGTT	Female	2			TRUE	FALSE
HCB00202_A23	GGAATCGACAGCAGTT	Female	2			FALSE	FALSE
HCB00202_A24	CAGGTACACAGCAGTT	Female	2			TRUE	FALSE
HCB00202_B01	AACACTCGAAGTGCTC	Female	2			TRUE	FALSE
HCB00202_B02	TGGAACAGAAGTGCTC	Female	2			TRUE	FALSE
HCB00202_B03	AGAAGTGGAAGTGCTC	Female	2	0.17	XsXa	TRUE	TRUE
HCB00202_B04	TGGTGTTGAAGTGCTC	Female	2	0.01	XiXa	FALSE	TRUE
HCB00202_B05	AGGCGTATAAGTGCTC	Female	2	0.01	XiXa	TRUE	TRUE
HCB00202_B06	GGTTCAACAAGTGCTC	Female	2	0.01	XiXa	TRUE	TRUE
HCB00202_B07	CCAGAGAAAAGTGCTC	Female	2	0.52	XaXa	FALSE	TRUE
HCB00202_B08	ATTGCAGCAAGTGCTC	Female	2	0.99	XaXi	TRUE	TRUE
HCB00202_B09	CAGTTCCTAAGTGCTC	Female	2	0.51	XaXa	TRUE	TRUE
HCB00202_B10	TTCCTAGGAAGTGCTC	Female	2	1	XaXi	TRUE	TRUE
HCB00202_B11	AGTGTGGTAAGTGCTC	Female	2	0.04	XiXa	TRUE	TRUE
HCB00202_B12	GTAGCATCAAGTGCTC	Female	2	0.42	XaXa	TRUE	TRUE
HCB00202_B13	GAGACCTTAAGTGCTC	Female	2	0.52	XaXa	TRUE	TRUE
HCB00202_B14	ACTCAGCAAAGTGCTC	Female	2	0.03	XiXa	TRUE	TRUE
HCB00202_B15	GTCTAGGTAAGTGCTC	Female	2	1	XaXi	TRUE	TRUE
HCB00202_B16	CCGTATTCAAGTGCTC	Female	2	1	XaXi	TRUE	TRUE
HCB00202_B17	TTACGCAGAAGTGCTC	Female	2	0.01	XiXa	TRUE	TRUE
HCB00202_B18	TCAACAGGAAGTGCTC	Female	2			FALSE	FALSE
HCB00202_B19	GGCATGTTAAGTGCTC	Female	2	0.53	XaXa	TRUE	TRUE
HCB00202_B20	CCTGCTTAAAGTGCTC	Female	2	0.54	XaXa	TRUE	TRUE
HCB00202_B21	AACCTCCTAAGTGCTC	Female	2			TRUE	FALSE
HCB00202_B22	TCACGAACAAGTGCTC	Female	2			TRUE	FALSE
HCB00202_B23	GGAATCGAAAGTGCTC	Female	2			FALSE	FALSE
HCB00202_B24	CAGGTACAAAGTGCTC	Female	2			FALSE	FALSE
HCB00202_C01	AACACTCGCATCGCAA	Female	2	0.54	XaXa	TRUE	TRUE
HCB00202_C02	TGGAACAGCATCGCAA	Female	2	0.99	XaXi	TRUE	TRUE
HCB00202_C03	AGAAGTGGCATCGCAA	Female	2	0.59	XaXa	TRUE	TRUE
HCB00202_C04	TGGTGTTGCATCGCAA	Female	2	0.02	XiXa	FALSE	TRUE
HCB00202_C05	AGGCGTATCATCGCAA	Female	2	0.01	XiXa	TRUE	TRUE
HCB00202_C06	GGTTCAACCATCGCAA	Female	2	0	XiXa	FALSE	TRUE
HCB00202_C07	CCAGAGAACATCGCAA	Female	2	0.01	XiXa	FALSE	TRUE
HCB00202_C08	ATTGCAGCCATCGCAA	Female	2	0.01	XiXa	TRUE	TRUE
HCB00202_C09	CAGTTCCTCATCGCAA	Female	2	0.01	XiXa	TRUE	TRUE
HCB00202_C10	TTCCTAGGCATCGCAA	Female	2	0.59	XaXa	TRUE	TRUE
HCB00202_C11	AGTGTGGTCATCGCAA	Female	2	0	XiXa	TRUE	TRUE
HCB00202_C12	GTAGCATCCATCGCAA	Female	2	0.47	XaXa	FALSE	TRUE
HCB00202_C13	GAGACCTTCATCGCAA	Female	2	0.02	XiXa	TRUE	TRUE
HCB00202_C14	ACTCAGCACATCGCAA	Female	2	0.57	XaXa	TRUE	TRUE
HCB00202_C15	GTCTAGGTCATCGCAA	Female	2	0.59	XaXa	TRUE	TRUE
HCB00202_C16	CCGTATTCCATCGCAA	Female	2	0	XiXa	TRUE	TRUE
HCB00202_C17	TTACGCAGCATCGCAA	Female	2	0.01	XiXa	TRUE	TRUE
HCB00202_C18	TCAACAGGCATCGCAA	Female	2	1	XaXi	TRUE	TRUE
HCB00202_C19	GGCATGTTCATCGCAA	Female	2	0	XiXa	TRUE	TRUE
HCB00202_C20	CCTGCTTACATCGCAA	Female	2	1	XaXi	TRUE	TRUE
HCB00202_C21	AACCTCCTCATCGCAA	Female	2	0.01	XiXa	TRUE	TRUE
HCB00202_C22	TCACGAACCATCGCAA	Female	2	0	XiXa	TRUE	TRUE
HCB00202_C23	GGAATCGACATCGCAA	Female	2	0	XiXa	TRUE	TRUE
HCB00202_C24	CAGGTACACATCGCAA	Female	2			TRUE	FALSE
HCB00202_D01	AACACTCGTAGCCGAA	Female	2	0.02	XiXa	TRUE	TRUE
HCB00202_D02	TGGAACAGTAGCCGAA	Female	2			TRUE	FALSE
HCB00202_D03	AGAAGTGGTAGCCGAA	Female	2	0.01	XiXa	TRUE	TRUE
HCB00202_D04	TGGTGTTGTAGCCGAA	Female	2	1	XaXi	TRUE	TRUE
HCB00202_D05	AGGCGTATTAGCCGAA	Female	2	0.47	XaXa	FALSE	TRUE
HCB00202_D06	GGTTCAACTAGCCGAA	Female	2	0	XiXa	TRUE	TRUE
HCB00202_D07	CCAGAGAATAGCCGAA	Female	2	0.6	XaXs	TRUE	TRUE
HCB00202_D08	ATTGCAGCTAGCCGAA	Female	2	0	XiXa	TRUE	TRUE
HCB00202_D09	CAGTTCCTTAGCCGAA	Female	2	1	XaXi	TRUE	TRUE
HCB00202_D10	TTCCTAGGTAGCCGAA	Female	2	0.01	XiXa	TRUE	TRUE
HCB00202_D11	AGTGTGGTTAGCCGAA	Female	2	0	XiXa	FALSE	TRUE
HCB00202_D12	GTAGCATCTAGCCGAA	Female	2	0.01	XiXa	TRUE	TRUE
HCB00202_D13	GAGACCTTTAGCCGAA	Female	2	0.53	XaXa	TRUE	TRUE
HCB00202_D14	ACTCAGCATAGCCGAA	Female	2	0.01	XiXa	TRUE	TRUE
HCB00202_D15	GTCTAGGTTAGCCGAA	Female	2	0.6	XaXs	TRUE	TRUE
HCB00202_D16	CCGTATTCTAGCCGAA	Female	2	0.02	XiXa	TRUE	TRUE
HCB00202_D17	TTACGCAGTAGCCGAA	Female	2	0	XiXa	TRUE	TRUE
HCB00202_D18	TCAACAGGTAGCCGAA	Female	2	0	XiXa	TRUE	TRUE
HCB00202_D19	GGCATGTTTAGCCGAA	Female	2	1	XaXi	TRUE	TRUE
HCB00202_D20	CCTGCTTATAGCCGAA	Female	2	0.42	XaXa	TRUE	TRUE
HCB00202_D21	AACCTCCTTAGCCGAA	Female	2	0.01	XiXa	TRUE	TRUE
HCB00202_D22	TCACGAACTAGCCGAA	Female	2	0.02	XiXa	TRUE	TRUE
HCB00202_D23	GGAATCGATAGCCGAA	Female	2	0.38	XsXa	TRUE	TRUE
HCB00202_D24	CAGGTACATAGCCGAA	Female	2			TRUE	FALSE
HCB00202_E01	AACACTCGGCTCTGAA	Female	2	0.56	XaXa	TRUE	TRUE
HCB00202_E02	TGGAACAGGCTCTGAA	Female	2	0.55	XaXa	TRUE	TRUE
HCB00202_E03	AGAAGTGGGCTCTGAA	Female	2	0	XiXa	TRUE	TRUE
HCB00202_E04	TGGTGTTGGCTCTGAA	Female	2	0.99	XaXi	FALSE	TRUE
HCB00202_E05	AGGCGTATGCTCTGAA	Female	2	0.5	XaXa	TRUE	FALSE
HCB00202_E06	GGTTCAACGCTCTGAA	Female	2	0.61	XaXs	TRUE	TRUE
HCB00202_E07	CCAGAGAAGCTCTGAA	Female	2	0.66	XaXs	TRUE	TRUE
HCB00202_E08	ATTGCAGCGCTCTGAA	Female	2	0	XiXa	FALSE	TRUE
HCB00202_E09	CAGTTCCTGCTCTGAA	Female	2	1	XaXi	TRUE	TRUE
HCB00202_E10	TTCCTAGGGCTCTGAA	Female	2	0.02	XiXa	TRUE	TRUE
HCB00202_E11	AGTGTGGTGCTCTGAA	Female	2	0.47	XaXa	TRUE	TRUE
HCB00202_E12	GTAGCATCGCTCTGAA	Female	2	0	XiXa	TRUE	TRUE
HCB00202_E13	GAGACCTTGCTCTGAA	Female	2	0.55	XaXa	TRUE	TRUE
HCB00202_E14	ACTCAGCAGCTCTGAA	Female	2	0	XiXa	TRUE	TRUE
HCB00202_E15	GTCTAGGTGCTCTGAA	Female	2	0	XiXa	TRUE	TRUE
HCB00202_E16	CCGTATTCGCTCTGAA	Female	2	0.99	XaXi	TRUE	TRUE
HCB00202_E17	TTACGCAGGCTCTGAA	Female	2	0.99	XaXi	TRUE	TRUE
HCB00202_E18	TCAACAGGGCTCTGAA	Female	2	0.54	XaXa	TRUE	TRUE
HCB00202_E19	GGCATGTTGCTCTGAA	Female	2	0.01	XiXa	TRUE	TRUE
HCB00202_E20	CCTGCTTAGCTCTGAA	Female	2	0.55	XaXa	TRUE	TRUE
HCB00202_E21	AACCTCCTGCTCTGAA	Female	2	0.01	XiXa	TRUE	TRUE
HCB00202_E22	TCACGAACGCTCTGAA	Female	2	0	XiXa	TRUE	TRUE
HCB00202_E23	GGAATCGAGCTCTGAA	Female	2	0.41	XaXa	TRUE	TRUE
HCB00202_E24	CAGGTACAGCTCTGAA	Female	2	1	XaXi	TRUE	FALSE
HCB00202_F01	AACACTCGTTAGGTCC	Female	2	0.99	XaXi	TRUE	TRUE
HCB00202_F02	TGGAACAGTTAGGTCC	Female	2			TRUE	FALSE
HCB00202_F03	AGAAGTGGTTAGGTCC	Female	2	0.03	XiXa	TRUE	TRUE
HCB00202_F04	TGGTGTTGTTAGGTCC	Female	2	0.51	XaXa	TRUE	TRUE
HCB00202_F05	AGGCGTATTTAGGTCC	Female	2	1	XaXi	TRUE	FALSE
HCB00202_F06	GGTTCAACTTAGGTCC	Female	2	0.54	XaXa	TRUE	TRUE
HCB00202_F07	CCAGAGAATTAGGTCC	Female	2	0	XiXa	TRUE	TRUE
HCB00202_F08	ATTGCAGCTTAGGTCC	Female	2	0.67	XaXs	FALSE	FALSE
HCB00202_F09	CAGTTCCTTTAGGTCC	Female	2	0	XiXa	TRUE	TRUE
HCB00202_F10	TTCCTAGGTTAGGTCC	Female	2	0.56	XaXa	TRUE	TRUE
HCB00202_F11	AGTGTGGTTTAGGTCC	Female	2	1	XaXi	TRUE	TRUE
HCB00202_F12	GTAGCATCTTAGGTCC	Female	2	0	XiXa	TRUE	TRUE
HCB00202_F13	GAGACCTTTTAGGTCC	Female	2	0.01	XiXa	TRUE	TRUE
HCB00202_F14	ACTCAGCATTAGGTCC	Female	2	0.01	XiXa	TRUE	TRUE
HCB00202_F15	GTCTAGGTTTAGGTCC	Female	2	0	XiXa	TRUE	TRUE
HCB00202_F16	CCGTATTCTTAGGTCC	Female	2	0.99	XaXi	TRUE	TRUE
HCB00202_F17	TTACGCAGTTAGGTCC	Female	2	1	XaXi	TRUE	TRUE
HCB00202_F18	TCAACAGGTTAGGTCC	Female	2	0.01	XiXa	TRUE	TRUE
HCB00202_F19	GGCATGTTTTAGGTCC	Female	2	0.6	XaXa	TRUE	TRUE
HCB00202_F20	CCTGCTTATTAGGTCC	Female	2	0	XiXa	TRUE	TRUE
HCB00202_F21	AACCTCCTTTAGGTCC	Female	2	0.58	XaXa	TRUE	TRUE
HCB00202_F22	TCACGAACTTAGGTCC	Female	2	0.53	XaXa	TRUE	TRUE
HCB00202_F23	GGAATCGATTAGGTCC	Female	2	0.01	XiXa	TRUE	TRUE
HCB00202_F24	CAGGTACATTAGGTCC	Female	2			TRUE	FALSE
HCB00202_G01	AACACTCGTCCTCAGT	Female	2	0.62	XaXs	TRUE	TRUE
HCB00202_G02	TGGAACAGTCCTCAGT	Female	2	0.54	XaXa	TRUE	TRUE
HCB00202_G03	AGAAGTGGTCCTCAGT	Female	2			TRUE	FALSE
HCB00202_G04	TGGTGTTGTCCTCAGT	Female	2	0.01	XiXa	TRUE	TRUE
HCB00202_G05	AGGCGTATTCCTCAGT	Female	2	0	XiXa	TRUE	FALSE
HCB00202_G06	GGTTCAACTCCTCAGT	Female	2	0.31	XsXa	TRUE	TRUE
HCB00202_G07	CCAGAGAATCCTCAGT	Female	2	1	XaXi	TRUE	TRUE
HCB00202_G08	ATTGCAGCTCCTCAGT	Female	2	0.97	XaXi	TRUE	TRUE
HCB00202_G09	CAGTTCCTTCCTCAGT	Female	2	0	XiXa	TRUE	TRUE
HCB00202_G10	TTCCTAGGTCCTCAGT	Female	2	0.01	XiXa	TRUE	TRUE
HCB00202_G11	AGTGTGGTTCCTCAGT	Female	2	0.01	XiXa	TRUE	TRUE
HCB00202_G12	GTAGCATCTCCTCAGT	Female	2	0	XiXa	TRUE	TRUE
HCB00202_G13	GAGACCTTTCCTCAGT	Female	2	1	XaXi	TRUE	TRUE
HCB00202_G14	ACTCAGCATCCTCAGT	Female	2	0.46	XaXa	TRUE	TRUE
HCB00202_G15	GTCTAGGTTCCTCAGT	Female	2	0.99	XaXi	TRUE	TRUE
HCB00202_G16	CCGTATTCTCCTCAGT	Female	2	0.48	XaXa	TRUE	TRUE
HCB00202_G17	TTACGCAGTCCTCAGT	Female	2	0.47	XaXa	TRUE	TRUE
HCB00202_G18	TCAACAGGTCCTCAGT	Female	2	0	XiXa	TRUE	TRUE
HCB00202_G19	GGCATGTTTCCTCAGT	Female	2	0	XiXa	TRUE	TRUE
HCB00202_G20	CCTGCTTATCCTCAGT	Female	2	0.05	XiXa	TRUE	TRUE
HCB00202_G21	AACCTCCTTCCTCAGT	Female	2	1	XaXi	TRUE	TRUE
HCB00202_G22	TCACGAACTCCTCAGT	Female	2	0.01	XiXa	TRUE	TRUE
HCB00202_G23	GGAATCGATCCTCAGT	Female	2	0	XiXa	TRUE	TRUE
HCB00202_G24	CAGGTACATCCTCAGT	Female	2	1	XaXi	TRUE	FALSE
HCB00202_H01	AACACTCGCGTTAAGC	Female	2	0	XiXa	TRUE	TRUE
HCB00202_H02	TGGAACAGCGTTAAGC	Female	2			TRUE	FALSE
HCB00202_H03	AGAAGTGGCGTTAAGC	Female	2	0	XiXa	TRUE	TRUE
HCB00202_H04	TGGTGTTGCGTTAAGC	Female	2	0.01	XiXa	TRUE	TRUE
HCB00202_H05	AGGCGTATCGTTAAGC	Female	2	0	XiXa	TRUE	TRUE
HCB00202_H06	GGTTCAACCGTTAAGC	Female	2			FALSE	FALSE
HCB00202_H07	CCAGAGAACGTTAAGC	Female	2	0	XiXa	TRUE	TRUE
HCB00202_H08	ATTGCAGCCGTTAAGC	Female	2	0.72	XaXs	TRUE	TRUE
HCB00202_H09	CAGTTCCTCGTTAAGC	Female	2	0.49	XaXa	TRUE	TRUE
HCB00202_H10	TTCCTAGGCGTTAAGC	Female	2	0.49	XaXa	TRUE	TRUE
HCB00202_H11	AGTGTGGTCGTTAAGC	Female	2	0	XiXa	TRUE	TRUE
HCB00202_H12	GTAGCATCCGTTAAGC	Female	2	1	XaXi	TRUE	TRUE
HCB00202_H13	GAGACCTTCGTTAAGC	Female	2	0.58	XaXa	TRUE	TRUE
HCB00202_H14	ACTCAGCACGTTAAGC	Female	2	0.01	XiXa	TRUE	TRUE
HCB00202_H15	GTCTAGGTCGTTAAGC	Female	2	0.01	XiXa	TRUE	TRUE
HCB00202_H16	CCGTATTCCGTTAAGC	Female	2	0	XiXa	TRUE	TRUE
HCB00202_H17	TTACGCAGCGTTAAGC	Female	2	0.46	XaXa	TRUE	TRUE
HCB00202_H18	TCAACAGGCGTTAAGC	Female	2	0.01	XiXa	TRUE	TRUE
HCB00202_H19	GGCATGTTCGTTAAGC	Female	2	0.55	XaXa	TRUE	TRUE
HCB00202_H20	CCTGCTTACGTTAAGC	Female	2	1	XaXi	TRUE	TRUE
HCB00202_H21	AACCTCCTCGTTAAGC	Female	2	1	XaXi	TRUE	TRUE
HCB00202_H22	TCACGAACCGTTAAGC	Female	2	0	XiXa	TRUE	TRUE
HCB00202_H23	GGAATCGACGTTAAGC	Female	2	0.51	XaXa	TRUE	TRUE
HCB00202_H24	CAGGTACACGTTAAGC	Female	2	0.5	XaXa	TRUE	FALSE
HCB00202_I01	AACACTCGAGCGAACT	Female	2	0.01	XiXa	TRUE	TRUE
HCB00202_I02	TGGAACAGAGCGAACT	Female	2	0	XiXa	TRUE	TRUE
HCB00202_I03	AGAAGTGGAGCGAACT	Female	2	0.55	XaXa	TRUE	TRUE
HCB00202_I04	TGGTGTTGAGCGAACT	Female	2	0.02	XiXa	TRUE	TRUE
HCB00202_I05	AGGCGTATAGCGAACT	Female	2	0.58	XaXa	TRUE	TRUE
HCB00202_I06	GGTTCAACAGCGAACT	Female	2	0.5	XaXa	FALSE	TRUE
HCB00202_I07	CCAGAGAAAGCGAACT	Female	2	0	XiXa	TRUE	TRUE
HCB00202_I08	ATTGCAGCAGCGAACT	Female	2	0.02	XiXa	TRUE	TRUE
HCB00202_I09	CAGTTCCTAGCGAACT	Female	2	0.46	XaXa	FALSE	TRUE
HCB00202_I10	TTCCTAGGAGCGAACT	Female	2	0.01	XiXa	TRUE	TRUE
HCB00202_I11	AGTGTGGTAGCGAACT	Female	2	0.46	XaXa	TRUE	TRUE
HCB00202_I12	GTAGCATCAGCGAACT	Female	2	0.6	XaXa	TRUE	TRUE
HCB00202_I13	GAGACCTTAGCGAACT	Female	2	0.01	XiXa	TRUE	TRUE
HCB00202_I14	ACTCAGCAAGCGAACT	Female	2	0.57	XaXa	TRUE	TRUE
HCB00202_I15	GTCTAGGTAGCGAACT	Female	2	0.6	XaXs	TRUE	TRUE
HCB00202_I16	CCGTATTCAGCGAACT	Female	2	0.49	XaXa	TRUE	TRUE
HCB00202_I17	TTACGCAGAGCGAACT	Female	2	0.57	XaXa	TRUE	TRUE
HCB00202_I18	TCAACAGGAGCGAACT	Female	2	0.5	XaXa	TRUE	TRUE
HCB00202_I19	GGCATGTTAGCGAACT	Female	2	0.58	XaXa	TRUE	TRUE
HCB00202_I20	CCTGCTTAAGCGAACT	Female	2	0.53	XaXa	TRUE	TRUE
HCB00202_I21	AACCTCCTAGCGAACT	Female	2	0.6	XaXa	TRUE	TRUE
HCB00202_I22	TCACGAACAGCGAACT	Female	2	0.57	XaXa	TRUE	TRUE
HCB00202_I23	GGAATCGAAGCGAACT	Female	2	0.48	XaXa	TRUE	TRUE
HCB00202_I24	CAGGTACAAGCGAACT	Female	2	0	XiXa	TRUE	FALSE
HCB00202_J01	AACACTCGTCGTCCTT	Female	2	0	XiXa	TRUE	TRUE
HCB00202_J02	TGGAACAGTCGTCCTT	Female	2			TRUE	FALSE
HCB00202_J03	AGAAGTGGTCGTCCTT	Female	2	0.4	XaXa	TRUE	TRUE
HCB00202_J04	TGGTGTTGTCGTCCTT	Female	2	0.38	XsXa	TRUE	TRUE
HCB00202_J05	AGGCGTATTCGTCCTT	Female	2	1	XaXi	TRUE	TRUE
HCB00202_J06	GGTTCAACTCGTCCTT	Female	2	0.47	XaXa	TRUE	TRUE
HCB00202_J07	CCAGAGAATCGTCCTT	Female	2	1	XaXi	FALSE	FALSE
HCB00202_J08	ATTGCAGCTCGTCCTT	Female	2	0.56	XaXa	TRUE	TRUE
HCB00202_J09	CAGTTCCTTCGTCCTT	Female	2	0	XiXa	TRUE	TRUE
HCB00202_J10	TTCCTAGGTCGTCCTT	Female	2	0.02	XiXa	TRUE	TRUE
HCB00202_J11	AGTGTGGTTCGTCCTT	Female	2	0.59	XaXa	TRUE	TRUE
HCB00202_J12	GTAGCATCTCGTCCTT	Female	2	0.55	XaXa	TRUE	TRUE
HCB00202_J13	GAGACCTTTCGTCCTT	Female	2	0.48	XaXa	TRUE	TRUE
HCB00202_J14	ACTCAGCATCGTCCTT	Female	2	0.57	XaXa	TRUE	TRUE
HCB00202_J15	GTCTAGGTTCGTCCTT	Female	2	0	XiXa	TRUE	TRUE
HCB00202_J16	CCGTATTCTCGTCCTT	Female	2	0	XiXa	TRUE	TRUE
HCB00202_J17	TTACGCAGTCGTCCTT	Female	2	0	XiXa	FALSE	TRUE
HCB00202_J18	TCAACAGGTCGTCCTT	Female	2	0	XiXa	TRUE	TRUE
HCB00202_J19	GGCATGTTTCGTCCTT	Female	2	0	XiXa	TRUE	TRUE
HCB00202_J20	CCTGCTTATCGTCCTT	Female	2	1	XaXi	TRUE	TRUE
HCB00202_J21	AACCTCCTTCGTCCTT	Female	2	0	XiXa	TRUE	TRUE
HCB00202_J22	TCACGAACTCGTCCTT	Female	2	0.02	XiXa	TRUE	TRUE
HCB00202_J23	GGAATCGATCGTCCTT	Female	2	0.01	XiXa	TRUE	TRUE
HCB00202_J24	CAGGTACATCGTCCTT	Female	2	0	XiXa	TRUE	FALSE
HCB00202_K01	AACACTCGGAGATTCG	Female	2	0.58	XaXa	TRUE	TRUE
HCB00202_K02	TGGAACAGGAGATTCG	Female	2	1	XaXi	FALSE	FALSE
HCB00202_K03	AGAAGTGGGAGATTCG	Female	2	0	XiXa	TRUE	TRUE
HCB00202_K04	TGGTGTTGGAGATTCG	Female	2	0	XiXa	TRUE	TRUE
HCB00202_K05	AGGCGTATGAGATTCG	Female	2	0.51	XaXa	TRUE	TRUE
HCB00202_K06	GGTTCAACGAGATTCG	Female	2	1	XaXi	TRUE	TRUE
HCB00202_K07	CCAGAGAAGAGATTCG	Female	2	0.98	XaXi	TRUE	TRUE
HCB00202_K08	ATTGCAGCGAGATTCG	Female	2	0.55	XaXa	TRUE	TRUE
HCB00202_K09	CAGTTCCTGAGATTCG	Female	2	0	XiXa	FALSE	TRUE
HCB00202_K10	TTCCTAGGGAGATTCG	Female	2	0	XiXa	TRUE	TRUE
HCB00202_K11	AGTGTGGTGAGATTCG	Female	2	1	XaXi	TRUE	TRUE
HCB00202_K12	GTAGCATCGAGATTCG	Female	2	0	XiXa	TRUE	TRUE
HCB00202_K13	GAGACCTTGAGATTCG	Female	2	0	XiXa	FALSE	TRUE
HCB00202_K14	ACTCAGCAGAGATTCG	Female	2	1	XaXi	TRUE	TRUE
HCB00202_K15	GTCTAGGTGAGATTCG	Female	2	0	XiXa	TRUE	TRUE
HCB00202_K16	CCGTATTCGAGATTCG	Female	2	0.38	XsXa	TRUE	TRUE
HCB00202_K17	TTACGCAGGAGATTCG	Female	2	0.01	XiXa	TRUE	TRUE
HCB00202_K18	TCAACAGGGAGATTCG	Female	2	1	XaXi	TRUE	TRUE
HCB00202_K19	GGCATGTTGAGATTCG	Female	2	0.98	XaXi	TRUE	TRUE
HCB00202_K20	CCTGCTTAGAGATTCG	Female	2	0	XiXa	TRUE	TRUE
HCB00202_K21	AACCTCCTGAGATTCG	Female	2	0.04	XiXa	TRUE	TRUE
HCB00202_K22	TCACGAACGAGATTCG	Female	2	0	XiXa	TRUE	TRUE
HCB00202_K23	GGAATCGAGAGATTCG	Female	2	1	XaXi	TRUE	FALSE
HCB00202_K24	CAGGTACAGAGATTCG	Female	2			TRUE	FALSE
HCB00202_L01	AACACTCGGTGACAGT	Female	2	0	XiXa	TRUE	TRUE
HCB00202_L02	TGGAACAGGTGACAGT	Female	2	0.48	XaXa	TRUE	TRUE
HCB00202_L03	AGAAGTGGGTGACAGT	Female	2	0.02	XiXa	TRUE	TRUE
HCB00202_L04	TGGTGTTGGTGACAGT	Female	2	0.01	XiXa	TRUE	TRUE
HCB00202_L05	AGGCGTATGTGACAGT	Female	2	0.04	XiXa	TRUE	TRUE
HCB00202_L06	GGTTCAACGTGACAGT	Female	2	0	XiXa	TRUE	TRUE
HCB00202_L07	CCAGAGAAGTGACAGT	Female	2	0.02	XiXa	TRUE	TRUE
HCB00202_L08	ATTGCAGCGTGACAGT	Female	2	0	XiXa	TRUE	TRUE
HCB00202_L09	CAGTTCCTGTGACAGT	Female	2	0.54	XaXa	TRUE	TRUE
HCB00202_L10	TTCCTAGGGTGACAGT	Female	2	0	XiXa	TRUE	TRUE
HCB00202_L11	AGTGTGGTGTGACAGT	Female	2			TRUE	FALSE
HCB00202_L12	GTAGCATCGTGACAGT	Female	2	0.41	XaXa	TRUE	TRUE
HCB00202_L13	GAGACCTTGTGACAGT	Female	2	0.47	XaXa	FALSE	TRUE
HCB00202_L14	ACTCAGCAGTGACAGT	Female	2	0.53	XaXa	TRUE	TRUE
HCB00202_L15	GTCTAGGTGTGACAGT	Female	2	0.42	XaXa	TRUE	TRUE
HCB00202_L16	CCGTATTCGTGACAGT	Female	2	0.6	XaXs	TRUE	TRUE
HCB00202_L17	TTACGCAGGTGACAGT	Female	2	0.75	XaXs	TRUE	TRUE
HCB00202_L18	TCAACAGGGTGACAGT	Female	2	0.53	XaXa	TRUE	TRUE
HCB00202_L19	GGCATGTTGTGACAGT	Female	2	1	XaXi	TRUE	TRUE
HCB00202_L20	CCTGCTTAGTGACAGT	Female	2	0	XiXa	TRUE	TRUE
HCB00202_L21	AACCTCCTGTGACAGT	Female	2	0.58	XaXa	TRUE	TRUE
HCB00202_L22	TCACGAACGTGACAGT	Female	2	0.02	XiXa	TRUE	TRUE
HCB00202_L23	GGAATCGAGTGACAGT	Female	2	1	XaXi	TRUE	TRUE
HCB00202_L24	CAGGTACAGTGACAGT	Female	2			TRUE	FALSE
HCB00202_M01	AACACTCGACTTCACG	Female	2	0.52	XaXa	TRUE	TRUE
HCB00202_M02	TGGAACAGACTTCACG	Female	2	0.48	XaXa	TRUE	TRUE
HCB00202_M03	AGAAGTGGACTTCACG	Female	2	1	XaXi	TRUE	TRUE
HCB00202_M04	TGGTGTTGACTTCACG	Female	2	1	XaXi	TRUE	TRUE
HCB00202_M05	AGGCGTATACTTCACG	Female	2	0.43	XaXa	TRUE	TRUE
HCB00202_M06	GGTTCAACACTTCACG	Female	2	0.55	XaXa	TRUE	TRUE
HCB00202_M07	CCAGAGAAACTTCACG	Female	2	0.01	XiXa	TRUE	TRUE
HCB00202_M08	ATTGCAGCACTTCACG	Female	2	0.01	XiXa	FALSE	TRUE
HCB00202_M09	CAGTTCCTACTTCACG	Female	2	1	XaXi	TRUE	TRUE
HCB00202_M10	TTCCTAGGACTTCACG	Female	2	1	XaXi	TRUE	TRUE
HCB00202_M11	AGTGTGGTACTTCACG	Female	2	0.59	XaXa	TRUE	TRUE
HCB00202_M12	GTAGCATCACTTCACG	Female	2	0	XiXa	TRUE	TRUE
HCB00202_M13	GAGACCTTACTTCACG	Female	2	0	XiXa	TRUE	TRUE
HCB00202_M14	ACTCAGCAACTTCACG	Female	2	0.53	XaXa	TRUE	TRUE
HCB00202_M15	GTCTAGGTACTTCACG	Female	2	0.45	XaXa	TRUE	TRUE
HCB00202_M16	CCGTATTCACTTCACG	Female	2	0.01	XiXa	TRUE	TRUE
HCB00202_M17	TTACGCAGACTTCACG	Female	2	0.54	XaXa	TRUE	TRUE
HCB00202_M18	TCAACAGGACTTCACG	Female	2	0.05	XiXa	TRUE	TRUE
HCB00202_M19	GGCATGTTACTTCACG	Female	2	1	XaXi	TRUE	TRUE
HCB00202_M20	CCTGCTTAACTTCACG	Female	2	0.64	XaXs	TRUE	TRUE
HCB00202_M21	AACCTCCTACTTCACG	Female	2	0	XiXa	TRUE	TRUE
HCB00202_M22	TCACGAACACTTCACG	Female	2	0	XiXa	TRUE	TRUE
HCB00202_M23	GGAATCGAACTTCACG	Female	2	1	XaXi	TRUE	TRUE
HCB00202_M24	CAGGTACAACTTCACG	Female	2			TRUE	FALSE
HCB00202_N01	AACACTCGCCTAGACA	Female	2	0.41	XaXa	TRUE	TRUE
HCB00202_N02	TGGAACAGCCTAGACA	Female	2	0.05	XiXa	TRUE	TRUE
HCB00202_N04	TGGTGTTGCCTAGACA	Female	2	0	XiXa	TRUE	TRUE
HCB00202_N05	AGGCGTATCCTAGACA	Female	2	0	XiXa	TRUE	TRUE
HCB00202_N06	GGTTCAACCCTAGACA	Female	2	0	XiXa	TRUE	FALSE
HCB00202_N07	CCAGAGAACCTAGACA	Female	2	0.55	XaXa	TRUE	TRUE
HCB00202_N08	ATTGCAGCCCTAGACA	Female	2	0.52	XaXa	TRUE	TRUE
HCB00202_N09	CAGTTCCTCCTAGACA	Female	2	1	XaXi	TRUE	TRUE
HCB00202_N10	TTCCTAGGCCTAGACA	Female	2	0.02	XiXa	TRUE	TRUE
HCB00202_N11	AGTGTGGTCCTAGACA	Female	2	0	XiXa	TRUE	FALSE
HCB00202_N12	GTAGCATCCCTAGACA	Female	2	0.44	XaXa	TRUE	TRUE
HCB00202_N13	GAGACCTTCCTAGACA	Female	2	0	XiXa	TRUE	TRUE
HCB00202_N14	ACTCAGCACCTAGACA	Female	2	0.04	XiXa	FALSE	TRUE
HCB00202_N15	GTCTAGGTCCTAGACA	Female	2	0	XiXa	TRUE	TRUE
HCB00202_N16	CCGTATTCCCTAGACA	Female	2	0.04	XiXa	TRUE	TRUE
HCB00202_N17	TTACGCAGCCTAGACA	Female	2	0.01	XiXa	TRUE	TRUE
HCB00202_N18	TCAACAGGCCTAGACA	Female	2	0.5	XaXa	TRUE	TRUE
HCB00202_N19	GGCATGTTCCTAGACA	Female	2	0.47	XaXa	TRUE	TRUE
HCB00202_N20	CCTGCTTACCTAGACA	Female	2	0	XiXa	TRUE	TRUE
HCB00202_N21	AACCTCCTCCTAGACA	Female	2	0	XiXa	TRUE	TRUE
HCB00202_N22	TCACGAACCCTAGACA	Female	2	0	XiXa	TRUE	TRUE
HCB00202_N23	GGAATCGACCTAGACA	Female	2	0	XiXa	TRUE	TRUE
HCB00202_N24	CAGGTACACCTAGACA	Female	2			FALSE	FALSE
HCB00202_O01	AACACTCGGTTACTGG	Female	2	0	XiXa	TRUE	TRUE
HCB00202_O02	TGGAACAGGTTACTGG	Female	2	0	XiXa	TRUE	TRUE
HCB00202_O03	AGAAGTGGGTTACTGG	Female	2	0.54	XaXa	TRUE	TRUE
HCB00202_O04	TGGTGTTGGTTACTGG	Female	2	0.5	XaXa	TRUE	FALSE
HCB00202_O05	AGGCGTATGTTACTGG	Female	2	1	XaXi	TRUE	TRUE
HCB00202_O06	GGTTCAACGTTACTGG	Female	2	0.55	XaXa	TRUE	TRUE
HCB00202_O07	CCAGAGAAGTTACTGG	Female	2	0.51	XaXa	TRUE	TRUE
HCB00202_O08	ATTGCAGCGTTACTGG	Female	2	0.02	XiXa	TRUE	TRUE
HCB00202_O09	CAGTTCCTGTTACTGG	Female	2	0	XiXa	TRUE	TRUE
HCB00202_O10	TTCCTAGGGTTACTGG	Female	2	0.49	XaXa	TRUE	TRUE
HCB00202_O11	AGTGTGGTGTTACTGG	Female	2	0.03	XiXa	TRUE	TRUE
HCB00202_O12	GTAGCATCGTTACTGG	Female	2	0	XiXa	TRUE	TRUE
HCB00202_O13	GAGACCTTGTTACTGG	Female	2	0	XiXa	TRUE	TRUE
HCB00202_O14	ACTCAGCAGTTACTGG	Female	2	0	XiXa	TRUE	TRUE
HCB00202_O15	GTCTAGGTGTTACTGG	Female	2	0	XiXa	TRUE	TRUE
HCB00202_O16	CCGTATTCGTTACTGG	Female	2	0.02	XiXa	TRUE	TRUE
HCB00202_O17	TTACGCAGGTTACTGG	Female	2	0.01	XiXa	FALSE	TRUE
HCB00202_O18	TCAACAGGGTTACTGG	Female	2	0.02	XiXa	FALSE	TRUE
HCB00202_O19	GGCATGTTGTTACTGG	Female	2	1	XaXi	FALSE	FALSE
HCB00202_O20	CCTGCTTAGTTACTGG	Female	2			TRUE	FALSE
HCB00202_O21	AACCTCCTGTTACTGG	Female	2	0	XiXa	TRUE	FALSE
HCB00202_O22	TCACGAACGTTACTGG	Female	2	1	XaXi	TRUE	FALSE
HCB00202_O23	GGAATCGAGTTACTGG	Female	2	0	XiXa	TRUE	FALSE
HCB00202_O24	CAGGTACAGTTACTGG	Female	2			TRUE	FALSE
HCB00202_P01	AACACTCGATCTCTGG	Female	2	0	XiXa	FALSE	TRUE
HCB00202_P02	TGGAACAGATCTCTGG	Female	2	1	XaXi	TRUE	TRUE
HCB00202_P03	AGAAGTGGATCTCTGG	Female	2	0.52	XaXa	TRUE	TRUE
HCB00202_P04	TGGTGTTGATCTCTGG	Female	2	0.54	XaXa	FALSE	TRUE
HCB00202_P05	AGGCGTATATCTCTGG	Female	2	0	XiXa	TRUE	TRUE
HCB00202_P06	GGTTCAACATCTCTGG	Female	2	0.02	XiXa	FALSE	TRUE
HCB00202_P07	CCAGAGAAATCTCTGG	Female	2	0.62	XaXs	TRUE	TRUE
HCB00202_P08	ATTGCAGCATCTCTGG	Female	2	0.99	XaXi	TRUE	TRUE
HCB00202_P09	CAGTTCCTATCTCTGG	Female	2	0	XiXa	TRUE	TRUE
HCB00202_P10	TTCCTAGGATCTCTGG	Female	2	0.99	XaXi	TRUE	TRUE
HCB00202_P11	AGTGTGGTATCTCTGG	Female	2	0.04	XiXa	TRUE	TRUE
HCB00202_P12	GTAGCATCATCTCTGG	Female	2	0.03	XiXa	TRUE	TRUE
HCB00202_P13	GAGACCTTATCTCTGG	Female	2	0.45	XaXa	TRUE	TRUE
HCB00202_P14	ACTCAGCAATCTCTGG	Female	2	1	XaXi	FALSE	FALSE
HCB00202_P15	GTCTAGGTATCTCTGG	Female	2	0.63	XaXs	TRUE	TRUE
HCB00202_P16	CCGTATTCATCTCTGG	Female	2	0.59	XaXa	TRUE	TRUE
HCB00202_P17	TTACGCAGATCTCTGG	Female	2	0.33	XsXa	TRUE	TRUE
HCB00202_P18	TCAACAGGATCTCTGG	Female	2	0	XiXa	TRUE	TRUE
HCB00202_P19	GGCATGTTATCTCTGG	Female	2			TRUE	FALSE
HCB00202_P20	CCTGCTTAATCTCTGG	Female	2			TRUE	FALSE
HCB00202_P21	AACCTCCTATCTCTGG	Female	2			TRUE	FALSE
HCB00202_P22	TCACGAACATCTCTGG	Female	2			FALSE	FALSE
HCB00202_P23	GGAATCGAATCTCTGG	Female	2			TRUE	FALSE
HCB00202_P24	CAGGTACAATCTCTGG	Female	2			TRUE	FALSE
HCB00301_A01	AACTGCGAAAGCTAGG	Male	4	1	XaXi	FALSE	TRUE
HCB00301_A02	AGTGGATGAAGCTAGG	Male	4	1	XaXi	FALSE	TRUE
HCB00301_A03	TCCTTCGAAAGCTAGG	Male	4	1	XaXi	FALSE	FALSE
HCB00301_A04	CTGTTACGAAGCTAGG	Male	4			TRUE	FALSE
HCB00301_A05	CCTGCAATAAGCTAGG	Male	4	1	XaXi	FALSE	FALSE
HCB00301_A06	TGCGATAGAAGCTAGG	Male	4	1	XaXi	TRUE	FALSE
HCB00301_A07	GAGGATGAAAGCTAGG	Male	4			TRUE	FALSE
HCB00301_A08	GCTTAGAGAAGCTAGG	Male	4	1	XaXi	FALSE	FALSE
HCB00301_A09	TTCGATGCAAGCTAGG	Male	4	1	XaXi	TRUE	FALSE
HCB00301_A10	CTGCTGATAAGCTAGG	Male	4	1	XaXi	TRUE	FALSE
HCB00301_A11	TGGCTTCTAAGCTAGG	Male	4	1	XaXi	TRUE	FALSE
HCB00301_A12	CGTACAAGAAGCTAGG	Male	4	1	XaXi	FALSE	TRUE
HCB00301_A13	CAAGGTTGAAGCTAGG	Female	4			FALSE	FALSE
HCB00301_A14	GCAAGATGAAGCTAGG	Female	4			TRUE	FALSE
HCB00301_A15	GCCATCTAAAGCTAGG	Female	4			TRUE	FALSE
HCB00301_A16	ATCTGGACAAGCTAGG	Female	4			FALSE	FALSE
HCB00301_A17	ATCACCGAAAGCTAGG	Female	4			TRUE	FALSE
HCB00301_A18	GTTCATCCAAGCTAGG	Female	4			TRUE	FALSE
HCB00301_A19	TTGGACTCAAGCTAGG	Female	4			TRUE	FALSE
HCB00301_A20	GATGCGTTAAGCTAGG	Female	4			TRUE	FALSE
HCB00301_A21	TGTCACCTAAGCTAGG	Female	4			TRUE	FALSE
HCB00301_A22	CGAATACCAAGCTAGG	Female	4			TRUE	FALSE
HCB00301_A23	ACAAGCGAAAGCTAGG	Female	4			TRUE	FALSE
HCB00301_A24	TAACCGGTAAGCTAGG	Female	4			TRUE	FALSE
HCB00301_B01	AACTGCGATCACAGCT	Male	4	1	XaXi	TRUE	TRUE
HCB00301_B02	AGTGGATGTCACAGCT	Male	4	1	XaXi	TRUE	TRUE
HCB00301_B03	TCCTTCGATCACAGCT	Male	4	1	XaXi	TRUE	TRUE
HCB00301_B04	CTGTTACGTCACAGCT	Male	4	1	XaXi	TRUE	FALSE
HCB00301_B05	CCTGCAATTCACAGCT	Male	4	1	XaXi	FALSE	TRUE
HCB00301_B06	TGCGATAGTCACAGCT	Male	4	1	XaXi	FALSE	FALSE
HCB00301_B07	GAGGATGATCACAGCT	Male	4	0.99	XaXi	TRUE	TRUE
HCB00301_B08	GCTTAGAGTCACAGCT	Male	4	0.99	XaXi	TRUE	TRUE
HCB00301_B09	TTCGATGCTCACAGCT	Male	4	1	XaXi	TRUE	TRUE
HCB00301_B10	CTGCTGATTCACAGCT	Male	4	1	XaXi	TRUE	TRUE
HCB00301_B11	TGGCTTCTTCACAGCT	Male	4	1	XaXi	TRUE	TRUE
HCB00301_B12	CGTACAAGTCACAGCT	Male	4	0.99	XaXi	TRUE	TRUE
HCB00301_B13	CAAGGTTGTCACAGCT	Female	4	0	XiXa	TRUE	TRUE
HCB00301_B14	GCAAGATGTCACAGCT	Female	4	0.01	XiXa	TRUE	TRUE
HCB00301_B15	GCCATCTATCACAGCT	Female	4	0	XiXa	FALSE	TRUE
HCB00301_B16	ATCTGGACTCACAGCT	Female	4	0.02	XiXa	TRUE	TRUE
HCB00301_B17	ATCACCGATCACAGCT	Female	4	0	XiXa	TRUE	TRUE
HCB00301_B18	GTTCATCCTCACAGCT	Female	4	0	XiXa	TRUE	TRUE
HCB00301_B19	TTGGACTCTCACAGCT	Female	4	0	XiXa	TRUE	TRUE
HCB00301_B20	GATGCGTTTCACAGCT	Female	4	0.98	XaXi	TRUE	TRUE
HCB00301_B21	TGTCACCTTCACAGCT	Female	4	0	XiXa	TRUE	FALSE
HCB00301_B22	CGAATACCTCACAGCT	Female	4	0	XiXa	TRUE	TRUE
HCB00301_B23	ACAAGCGATCACAGCT	Female	4			TRUE	FALSE
HCB00301_B24	TAACCGGTTCACAGCT	Female	4			TRUE	FALSE
HCB00301_C01	AACTGCGACCTGATGT	Male	4			FALSE	FALSE
HCB00301_C02	AGTGGATGCCTGATGT	Male	4			FALSE	FALSE
HCB00301_C03	TCCTTCGACCTGATGT	Male	4			TRUE	FALSE
HCB00301_C04	CTGTTACGCCTGATGT	Male	4			FALSE	FALSE
HCB00301_C05	CCTGCAATCCTGATGT	Male	4	1	XaXi	TRUE	TRUE
HCB00301_C06	TGCGATAGCCTGATGT	Male	4	1	XaXi	TRUE	TRUE
HCB00301_C07	GAGGATGACCTGATGT	Male	4	1	XaXi	FALSE	FALSE
HCB00301_C08	GCTTAGAGCCTGATGT	Male	4	0.99	XaXi	TRUE	TRUE
HCB00301_C09	TTCGATGCCCTGATGT	Male	4	1	XaXi	TRUE	TRUE
HCB00301_C10	CTGCTGATCCTGATGT	Male	4	0.98	XaXi	TRUE	TRUE
HCB00301_C11	TGGCTTCTCCTGATGT	Male	4	0.99	XaXi	TRUE	TRUE
HCB00301_C12	CGTACAAGCCTGATGT	Male	4	1	XaXi	TRUE	TRUE
HCB00301_C13	CAAGGTTGCCTGATGT	Female	4	0	XiXa	TRUE	TRUE
HCB00301_C14	GCAAGATGCCTGATGT	Female	4	1	XaXi	FALSE	FALSE
HCB00301_C15	GCCATCTACCTGATGT	Female	4	0.03	XiXa	TRUE	TRUE
HCB00301_C16	ATCTGGACCCTGATGT	Female	4	0.04	XiXa	TRUE	TRUE
HCB00301_C17	ATCACCGACCTGATGT	Female	4	1	XaXi	FALSE	FALSE
HCB00301_C18	GTTCATCCCCTGATGT	Female	4	0	XiXa	TRUE	TRUE
HCB00301_C19	TTGGACTCCCTGATGT	Female	4	0	XiXa	TRUE	TRUE
HCB00301_C20	GATGCGTTCCTGATGT	Female	4	0.01	XiXa	FALSE	TRUE
HCB00301_C21	TGTCACCTCCTGATGT	Female	4	0.99	XaXi	TRUE	TRUE
HCB00301_C22	CGAATACCCCTGATGT	Female	4	0.16	XsXa	TRUE	TRUE
HCB00301_C23	ACAAGCGACCTGATGT	Female	4	0.01	XiXa	TRUE	TRUE
HCB00301_C24	TAACCGGTCCTGATGT	Female	4			FALSE	FALSE
HCB00301_D01	AACTGCGATAATGCGG	Male	4			TRUE	FALSE
HCB00301_D02	AGTGGATGTAATGCGG	Male	4	1	XaXi	TRUE	TRUE
HCB00301_D03	TCCTTCGATAATGCGG	Male	4	1	XaXi	FALSE	TRUE
HCB00301_D04	CTGTTACGTAATGCGG	Male	4	1	XaXi	TRUE	TRUE
HCB00301_D05	CCTGCAATTAATGCGG	Male	4	1	XaXi	TRUE	TRUE
HCB00301_D06	TGCGATAGTAATGCGG	Male	4	1	XaXi	FALSE	FALSE
HCB00301_D07	GAGGATGATAATGCGG	Male	4	1	XaXi	TRUE	TRUE
HCB00301_D08	GCTTAGAGTAATGCGG	Male	4	1	XaXi	TRUE	TRUE
HCB00301_D09	TTCGATGCTAATGCGG	Male	4	1	XaXi	TRUE	TRUE
HCB00301_D10	CTGCTGATTAATGCGG	Male	4	1	XaXi	TRUE	TRUE
HCB00301_D11	TGGCTTCTTAATGCGG	Male	4	1	XaXi	FALSE	TRUE
HCB00301_D12	CGTACAAGTAATGCGG	Male	4	0.99	XaXi	TRUE	TRUE
HCB00301_D13	CAAGGTTGTAATGCGG	Female	4			FALSE	FALSE
HCB00301_D14	GCAAGATGTAATGCGG	Female	4	0.49	XaXa	TRUE	TRUE
HCB00301_D15	GCCATCTATAATGCGG	Female	4	0.59	XaXa	TRUE	TRUE
HCB00301_D16	ATCTGGACTAATGCGG	Female	4	0.01	XiXa	TRUE	TRUE
HCB00301_D17	ATCACCGATAATGCGG	Female	4	0	XiXa	FALSE	TRUE
HCB00301_D18	GTTCATCCTAATGCGG	Female	4	0	XiXa	TRUE	TRUE
HCB00301_D19	TTGGACTCTAATGCGG	Female	4	0	XiXa	TRUE	TRUE
HCB00301_D20	GATGCGTTTAATGCGG	Female	4	0	XiXa	TRUE	TRUE
HCB00301_D21	TGTCACCTTAATGCGG	Female	4	0.01	XiXa	TRUE	TRUE
HCB00301_D22	CGAATACCTAATGCGG	Female	4	0.48	XaXa	TRUE	TRUE
HCB00301_D23	ACAAGCGATAATGCGG	Female	4			TRUE	FALSE
HCB00301_D24	TAACCGGTTAATGCGG	Female	4			TRUE	FALSE
HCB00301_E01	AACTGCGATTCTCCTC	Male	4			FALSE	FALSE
HCB00301_E02	AGTGGATGTTCTCCTC	Male	4	0.97	XaXi	FALSE	TRUE
HCB00301_E03	TCCTTCGATTCTCCTC	Male	4	1	XaXi	TRUE	TRUE
HCB00301_E04	CTGTTACGTTCTCCTC	Male	4	0.96	XaXi	TRUE	TRUE
HCB00301_E05	CCTGCAATTTCTCCTC	Male	4	0.99	XaXi	TRUE	TRUE
HCB00301_E06	TGCGATAGTTCTCCTC	Male	4	1	XaXi	FALSE	TRUE
HCB00301_E07	GAGGATGATTCTCCTC	Male	4	0.99	XaXi	TRUE	TRUE
HCB00301_E08	GCTTAGAGTTCTCCTC	Male	4	1	XaXi	TRUE	TRUE
HCB00301_E09	TTCGATGCTTCTCCTC	Male	4	1	XaXi	TRUE	TRUE
HCB00301_E10	CTGCTGATTTCTCCTC	Male	4	1	XaXi	TRUE	TRUE
HCB00301_E11	TGGCTTCTTTCTCCTC	Male	4	1	XaXi	TRUE	TRUE
HCB00301_E12	CGTACAAGTTCTCCTC	Male	4	1	XaXi	FALSE	TRUE
HCB00301_E13	CAAGGTTGTTCTCCTC	Female	4	0.08	XiXa	FALSE	TRUE
HCB00301_E14	GCAAGATGTTCTCCTC	Female	4	0.03	XiXa	TRUE	TRUE
HCB00301_E15	GCCATCTATTCTCCTC	Female	4	0	XiXa	TRUE	TRUE
HCB00301_E16	ATCTGGACTTCTCCTC	Female	4	0.46	XaXa	FALSE	TRUE
HCB00301_E17	ATCACCGATTCTCCTC	Female	4	0.02	XiXa	TRUE	TRUE
HCB00301_E18	GTTCATCCTTCTCCTC	Female	4	1	XaXi	TRUE	TRUE
HCB00301_E19	TTGGACTCTTCTCCTC	Female	4	0	XiXa	FALSE	TRUE
HCB00301_E20	GATGCGTTTTCTCCTC	Female	4	0	XiXa	TRUE	TRUE
HCB00301_E21	TGTCACCTTTCTCCTC	Female	4	0	XiXa	FALSE	TRUE
HCB00301_E22	CGAATACCTTCTCCTC	Female	4	0	XiXa	TRUE	TRUE
HCB00301_E23	ACAAGCGATTCTCCTC	Female	4	1	XaXi	TRUE	TRUE
HCB00301_E24	TAACCGGTTTCTCCTC	Female	4			FALSE	FALSE
HCB00301_F01	AACTGCGAAGAGACTG	Male	4	0.97	XaXi	TRUE	TRUE
HCB00301_F02	AGTGGATGAGAGACTG	Male	4			FALSE	FALSE
HCB00301_F03	TCCTTCGAAGAGACTG	Male	4	0.99	XaXi	TRUE	TRUE
HCB00301_F04	CTGTTACGAGAGACTG	Male	4	1	XaXi	TRUE	TRUE
HCB00301_F05	CCTGCAATAGAGACTG	Male	4			FALSE	FALSE
HCB00301_F06	TGCGATAGAGAGACTG	Male	4	1	XaXi	TRUE	TRUE
HCB00301_F07	GAGGATGAAGAGACTG	Male	4	0.99	XaXi	TRUE	TRUE
HCB00301_F08	GCTTAGAGAGAGACTG	Male	4	1	XaXi	FALSE	TRUE
HCB00301_F09	TTCGATGCAGAGACTG	Male	4	1	XaXi	TRUE	TRUE
HCB00301_F10	CTGCTGATAGAGACTG	Male	4	1	XaXi	TRUE	TRUE
HCB00301_F11	TGGCTTCTAGAGACTG	Male	4	1	XaXi	FALSE	TRUE
HCB00301_F12	CGTACAAGAGAGACTG	Male	4	1	XaXi	TRUE	TRUE
HCB00301_F13	CAAGGTTGAGAGACTG	Female	4	1	XaXi	FALSE	FALSE
HCB00301_F14	GCAAGATGAGAGACTG	Female	4	0.53	XaXa	TRUE	TRUE
HCB00301_F15	GCCATCTAAGAGACTG	Female	4	0	XiXa	TRUE	TRUE
HCB00301_F16	ATCTGGACAGAGACTG	Female	4			FALSE	FALSE
HCB00301_F17	ATCACCGAAGAGACTG	Female	4	0.03	XiXa	FALSE	TRUE
HCB00301_F18	GTTCATCCAGAGACTG	Female	4	0	XiXa	TRUE	TRUE
HCB00301_F19	TTGGACTCAGAGACTG	Female	4	0	XiXa	TRUE	TRUE
HCB00301_F20	GATGCGTTAGAGACTG	Female	4	0	XiXa	TRUE	TRUE
HCB00301_F21	TGTCACCTAGAGACTG	Female	4			FALSE	FALSE
HCB00301_F22	CGAATACCAGAGACTG	Female	4	0.01	XiXa	FALSE	TRUE
HCB00301_F23	ACAAGCGAAGAGACTG	Female	4	1	XaXi	FALSE	TRUE
HCB00301_F24	TAACCGGTAGAGACTG	Female	4			TRUE	FALSE
HCB00301_G01	AACTGCGATGAAGCGT	Male	4	0.99	XaXi	FALSE	TRUE
HCB00301_G02	AGTGGATGTGAAGCGT	Male	4			FALSE	FALSE
HCB00301_G03	TCCTTCGATGAAGCGT	Male	4	1	XaXi	FALSE	FALSE
HCB00301_G04	CTGTTACGTGAAGCGT	Male	4	1	XaXi	FALSE	FALSE
HCB00301_G05	CCTGCAATTGAAGCGT	Male	4	1	XaXi	TRUE	TRUE
HCB00301_G06	TGCGATAGTGAAGCGT	Male	4	1	XaXi	FALSE	TRUE
HCB00301_G07	GAGGATGATGAAGCGT	Male	4	1	XaXi	TRUE	TRUE
HCB00301_G08	GCTTAGAGTGAAGCGT	Male	4	0.99	XaXi	TRUE	TRUE
HCB00301_G09	TTCGATGCTGAAGCGT	Male	4	1	XaXi	FALSE	TRUE
HCB00301_G10	CTGCTGATTGAAGCGT	Male	4	1	XaXi	TRUE	TRUE
HCB00301_G11	TGGCTTCTTGAAGCGT	Male	4	1	XaXi	TRUE	TRUE
HCB00301_G12	CGTACAAGTGAAGCGT	Male	4	1	XaXi	FALSE	TRUE
HCB00301_G13	CAAGGTTGTGAAGCGT	Female	4	0	XiXa	TRUE	TRUE
HCB00301_G14	GCAAGATGTGAAGCGT	Female	4	0.99	XaXi	TRUE	TRUE
HCB00301_G15	GCCATCTATGAAGCGT	Female	4	1	XaXi	TRUE	TRUE
HCB00301_G16	ATCTGGACTGAAGCGT	Female	4	0	XiXa	FALSE	FALSE
HCB00301_G17	ATCACCGATGAAGCGT	Female	4	0.99	XaXi	TRUE	TRUE
HCB00301_G18	GTTCATCCTGAAGCGT	Female	4	0.16	XsXa	TRUE	TRUE
HCB00301_G19	TTGGACTCTGAAGCGT	Female	4	0	XiXa	TRUE	TRUE
HCB00301_G20	GATGCGTTTGAAGCGT	Female	4	0.12	XsXa	FALSE	TRUE
HCB00301_G21	TGTCACCTTGAAGCGT	Female	4	0.12	XsXa	FALSE	TRUE
HCB00301_G22	CGAATACCTGAAGCGT	Female	4	0.01	XiXa	TRUE	TRUE
HCB00301_G23	ACAAGCGATGAAGCGT	Female	4	0.01	XiXa	FALSE	TRUE
HCB00301_G24	TAACCGGTTGAAGCGT	Female	4			FALSE	FALSE
HCB00301_H01	AACTGCGAACCGTTAC	Male	4	0.99	XaXi	TRUE	TRUE
HCB00301_H02	AGTGGATGACCGTTAC	Male	4	1	XaXi	FALSE	TRUE
HCB00301_H03	TCCTTCGAACCGTTAC	Male	4	1	XaXi	FALSE	TRUE
HCB00301_H04	CTGTTACGACCGTTAC	Male	4	1	XaXi	TRUE	TRUE
HCB00301_H05	CCTGCAATACCGTTAC	Male	4			TRUE	FALSE
HCB00301_H06	TGCGATAGACCGTTAC	Male	4	1	XaXi	TRUE	TRUE
HCB00301_H07	GAGGATGAACCGTTAC	Male	4	0.99	XaXi	TRUE	TRUE
HCB00301_H08	GCTTAGAGACCGTTAC	Male	4	1	XaXi	TRUE	TRUE
HCB00301_H09	TTCGATGCACCGTTAC	Male	4	1	XaXi	TRUE	TRUE
HCB00301_H10	CTGCTGATACCGTTAC	Male	4	0.99	XaXi	TRUE	TRUE
HCB00301_H11	TGGCTTCTACCGTTAC	Male	4	1	XaXi	TRUE	TRUE
HCB00301_H12	CGTACAAGACCGTTAC	Male	4	1	XaXi	TRUE	TRUE
HCB00301_H13	CAAGGTTGACCGTTAC	Female	4	1	XaXi	TRUE	TRUE
HCB00301_H14	GCAAGATGACCGTTAC	Female	4	0.01	XiXa	TRUE	TRUE
HCB00301_H15	GCCATCTAACCGTTAC	Female	4	0.7	XaXs	TRUE	TRUE
HCB00301_H16	ATCTGGACACCGTTAC	Female	4	1	XaXi	TRUE	TRUE
HCB00301_H17	ATCACCGAACCGTTAC	Female	4	0.01	XiXa	TRUE	TRUE
HCB00301_H18	GTTCATCCACCGTTAC	Female	4	0	XiXa	TRUE	TRUE
HCB00301_H19	TTGGACTCACCGTTAC	Female	4	0	XiXa	TRUE	TRUE
HCB00301_H20	GATGCGTTACCGTTAC	Female	4	0	XiXa	FALSE	TRUE
HCB00301_H21	TGTCACCTACCGTTAC	Female	4	0	XiXa	TRUE	TRUE
HCB00301_H22	CGAATACCACCGTTAC	Female	4	0.04	XiXa	TRUE	TRUE
HCB00301_H23	ACAAGCGAACCGTTAC	Female	4	0	XiXa	TRUE	TRUE
HCB00301_H24	TAACCGGTACCGTTAC	Female	4			TRUE	FALSE
HCB00301_I01	AACTGCGACTGATTCC	Male	4	0.98	XaXi	FALSE	TRUE
HCB00301_I02	AGTGGATGCTGATTCC	Male	4	1	XaXi	FALSE	FALSE
HCB00301_I03	TCCTTCGACTGATTCC	Male	4			FALSE	FALSE
HCB00301_I04	CTGTTACGCTGATTCC	Male	4	1	XaXi	TRUE	TRUE
HCB00301_I05	CCTGCAATCTGATTCC	Male	4	1	XaXi	TRUE	TRUE
HCB00301_I06	TGCGATAGCTGATTCC	Male	4	0.99	XaXi	TRUE	TRUE
HCB00301_I07	GAGGATGACTGATTCC	Male	4	1	XaXi	TRUE	TRUE
HCB00301_I08	GCTTAGAGCTGATTCC	Male	4	0.98	XaXi	TRUE	TRUE
HCB00301_I09	TTCGATGCCTGATTCC	Male	4	1	XaXi	TRUE	TRUE
HCB00301_I10	CTGCTGATCTGATTCC	Male	4	1	XaXi	TRUE	TRUE
HCB00301_I11	TGGCTTCTCTGATTCC	Male	4	1	XaXi	FALSE	TRUE
HCB00301_I12	CGTACAAGCTGATTCC	Male	4	1	XaXi	FALSE	TRUE
HCB00301_I13	CAAGGTTGCTGATTCC	Female	4	1	XaXi	TRUE	TRUE
HCB00301_I14	GCAAGATGCTGATTCC	Female	4	0	XiXa	TRUE	TRUE
HCB00301_I15	GCCATCTACTGATTCC	Female	4	0	XiXa	TRUE	TRUE
HCB00301_I16	ATCTGGACCTGATTCC	Female	4	1	XaXi	FALSE	FALSE
HCB00301_I17	ATCACCGACTGATTCC	Female	4			FALSE	FALSE
HCB00301_I18	GTTCATCCCTGATTCC	Female	4	0	XiXa	FALSE	TRUE
HCB00301_I19	TTGGACTCCTGATTCC	Female	4	0.02	XiXa	TRUE	TRUE
HCB00301_I20	GATGCGTTCTGATTCC	Female	4	0	XiXa	TRUE	TRUE
HCB00301_I21	TGTCACCTCTGATTCC	Female	4	0	XiXa	TRUE	TRUE
HCB00301_I22	CGAATACCCTGATTCC	Female	4	0.9	XaXi	FALSE	TRUE
HCB00301_I23	ACAAGCGACTGATTCC	Female	4	1	XaXi	FALSE	TRUE
HCB00301_I24	TAACCGGTCTGATTCC	Female	4			TRUE	FALSE
HCB00301_J01	AACTGCGAAGCGGTAA	Male	4	1	XaXi	FALSE	FALSE
HCB00301_J02	AGTGGATGAGCGGTAA	Male	4	0.98	XaXi	TRUE	TRUE
HCB00301_J03	TCCTTCGAAGCGGTAA	Male	4	1	XaXi	TRUE	TRUE
HCB00301_J04	CTGTTACGAGCGGTAA	Male	4	0.97	XaXi	FALSE	TRUE
HCB00301_J05	CCTGCAATAGCGGTAA	Male	4	1	XaXi	FALSE	TRUE
HCB00301_J06	TGCGATAGAGCGGTAA	Male	4	1	XaXi	FALSE	TRUE
HCB00301_J07	GAGGATGAAGCGGTAA	Male	4	1	XaXi	TRUE	TRUE
HCB00301_J08	GCTTAGAGAGCGGTAA	Male	4	0.98	XaXi	TRUE	TRUE
HCB00301_J09	TTCGATGCAGCGGTAA	Male	4	1	XaXi	TRUE	TRUE
HCB00301_J10	CTGCTGATAGCGGTAA	Male	4	1	XaXi	TRUE	TRUE
HCB00301_J11	TGGCTTCTAGCGGTAA	Male	4	1	XaXi	TRUE	TRUE
HCB00301_J12	CGTACAAGAGCGGTAA	Male	4	1	XaXi	FALSE	TRUE
HCB00301_J13	CAAGGTTGAGCGGTAA	Female	4			FALSE	FALSE
HCB00301_J14	GCAAGATGAGCGGTAA	Female	4	1	XaXi	TRUE	TRUE
HCB00301_J15	GCCATCTAAGCGGTAA	Female	4	0.02	XiXa	TRUE	TRUE
HCB00301_J16	ATCTGGACAGCGGTAA	Female	4	0.99	XaXi	TRUE	TRUE
HCB00301_J17	ATCACCGAAGCGGTAA	Female	4	0	XiXa	TRUE	TRUE
HCB00301_J18	GTTCATCCAGCGGTAA	Female	4	0.75	XaXs	TRUE	TRUE
HCB00301_J19	TTGGACTCAGCGGTAA	Female	4	0	XiXa	TRUE	TRUE
HCB00301_J20	GATGCGTTAGCGGTAA	Female	4	0	XiXa	TRUE	TRUE
HCB00301_J21	TGTCACCTAGCGGTAA	Female	4	0.42	XaXa	TRUE	TRUE
HCB00301_J22	CGAATACCAGCGGTAA	Female	4	0	XiXa	TRUE	TRUE
HCB00301_J23	ACAAGCGAAGCGGTAA	Female	4	0	XiXa	TRUE	TRUE
HCB00301_J24	TAACCGGTAGCGGTAA	Female	4			TRUE	FALSE
HCB00301_K01	AACTGCGAGAGTGGAA	Male	4	1	XaXi	FALSE	FALSE
HCB00301_K02	AGTGGATGGAGTGGAA	Male	4	1	XaXi	FALSE	TRUE
HCB00301_K03	TCCTTCGAGAGTGGAA	Male	4	1	XaXi	FALSE	TRUE
HCB00301_K04	CTGTTACGGAGTGGAA	Male	4	0.98	XaXi	TRUE	TRUE
HCB00301_K05	CCTGCAATGAGTGGAA	Male	4	1	XaXi	FALSE	TRUE
HCB00301_K06	TGCGATAGGAGTGGAA	Male	4	1	XaXi	TRUE	TRUE
HCB00301_K07	GAGGATGAGAGTGGAA	Male	4	1	XaXi	FALSE	FALSE
HCB00301_K08	GCTTAGAGGAGTGGAA	Male	4	1	XaXi	TRUE	TRUE
HCB00301_K09	TTCGATGCGAGTGGAA	Male	4	1	XaXi	TRUE	TRUE
HCB00301_K10	CTGCTGATGAGTGGAA	Male	4	1	XaXi	TRUE	TRUE
HCB00301_K11	TGGCTTCTGAGTGGAA	Male	4	1	XaXi	TRUE	FALSE
HCB00301_K12	CGTACAAGGAGTGGAA	Male	4	1	XaXi	TRUE	TRUE
HCB00301_K13	CAAGGTTGGAGTGGAA	Female	4	0.98	XaXi	TRUE	TRUE
HCB00301_K14	GCAAGATGGAGTGGAA	Female	4	0.98	XaXi	TRUE	TRUE
HCB00301_K15	GCCATCTAGAGTGGAA	Female	4	1	XaXi	FALSE	TRUE
HCB00301_K16	ATCTGGACGAGTGGAA	Female	4	0.36	XsXa	FALSE	TRUE
HCB00301_K17	ATCACCGAGAGTGGAA	Female	4	0.94	XaXi	TRUE	TRUE
HCB00301_K18	GTTCATCCGAGTGGAA	Female	4	0.06	XiXa	FALSE	TRUE
HCB00301_K19	TTGGACTCGAGTGGAA	Female	4	1	XaXi	TRUE	TRUE
HCB00301_K20	GATGCGTTGAGTGGAA	Female	4	0	XiXa	FALSE	TRUE
HCB00301_K21	TGTCACCTGAGTGGAA	Female	4			TRUE	FALSE
HCB00301_K22	CGAATACCGAGTGGAA	Female	4	0	XiXa	TRUE	TRUE
HCB00301_K23	ACAAGCGAGAGTGGAA	Female	4	0	XiXa	FALSE	TRUE
HCB00301_K24	TAACCGGTGAGTGGAA	Female	4			TRUE	FALSE
HCB00301_L01	AACTGCGACGAACGTT	Male	4	0.98	XaXi	TRUE	TRUE
HCB00301_L02	AGTGGATGCGAACGTT	Male	4	1	XaXi	TRUE	TRUE
HCB00301_L03	TCCTTCGACGAACGTT	Male	4	1	XaXi	TRUE	TRUE
HCB00301_L04	CTGTTACGCGAACGTT	Male	4	1	XaXi	TRUE	TRUE
HCB00301_L05	CCTGCAATCGAACGTT	Male	4	1	XaXi	FALSE	TRUE
HCB00301_L06	TGCGATAGCGAACGTT	Male	4			FALSE	FALSE
HCB00301_L07	GAGGATGACGAACGTT	Male	4	1	XaXi	TRUE	TRUE
HCB00301_L08	GCTTAGAGCGAACGTT	Male	4	1	XaXi	FALSE	TRUE
HCB00301_L09	TTCGATGCCGAACGTT	Male	4	0.98	XaXi	TRUE	TRUE
HCB00301_L10	CTGCTGATCGAACGTT	Male	4	0.98	XaXi	TRUE	TRUE
HCB00301_L11	TGGCTTCTCGAACGTT	Male	4	1	XaXi	FALSE	TRUE
HCB00301_L12	CGTACAAGCGAACGTT	Male	4	0.99	XaXi	TRUE	TRUE
HCB00301_L13	CAAGGTTGCGAACGTT	Female	4	0	XiXa	FALSE	TRUE
HCB00301_L14	GCAAGATGCGAACGTT	Female	4	0	XiXa	FALSE	TRUE
HCB00301_L15	GCCATCTACGAACGTT	Female	4	0.9	XaXi	FALSE	TRUE
HCB00301_L16	ATCTGGACCGAACGTT	Female	4	1	XaXi	TRUE	TRUE
HCB00301_L17	ATCACCGACGAACGTT	Female	4	0	XiXa	TRUE	TRUE
HCB00301_L18	GTTCATCCCGAACGTT	Female	4	0	XiXa	TRUE	TRUE
HCB00301_L19	TTGGACTCCGAACGTT	Female	4	0.04	XiXa	TRUE	TRUE
HCB00301_L20	GATGCGTTCGAACGTT	Female	4	0	XiXa	FALSE	TRUE
HCB00301_L21	TGTCACCTCGAACGTT	Female	4	0.02	XiXa	TRUE	TRUE
HCB00301_L22	CGAATACCCGAACGTT	Female	4			TRUE	FALSE
HCB00301_L23	ACAAGCGACGAACGTT	Female	4	0.01	XiXa	TRUE	TRUE
HCB00301_L24	TAACCGGTCGAACGTT	Female	4			TRUE	FALSE
HCB00301_M01	AACTGCGAGAGCTGTA	Male	4	1	XaXi	FALSE	TRUE
HCB00301_M02	AGTGGATGGAGCTGTA	Male	4	1	XaXi	TRUE	TRUE
HCB00301_M03	TCCTTCGAGAGCTGTA	Male	4	1	XaXi	TRUE	TRUE
HCB00301_M04	CTGTTACGGAGCTGTA	Male	4			FALSE	FALSE
HCB00301_M05	CCTGCAATGAGCTGTA	Male	4	1	XaXi	TRUE	FALSE
HCB00301_M06	TGCGATAGGAGCTGTA	Male	4	1	XaXi	TRUE	TRUE
HCB00301_M07	GAGGATGAGAGCTGTA	Male	4	0.97	XaXi	TRUE	TRUE
HCB00301_M08	GCTTAGAGGAGCTGTA	Male	4	1	XaXi	TRUE	FALSE
HCB00301_M09	TTCGATGCGAGCTGTA	Male	4	1	XaXi	TRUE	TRUE
HCB00301_M10	CTGCTGATGAGCTGTA	Male	4	1	XaXi	TRUE	FALSE
HCB00301_M11	TGGCTTCTGAGCTGTA	Male	4	0.99	XaXi	TRUE	TRUE
HCB00301_M12	CGTACAAGGAGCTGTA	Male	4			FALSE	FALSE
HCB00301_M13	CAAGGTTGGAGCTGTA	Female	4	0	XiXa	TRUE	TRUE
HCB00301_M14	GCAAGATGGAGCTGTA	Female	4	0	XiXa	TRUE	TRUE
HCB00301_M15	GCCATCTAGAGCTGTA	Female	4			FALSE	FALSE
HCB00301_M16	ATCTGGACGAGCTGTA	Female	4			FALSE	FALSE
HCB00301_M17	ATCACCGAGAGCTGTA	Female	4	0	XiXa	FALSE	TRUE
HCB00301_M18	GTTCATCCGAGCTGTA	Female	4	0	XiXa	FALSE	TRUE
HCB00301_M19	TTGGACTCGAGCTGTA	Female	4	0	XiXa	TRUE	TRUE
HCB00301_M20	GATGCGTTGAGCTGTA	Female	4	0	XiXa	TRUE	TRUE
HCB00301_M21	TGTCACCTGAGCTGTA	Female	4	0	XiXa	FALSE	TRUE
HCB00301_M22	CGAATACCGAGCTGTA	Female	4	0	XiXa	FALSE	TRUE
HCB00301_M23	ACAAGCGAGAGCTGTA	Female	4			FALSE	FALSE
HCB00301_M24	TAACCGGTGAGCTGTA	Female	4			FALSE	FALSE
HCB00301_N01	AACTGCGAAGAGTTGC	Male	4	1	XaXi	FALSE	TRUE
HCB00301_N02	AGTGGATGAGAGTTGC	Male	4	1	XaXi	FALSE	TRUE
HCB00301_N03	TCCTTCGAAGAGTTGC	Male	4	1	XaXi	FALSE	TRUE
HCB00301_N04	CTGTTACGAGAGTTGC	Male	4	1	XaXi	FALSE	TRUE
HCB00301_N05	CCTGCAATAGAGTTGC	Male	4	0.98	XaXi	TRUE	TRUE
HCB00301_N06	TGCGATAGAGAGTTGC	Male	4	0.99	XaXi	TRUE	TRUE
HCB00301_N07	GAGGATGAAGAGTTGC	Male	4	1	XaXi	TRUE	TRUE
HCB00301_N08	GCTTAGAGAGAGTTGC	Male	4	0.99	XaXi	TRUE	TRUE
HCB00301_N09	TTCGATGCAGAGTTGC	Male	4	1	XaXi	TRUE	TRUE
HCB00301_N10	CTGCTGATAGAGTTGC	Male	4	1	XaXi	TRUE	TRUE
HCB00301_N11	TGGCTTCTAGAGTTGC	Male	4	0.94	XaXi	FALSE	TRUE
HCB00301_N12	CGTACAAGAGAGTTGC	Male	4	1	XaXi	TRUE	TRUE
HCB00301_N13	CAAGGTTGAGAGTTGC	Female	4	0	XiXa	TRUE	TRUE
HCB00301_N14	GCAAGATGAGAGTTGC	Female	4	0	XiXa	TRUE	TRUE
HCB00301_N15	GCCATCTAAGAGTTGC	Female	4	0	XiXa	FALSE	TRUE
HCB00301_N16	ATCTGGACAGAGTTGC	Female	4	1	XaXi	FALSE	TRUE
HCB00301_N17	ATCACCGAAGAGTTGC	Female	4	0.62	XaXs	TRUE	TRUE
HCB00301_N18	GTTCATCCAGAGTTGC	Female	4	0.5	XaXa	FALSE	FALSE
HCB00301_N19	TTGGACTCAGAGTTGC	Female	4	0	XiXa	FALSE	TRUE
HCB00301_N20	GATGCGTTAGAGTTGC	Female	4	0.99	XaXi	TRUE	TRUE
HCB00301_N21	TGTCACCTAGAGTTGC	Female	4	0.97	XaXi	FALSE	TRUE
HCB00301_N22	CGAATACCAGAGTTGC	Female	4	0.89	XaXs	FALSE	TRUE
HCB00301_N23	ACAAGCGAAGAGTTGC	Female	4			FALSE	FALSE
HCB00301_N24	TAACCGGTAGAGTTGC	Female	4			TRUE	FALSE
HCB00302_A01	AACTGCGACAGCAGTT	Female	4			TRUE	FALSE
HCB00302_A02	AGTGGATGCAGCAGTT	Female	4	0	XiXa	TRUE	TRUE
HCB00302_A03	TCCTTCGACAGCAGTT	Female	4	1	XaXi	TRUE	TRUE
HCB00302_A04	CTGTTACGCAGCAGTT	Female	4	0.98	XaXi	TRUE	TRUE
HCB00302_A05	CCTGCAATCAGCAGTT	Female	4	0	XiXa	TRUE	TRUE
HCB00302_A06	TGCGATAGCAGCAGTT	Female	4	0	XiXa	TRUE	TRUE
HCB00302_A07	GAGGATGACAGCAGTT	Female	4	0	XiXa	TRUE	TRUE
HCB00302_A08	GCTTAGAGCAGCAGTT	Female	4	0.03	XiXa	TRUE	TRUE
HCB00302_A09	TTCGATGCCAGCAGTT	Female	4	1	XaXi	TRUE	TRUE
HCB00302_A10	CTGCTGATCAGCAGTT	Female	4	0	XiXa	TRUE	TRUE
HCB00302_A11	TGGCTTCTCAGCAGTT	Female	4	1	XaXi	TRUE	TRUE
HCB00302_A12	CGTACAAGCAGCAGTT	Female	4			TRUE	FALSE
HCB00302_A13	CAAGGTTGCAGCAGTT	Female	4	0	XiXa	FALSE	TRUE
HCB00302_A14	GCAAGATGCAGCAGTT	Female	4	0	XiXa	TRUE	TRUE
HCB00302_A15	GCCATCTACAGCAGTT	Female	4			FALSE	FALSE
HCB00302_A16	ATCTGGACCAGCAGTT	Female	4	1	XaXi	TRUE	TRUE
HCB00302_A17	ATCACCGACAGCAGTT	Female	4	1	XaXi	TRUE	TRUE
HCB00302_A18	GTTCATCCCAGCAGTT	Female	4			FALSE	TRUE
HCB00302_A19	TTGGACTCCAGCAGTT	Female	4	0	XiXa	TRUE	TRUE
HCB00302_A20	GATGCGTTCAGCAGTT	Female	4	1	XaXi	TRUE	TRUE
HCB00302_A21	TGTCACCTCAGCAGTT	Female	4	0.37	XsXa	TRUE	TRUE
HCB00302_A22	CGAATACCCAGCAGTT	Female	4			FALSE	FALSE
HCB00302_A23	ACAAGCGACAGCAGTT	Female	4	0	XiXa	TRUE	TRUE
HCB00302_A24	TAACCGGTCAGCAGTT	Female	4	0	XiXa	TRUE	TRUE
HCB00302_B01	AACTGCGAAAGTGCTC	Female	4	0.33	XsXa	TRUE	FALSE
HCB00302_B02	AGTGGATGAAGTGCTC	Female	4	0	XiXa	FALSE	TRUE
HCB00302_B03	TCCTTCGAAAGTGCTC	Female	4	0.02	XiXa	TRUE	TRUE
HCB00302_B04	CTGTTACGAAGTGCTC	Female	4	0.07	XiXa	FALSE	TRUE
HCB00302_B05	CCTGCAATAAGTGCTC	Female	4	0	XiXa	TRUE	TRUE
HCB00302_B06	TGCGATAGAAGTGCTC	Female	4	0.05	XiXa	TRUE	TRUE
HCB00302_B07	GAGGATGAAAGTGCTC	Female	4	0.02	XiXa	TRUE	TRUE
HCB00302_B08	GCTTAGAGAAGTGCTC	Female	4	0.97	XaXi	TRUE	TRUE
HCB00302_B09	TTCGATGCAAGTGCTC	Female	4	0	XiXa	TRUE	TRUE
HCB00302_B10	CTGCTGATAAGTGCTC	Female	4	0	XiXa	TRUE	TRUE
HCB00302_B11	TGGCTTCTAAGTGCTC	Female	4	1	XaXi	FALSE	TRUE
HCB00302_B12	CGTACAAGAAGTGCTC	Female	4	0.32	XsXa	TRUE	TRUE
HCB00302_B13	CAAGGTTGAAGTGCTC	Female	4	0	XiXa	TRUE	TRUE
HCB00302_B14	GCAAGATGAAGTGCTC	Female	4	0	XiXa	TRUE	TRUE
HCB00302_B15	GCCATCTAAAGTGCTC	Female	4	0.99	XaXi	TRUE	TRUE
HCB00302_B16	ATCTGGACAAGTGCTC	Female	4	0	XiXa	TRUE	TRUE
HCB00302_B17	ATCACCGAAAGTGCTC	Female	4	1	XaXi	TRUE	TRUE
HCB00302_B18	GTTCATCCAAGTGCTC	Female	4	1	XaXi	TRUE	TRUE
HCB00302_B19	TTGGACTCAAGTGCTC	Female	4	0.05	XiXa	TRUE	TRUE
HCB00302_B20	GATGCGTTAAGTGCTC	Female	4	0	XiXa	TRUE	TRUE
HCB00302_B21	TGTCACCTAAGTGCTC	Female	4	0	XiXa	TRUE	TRUE
HCB00302_B22	CGAATACCAAGTGCTC	Female	4	0.05	XiXa	TRUE	TRUE
HCB00302_B23	ACAAGCGAAAGTGCTC	Female	4			FALSE	FALSE
HCB00302_B24	TAACCGGTAAGTGCTC	Female	4	0.05	XiXa	FALSE	TRUE
HCB00302_C01	AACTGCGACATCGCAA	Female	4			TRUE	FALSE
HCB00302_C02	AGTGGATGCATCGCAA	Female	4			TRUE	FALSE
HCB00302_C03	TCCTTCGACATCGCAA	Female	4			TRUE	FALSE
HCB00302_C04	CTGTTACGCATCGCAA	Female	4			TRUE	FALSE
HCB00302_C05	CCTGCAATCATCGCAA	Female	4	1	XaXi	TRUE	TRUE
HCB00302_C06	TGCGATAGCATCGCAA	Female	4	0	XiXa	TRUE	TRUE
HCB00302_C07	GAGGATGACATCGCAA	Female	4	0.99	XaXi	TRUE	TRUE
HCB00302_C08	GCTTAGAGCATCGCAA	Female	4	0	XiXa	TRUE	TRUE
HCB00302_C09	TTCGATGCCATCGCAA	Female	4	0.04	XiXa	TRUE	TRUE
HCB00302_C10	CTGCTGATCATCGCAA	Female	4	0.15	XsXa	TRUE	TRUE
HCB00302_C11	TGGCTTCTCATCGCAA	Female	4	0	XiXa	TRUE	TRUE
HCB00302_C12	CGTACAAGCATCGCAA	Female	4	0	XiXa	TRUE	TRUE
HCB00302_C13	CAAGGTTGCATCGCAA	Female	4	0	XiXa	FALSE	TRUE
HCB00302_C14	GCAAGATGCATCGCAA	Female	4	0	XiXa	FALSE	TRUE
HCB00302_C15	GCCATCTACATCGCAA	Female	4			FALSE	FALSE
HCB00302_C16	ATCTGGACCATCGCAA	Female	4	0	XiXa	FALSE	TRUE
HCB00302_C17	ATCACCGACATCGCAA	Female	4	0	XiXa	TRUE	TRUE
HCB00302_C18	GTTCATCCCATCGCAA	Female	4	1	XaXi	TRUE	TRUE
HCB00302_C19	TTGGACTCCATCGCAA	Female	4	0	XiXa	TRUE	TRUE
HCB00302_C20	GATGCGTTCATCGCAA	Female	4	0	XiXa	TRUE	TRUE
HCB00302_C21	TGTCACCTCATCGCAA	Female	4	0.05	XiXa	FALSE	TRUE
HCB00302_C22	CGAATACCCATCGCAA	Female	4			TRUE	FALSE
HCB00302_C23	ACAAGCGACATCGCAA	Female	4			FALSE	FALSE
HCB00302_C24	TAACCGGTCATCGCAA	Female	4	0	XiXa	TRUE	TRUE
HCB00302_D01	AACTGCGATAGCCGAA	Female	4			TRUE	FALSE
HCB00302_D02	AGTGGATGTAGCCGAA	Female	4			TRUE	FALSE
HCB00302_D03	TCCTTCGATAGCCGAA	Female	4	1	XaXi	TRUE	FALSE
HCB00302_D04	CTGTTACGTAGCCGAA	Female	4			TRUE	FALSE
HCB00302_D05	CCTGCAATTAGCCGAA	Female	4	0	XiXa	TRUE	TRUE
HCB00302_D06	TGCGATAGTAGCCGAA	Female	4	0.01	XiXa	TRUE	TRUE
HCB00302_D07	GAGGATGATAGCCGAA	Female	4	0	XiXa	TRUE	TRUE
HCB00302_D08	GCTTAGAGTAGCCGAA	Female	4	0	XiXa	TRUE	TRUE
HCB00302_D09	TTCGATGCTAGCCGAA	Female	4	0	XiXa	TRUE	TRUE
HCB00302_D10	CTGCTGATTAGCCGAA	Female	4	0	XiXa	TRUE	TRUE
HCB00302_D11	TGGCTTCTTAGCCGAA	Female	4	0.01	XiXa	TRUE	TRUE
HCB00302_D12	CGTACAAGTAGCCGAA	Female	4	0.11	XsXa	TRUE	TRUE
HCB00302_D13	CAAGGTTGTAGCCGAA	Female	4	1	XaXi	TRUE	TRUE
HCB00302_D14	GCAAGATGTAGCCGAA	Female	4	0	XiXa	TRUE	TRUE
HCB00302_D15	GCCATCTATAGCCGAA	Female	4	0.98	XaXi	TRUE	TRUE
HCB00302_D16	ATCTGGACTAGCCGAA	Female	4	1	XaXi	TRUE	TRUE
HCB00302_D17	ATCACCGATAGCCGAA	Female	4	0	XiXa	FALSE	TRUE
HCB00302_D18	GTTCATCCTAGCCGAA	Female	4	0.67	XaXs	TRUE	TRUE
HCB00302_D19	TTGGACTCTAGCCGAA	Female	4	0	XiXa	TRUE	TRUE
HCB00302_D20	GATGCGTTTAGCCGAA	Female	4	1	XaXi	TRUE	TRUE
HCB00302_D21	TGTCACCTTAGCCGAA	Female	4	0	XiXa	TRUE	TRUE
HCB00302_D22	CGAATACCTAGCCGAA	Female	4			TRUE	FALSE
HCB00302_D23	ACAAGCGATAGCCGAA	Female	4			TRUE	FALSE
HCB00302_D24	TAACCGGTTAGCCGAA	Female	4	0	XiXa	FALSE	TRUE
HCB00302_E02	AGTGGATGGCTCTGAA	Female	4			TRUE	FALSE
HCB00302_E03	TCCTTCGAGCTCTGAA	Female	4			TRUE	FALSE
HCB00302_E04	CTGTTACGGCTCTGAA	Female	4	1	XaXi	TRUE	TRUE
HCB00302_E05	CCTGCAATGCTCTGAA	Female	4	0	XiXa	TRUE	TRUE
HCB00302_E06	TGCGATAGGCTCTGAA	Female	4	0.01	XiXa	TRUE	TRUE
HCB00302_E07	GAGGATGAGCTCTGAA	Female	4	0	XiXa	TRUE	TRUE
HCB00302_E08	GCTTAGAGGCTCTGAA	Female	4	0.99	XaXi	TRUE	TRUE
HCB00302_E09	TTCGATGCGCTCTGAA	Female	4	0.02	XiXa	TRUE	TRUE
HCB00302_E10	CTGCTGATGCTCTGAA	Female	4	0	XiXa	TRUE	TRUE
HCB00302_E11	TGGCTTCTGCTCTGAA	Female	4	0	XiXa	FALSE	TRUE
HCB00302_E12	CGTACAAGGCTCTGAA	Female	4	1	XaXi	TRUE	TRUE
HCB00302_E13	CAAGGTTGGCTCTGAA	Female	4	0	XiXa	TRUE	TRUE
HCB00302_E14	GCAAGATGGCTCTGAA	Female	4	0.02	XiXa	TRUE	TRUE
HCB00302_E15	GCCATCTAGCTCTGAA	Female	4	0.01	XiXa	TRUE	TRUE
HCB00302_E16	ATCTGGACGCTCTGAA	Female	4	0	XiXa	TRUE	TRUE
HCB00302_E17	ATCACCGAGCTCTGAA	Female	4			FALSE	FALSE
HCB00302_E18	GTTCATCCGCTCTGAA	Female	4	0	XiXa	TRUE	TRUE
HCB00302_E19	TTGGACTCGCTCTGAA	Female	4	0	XiXa	TRUE	TRUE
HCB00302_E20	GATGCGTTGCTCTGAA	Female	4	0	XiXa	TRUE	TRUE
HCB00302_E21	TGTCACCTGCTCTGAA	Female	4	1	XaXi	TRUE	TRUE
HCB00302_E22	CGAATACCGCTCTGAA	Female	4	0	XiXa	TRUE	TRUE
HCB00302_E23	ACAAGCGAGCTCTGAA	Female	4	0.03	XiXa	TRUE	TRUE
HCB00302_E24	TAACCGGTGCTCTGAA	Female	4			TRUE	FALSE
HCB00302_F01	AACTGCGATTAGGTCC	Female	4			TRUE	FALSE
HCB00302_F02	AGTGGATGTTAGGTCC	Female	4			TRUE	FALSE
HCB00302_F03	TCCTTCGATTAGGTCC	Female	4	0	XiXa	TRUE	TRUE
HCB00302_F04	CTGTTACGTTAGGTCC	Female	4	0.99	XaXi	TRUE	TRUE
HCB00302_F05	CCTGCAATTTAGGTCC	Female	4	0.01	XiXa	TRUE	TRUE
HCB00302_F06	TGCGATAGTTAGGTCC	Female	4	0	XiXa	TRUE	TRUE
HCB00302_F07	GAGGATGATTAGGTCC	Female	4	1	XaXi	TRUE	TRUE
HCB00302_F08	GCTTAGAGTTAGGTCC	Female	4	1	XaXi	TRUE	TRUE
HCB00302_F09	TTCGATGCTTAGGTCC	Female	4	0.99	XaXi	TRUE	TRUE
HCB00302_F10	CTGCTGATTTAGGTCC	Female	4	0.01	XiXa	TRUE	TRUE
HCB00302_F11	TGGCTTCTTTAGGTCC	Female	4	1	XaXi	TRUE	TRUE
HCB00302_F12	CGTACAAGTTAGGTCC	Female	4	0	XiXa	TRUE	TRUE
HCB00302_F13	CAAGGTTGTTAGGTCC	Female	4	0.92	XaXi	TRUE	TRUE
HCB00302_F14	GCAAGATGTTAGGTCC	Female	4	0.57	XaXa	TRUE	TRUE
HCB00302_F15	GCCATCTATTAGGTCC	Female	4	0	XiXa	TRUE	TRUE
HCB00302_F16	ATCTGGACTTAGGTCC	Female	4	0.44	XaXa	TRUE	TRUE
HCB00302_F17	ATCACCGATTAGGTCC	Female	4	0.02	XiXa	TRUE	TRUE
HCB00302_F18	GTTCATCCTTAGGTCC	Female	4	0	XiXa	TRUE	TRUE
HCB00302_F19	TTGGACTCTTAGGTCC	Female	4	0	XiXa	TRUE	TRUE
HCB00302_F20	GATGCGTTTTAGGTCC	Female	4			FALSE	FALSE
HCB00302_F21	TGTCACCTTTAGGTCC	Female	4	0	XiXa	FALSE	TRUE
HCB00302_F22	CGAATACCTTAGGTCC	Female	4	0	XiXa	FALSE	TRUE
HCB00302_F23	ACAAGCGATTAGGTCC	Female	4	1	XaXi	TRUE	TRUE
HCB00302_F24	TAACCGGTTTAGGTCC	Female	4			TRUE	FALSE
HCB00302_G01	AACTGCGATCCTCAGT	Female	4			TRUE	FALSE
HCB00302_G02	AGTGGATGTCCTCAGT	Female	4			TRUE	FALSE
HCB00302_G03	TCCTTCGATCCTCAGT	Female	4	0	XiXa	TRUE	TRUE
HCB00302_G04	CTGTTACGTCCTCAGT	Female	4	1	XaXi	TRUE	TRUE
HCB00302_G05	CCTGCAATTCCTCAGT	Female	4	1	XaXi	FALSE	TRUE
HCB00302_G06	TGCGATAGTCCTCAGT	Female	4	0	XiXa	TRUE	TRUE
HCB00302_G07	GAGGATGATCCTCAGT	Female	4	1	XaXi	TRUE	TRUE
HCB00302_G08	GCTTAGAGTCCTCAGT	Female	4	0.78	XaXs	TRUE	TRUE
HCB00302_G09	TTCGATGCTCCTCAGT	Female	4	0.01	XiXa	TRUE	TRUE
HCB00302_G10	CTGCTGATTCCTCAGT	Female	4	0	XiXa	TRUE	TRUE
HCB00302_G11	TGGCTTCTTCCTCAGT	Female	4	0.02	XiXa	TRUE	TRUE
HCB00302_G12	CGTACAAGTCCTCAGT	Female	4	1	XaXi	TRUE	TRUE
HCB00302_G13	CAAGGTTGTCCTCAGT	Female	4	0.58	XaXa	TRUE	TRUE
HCB00302_G14	GCAAGATGTCCTCAGT	Female	4	0	XiXa	TRUE	TRUE
HCB00302_G15	GCCATCTATCCTCAGT	Female	4	0.01	XiXa	TRUE	TRUE
HCB00302_G16	ATCTGGACTCCTCAGT	Female	4	0	XiXa	TRUE	TRUE
HCB00302_G17	ATCACCGATCCTCAGT	Female	4	0	XiXa	TRUE	TRUE
HCB00302_G18	GTTCATCCTCCTCAGT	Female	4	1	XaXi	TRUE	TRUE
HCB00302_G19	TTGGACTCTCCTCAGT	Female	4	0	XiXa	TRUE	TRUE
HCB00302_G20	GATGCGTTTCCTCAGT	Female	4	0	XiXa	TRUE	TRUE
HCB00302_G21	TGTCACCTTCCTCAGT	Female	4	0.02	XiXa	TRUE	TRUE
HCB00302_G22	CGAATACCTCCTCAGT	Female	4	1	XaXi	TRUE	TRUE
HCB00302_G23	ACAAGCGATCCTCAGT	Female	4	0.98	XaXi	TRUE	TRUE
HCB00302_G24	TAACCGGTTCCTCAGT	Female	4	0	XiXa	FALSE	FALSE
HCB00302_H01	AACTGCGACGTTAAGC	Female	4			TRUE	FALSE
HCB00302_H02	AGTGGATGCGTTAAGC	Female	4	0	XiXa	TRUE	TRUE
HCB00302_H03	TCCTTCGACGTTAAGC	Female	4	1	XaXi	TRUE	TRUE
HCB00302_H04	CTGTTACGCGTTAAGC	Female	4	0.02	XiXa	TRUE	TRUE
HCB00302_H05	CCTGCAATCGTTAAGC	Female	4	0.01	XiXa	TRUE	TRUE
HCB00302_H06	TGCGATAGCGTTAAGC	Female	4	0.01	XiXa	FALSE	TRUE
HCB00302_H07	GAGGATGACGTTAAGC	Female	4	0.54	XaXa	TRUE	TRUE
HCB00302_H08	GCTTAGAGCGTTAAGC	Female	4	0	XiXa	FALSE	TRUE
HCB00302_H09	TTCGATGCCGTTAAGC	Female	4	0	XiXa	TRUE	TRUE
HCB00302_H10	CTGCTGATCGTTAAGC	Female	4	0.2	XsXa	FALSE	TRUE
HCB00302_H11	TGGCTTCTCGTTAAGC	Female	4	0.99	XaXi	TRUE	TRUE
HCB00302_H12	CGTACAAGCGTTAAGC	Female	4	0	XiXa	FALSE	TRUE
HCB00302_H13	CAAGGTTGCGTTAAGC	Female	4	0	XiXa	TRUE	TRUE
HCB00302_H14	GCAAGATGCGTTAAGC	Female	4	0.99	XaXi	TRUE	TRUE
HCB00302_H15	GCCATCTACGTTAAGC	Female	4	0	XiXa	TRUE	TRUE
HCB00302_H16	ATCTGGACCGTTAAGC	Female	4	1	XaXi	TRUE	TRUE
HCB00302_H17	ATCACCGACGTTAAGC	Female	4	0.17	XsXa	TRUE	TRUE
HCB00302_H18	GTTCATCCCGTTAAGC	Female	4	0.12	XsXa	TRUE	TRUE
HCB00302_H19	TTGGACTCCGTTAAGC	Female	4	0	XiXa	TRUE	TRUE
HCB00302_H20	GATGCGTTCGTTAAGC	Female	4			FALSE	FALSE
HCB00302_H21	TGTCACCTCGTTAAGC	Female	4	0.17	XsXa	TRUE	TRUE
HCB00302_H22	CGAATACCCGTTAAGC	Female	4			TRUE	FALSE
HCB00302_H23	ACAAGCGACGTTAAGC	Female	4	0.9	XaXs	FALSE	TRUE
HCB00302_H24	TAACCGGTCGTTAAGC	Female	4	0	XiXa	TRUE	TRUE
HCB00302_I01	AACTGCGAAGCGAACT	Female	4			TRUE	FALSE
HCB00302_I02	AGTGGATGAGCGAACT	Female	4	1	XaXi	TRUE	TRUE
HCB00302_I03	TCCTTCGAAGCGAACT	Female	4	0.21	XsXa	TRUE	TRUE
HCB00302_I04	CTGTTACGAGCGAACT	Female	4	0.07	XiXa	FALSE	TRUE
HCB00302_I05	CCTGCAATAGCGAACT	Female	4	0.01	XiXa	TRUE	TRUE
HCB00302_I06	TGCGATAGAGCGAACT	Female	4	1	XaXi	TRUE	TRUE
HCB00302_I07	GAGGATGAAGCGAACT	Female	4	0.96	XaXi	TRUE	TRUE
HCB00302_I08	GCTTAGAGAGCGAACT	Female	4	0.59	XaXa	TRUE	TRUE
HCB00302_I09	TTCGATGCAGCGAACT	Female	4	0	XiXa	TRUE	TRUE
HCB00302_I10	CTGCTGATAGCGAACT	Female	4	0.04	XiXa	TRUE	TRUE
HCB00302_I11	TGGCTTCTAGCGAACT	Female	4	0	XiXa	TRUE	TRUE
HCB00302_I12	CGTACAAGAGCGAACT	Female	4	0	XiXa	TRUE	TRUE
HCB00302_I13	CAAGGTTGAGCGAACT	Female	4	0.01	XiXa	TRUE	TRUE
HCB00302_I14	GCAAGATGAGCGAACT	Female	4	0.01	XiXa	TRUE	TRUE
HCB00302_I15	GCCATCTAAGCGAACT	Female	4	1	XaXi	FALSE	TRUE
HCB00302_I16	ATCTGGACAGCGAACT	Female	4	0	XiXa	TRUE	TRUE
HCB00302_I17	ATCACCGAAGCGAACT	Female	4	0.01	XiXa	TRUE	TRUE
HCB00302_I18	GTTCATCCAGCGAACT	Female	4	1	XaXi	TRUE	TRUE
HCB00302_I19	TTGGACTCAGCGAACT	Female	4	1	XaXi	TRUE	TRUE
HCB00302_I20	GATGCGTTAGCGAACT	Female	4	0.83	XaXs	TRUE	TRUE
[truncated: 690 more rows]
