# Supplementary material for: Elastic dosage compensation by X-chromosome upregulation
Source: Nat Commun. 2022 Apr 6;13:1854. doi: 10.1038/s41467-022-29414-1 (PMC8987076; doi:10.1038/s41467-022-29414-1)
Supplement: Supplementary file 5 — Supplementary Data 2 [file 41467_2022_29414_MOESM5_ESM.xlsx]

## Sheet: DifferentialExpression
Gene_id	Gene_name	P-value	LogFC	CI.hi	CI.lo	FDR
ENSMUSG00000060461	Dppa5a	5.34608e-207	-1.21031	-1.14533	-1.27529	8.97767e-203
ENSMUSG00000032366	Tpm1	3.55979e-170	0.84559	0.968455	0.722724	2.98898e-166
ENSMUSG00000038155	Gstp2	1.23729e-168	-0.719352	-0.680077	-0.758627	6.92591e-165
ENSMUSG00000032348	Gsta4	6.4689e-168	-0.546768	-0.516716	-0.576819	2.71581e-164
ENSMUSG00000022652	Morc1	3.98537e-163	-0.8307	-0.757267	-0.904133	1.11544e-159
ENSMUSG00000043681	Fam25c	3.61008e-163	-1.20742	-1.10242	-1.31242	1.11544e-159
ENSMUSG00000051257	Trap1a	2.32057e-162	-0.788396	-0.735986	-0.840805	5.56705e-159
ENSMUSG00000022443	Myh9	5.48431e-151	0.380834	0.402745	0.358923	1.15122e-147
ENSMUSG00000021493	Pdlim7	2.04827e-148	1.06235	1.25014	0.874556	3.82185e-145
ENSMUSG00000029860	Zyx	1.11625e-146	0.733942	0.847094	0.620789	1.87452e-143
ENSMUSG00000062309	Rpp25	1.70751e-143	-0.641876	-0.597436	-0.686316	2.60675e-140
ENSMUSG00000030523	Trpm1	6.78896e-143	-3.33561	-3.00741	-3.66381	9.50058e-140
ENSMUSG00000053062	Jam2	8.35603e-143	-1.23445	-1.11857	-1.35034	1.07941e-139
ENSMUSG00000051176	Zfp42	8.98944e-142	-0.911256	-0.836919	-0.985593	1.07828e-138
ENSMUSG00000026380	Tfcp2l1	1.41043e-136	-1.23095	-1.14831	-1.31358	1.57903e-133
ENSMUSG00000021953	Tdh	8.1515e-136	-0.89076	-0.820773	-0.960746	8.55551e-133
ENSMUSG00000014226	Cacybp	2.75231e-135	-0.334011	-0.313178	-0.354843	2.71879e-132
ENSMUSG00000025764	Jade1	6.38802e-135	-0.496476	-0.464553	-0.528399	5.95967e-132
ENSMUSG00000028766	Alpl	4.71302e-134	-0.859373	-0.795617	-0.923129	4.16556e-131
ENSMUSG00000065999	Zfp985	3.46447e-133	-1.00795	-0.940118	-1.07578	2.90894e-130
ENSMUSG00000023043	Krt18	1.01958e-131	0.861636	1.01617	0.7071	8.15326e-129
ENSMUSG00000102275	Gm37144	1.78815e-130	4.2975	4.70204	3.89296	1.36493e-127
ENSMUSG00000017861	Mybl2	3.58623e-130	-0.502694	-0.469147	-0.536241	2.61841e-127
ENSMUSG00000023987	Pgc	4.12081e-130	-2.48158	-2.22973	-2.73343	2.88337e-127
ENSMUSG00000078865	Gm14406	8.21193e-130	-0.540792	-0.492725	-0.58886	5.51612e-127
ENSMUSG00000032346	Ooep	1.28814e-129	-0.834412	-0.739546	-0.929278	8.31988e-127
ENSMUSG00000066009	Zfp987	2.60969e-128	-0.517261	-0.475603	-0.558918	1.62313e-125
ENSMUSG00000030722	Nfatc2ip	3.63891e-128	-0.640652	-0.597594	-0.68371	2.18243e-125
ENSMUSG00000081766	2210409E12Rik	1.73826e-127	-1.90751	-1.67866	-2.13637	1.00657e-124
ENSMUSG00000084817	Gm5526	1.65811e-125	0.43013	0.500745	0.359515	9.28157e-123
ENSMUSG00000078906	Gm14444	4.64166e-124	-0.56951	-0.515824	-0.623196	2.51443e-121
ENSMUSG00000029875	Ccdc184	5.04885e-124	4.12868	4.52855	3.72882	2.64954e-121
ENSMUSG00000000486	Sept1	9.33443e-124	-0.853714	-0.775725	-0.931704	4.75009e-121
ENSMUSG00000006818	Sod2	5.25904e-122	-0.381328	-0.355208	-0.407447	2.5975e-119
ENSMUSG00000078498	Zfp988	5.29105e-121	-0.496234	-0.461046	-0.531421	2.53864e-118
ENSMUSG00000021255	Esrrb	6.63695e-121	-0.818826	-0.750463	-0.887189	3.09595e-118
ENSMUSG00000004665	Cnn2	5.81203e-119	0.823741	0.929881	0.717602	2.63788e-116
ENSMUSG00000049382	Krt8	6.43936e-117	0.773969	0.871246	0.676691	2.84569e-114
ENSMUSG00000059534	Uqcr10	1.46014e-116	-0.282297	-0.262745	-0.30185	6.2872e-114
ENSMUSG00000030672	Mylpf	2.87197e-116	-0.863176	-0.793039	-0.933312	1.20573e-113
ENSMUSG00000066861	Oas1g	1.0697e-115	-0.645295	-0.584987	-0.705602	4.38131e-113
ENSMUSG00000002076	Hsf2bp	3.0832e-115	-0.654824	-0.59225	-0.717399	1.23277e-112
ENSMUSG00000049422	Chchd10	5.85882e-115	-0.42329	-0.392308	-0.454272	2.28808e-112
ENSMUSG00000034675	Dbn1	6.6916e-115	0.313198	0.369868	0.256528	2.55391e-112
ENSMUSG00000026496	Parp1	4.06517e-113	-0.257865	-0.23951	-0.276219	1.51703e-110
ENSMUSG00000060680	Gm8894	2.26257e-112	0.563135	0.682602	0.443668	8.25986e-110
ENSMUSG00000001247	Lsr	2.68891e-112	0.529243	0.610586	0.447899	9.60741e-110
ENSMUSG00000052776	Oas1a	3.23772e-112	-0.73124	-0.661222	-0.801257	1.13273e-109
ENSMUSG00000031139	Mcf2	5.72153e-112	-0.530644	-0.452181	-0.609106	1.96085e-109
ENSMUSG00000032449	Slc25a36	6.032e-112	-0.470363	-0.435949	-0.504777	2.02591e-109
ENSMUSG00000021270	Hsp90aa1	1.21667e-111	-0.211149	-0.196098	-0.2262	4.00618e-109
ENSMUSG00000029131	Dnajb6	5.36246e-109	-0.291098	-0.26962	-0.312577	1.73177e-106
ENSMUSG00000024422	Dhx16	8.70869e-109	-0.429996	-0.398321	-0.461672	2.75934e-106
ENSMUSG00000112926	Gm7172	1.11153e-108	0.975025	1.16395	0.786095	3.45666e-106
ENSMUSG00000078503	Zfp990	1.80199e-108	-0.473744	-0.436594	-0.510894	5.50197e-106
ENSMUSG00000023022	Lima1	2.48074e-108	-0.578703	-0.528456	-0.628949	7.43912e-106
ENSMUSG00000054753	AU018091	4.75222e-108	-0.796966	-0.71066	-0.883272	1.40007e-105
ENSMUSG00000001473	Tubb6	1.34195e-107	0.563744	0.651405	0.476082	3.8854e-105
ENSMUSG00000064358		7.94576e-106	-1.99918	-1.72585	-2.27251	2.26158e-103
ENSMUSG00000073568	Arl14epl	7.75195e-105	-0.632033	-0.530061	-0.734005	2.16964e-102
ENSMUSG00000031010	Usp9x	1.43905e-104	-0.387606	-0.35852	-0.416692	3.96162e-102
ENSMUSG00000074637	Sox2	1.49099e-104	-0.531206	-0.475284	-0.587129	4.03841e-102
ENSMUSG00000028581	Laptm5	2.40046e-103	-0.805461	-0.708707	-0.902215	6.39856e-101
ENSMUSG00000058135	Gstm1	4.29115e-103	-0.486966	-0.44838	-0.525552	1.12596e-100
ENSMUSG00000026600	Soat1	9.01669e-103	1.23286	1.44492	1.02079	2.3295e-100
ENSMUSG00000062518	Zfp534	9.27241e-103	-0.449904	-0.409508	-0.490301	2.35927e-100
ENSMUSG00000113566	Gm40977	2.85126e-101	-0.695669	-0.630856	-0.760482	7.14644e-99
ENSMUSG00000060803	Gstp1	4.48392e-101	-0.45565	-0.419185	-0.492116	1.10733e-98
ENSMUSG00000013698	Pea15a	6.36599e-101	1.1136	1.30497	0.922225	1.54933e-98
ENSMUSG00000083534	H2-M6-ps	1.23738e-100	-1.0339	-0.900171	-1.16764	2.96848e-98
ENSMUSG00000095526	Gm10243	9.20746e-100	-0.840041	-0.749296	-0.930785	2.17776e-97
ENSMUSG00000041359	Tcl1	1.31932e-99	-1.02673	-0.855628	-1.19783	3.07714e-97
ENSMUSG00000054404	Slfn5	1.87635e-99	2.13596	2.42577	1.84616	4.31638e-97
ENSMUSG00000005370	Msh6	4.86932e-99	-0.369733	-0.340692	-0.398774	1.10501e-96
ENSMUSG00000041718	Alg13	6.08854e-99	-0.452623	-0.416237	-0.48901	1.36326e-96
ENSMUSG00000032643	Fhl3	2.9971e-98	0.670865	0.771327	0.570403	6.6224e-96
ENSMUSG00000043889	Gm8399	1.10971e-97	0.29788	0.32331	0.272449	2.42017e-95
ENSMUSG00000068245	Phf11d	1.24679e-97	-0.766729	-0.671822	-0.861635	2.68427e-95
ENSMUSG00000039395	Mreg	7.57353e-97	-0.611504	-0.563054	-0.659953	1.6099e-94
ENSMUSG00000031328	Flna	8.74275e-97	0.436409	0.47664	0.396179	1.83521e-94
ENSMUSG00000078952	Lncenc1	1.71994e-96	-0.503644	-0.424594	-0.582693	3.56579e-94
ENSMUSG00000002985	Apoe	2.99873e-96	-0.449318	-0.412292	-0.486344	6.14119e-94
ENSMUSG00000080790	Gm7638	5.67218e-96	1.93136	2.2144	1.64832	1.14763e-93
ENSMUSG00000022037	Clu	7.3421e-96	0.758323	0.870073	0.646574	1.46781e-93
ENSMUSG00000029304	Spp1	8.24726e-96	-0.64491	-0.582675	-0.707146	1.62937e-93
ENSMUSG00000091490	Triml2	1.23373e-95	-0.589889	-0.510993	-0.668785	2.40908e-93
ENSMUSG00000030117	Gdf3	2.09296e-95	-0.472606	-0.411011	-0.5342	4.03989e-93
ENSMUSG00000074978	Actg-ps1	1.08892e-94	0.514503	0.618973	0.410032	2.07797e-92
ENSMUSG00000087207	Gm13147	3.29327e-94	-0.444886	-0.400072	-0.489699	6.21392e-92
ENSMUSG00000054766	Set	3.19586e-93	-0.234823	-0.215867	-0.25378	5.96313e-91
ENSMUSG00000046434	Hnrnpa1	3.29244e-93	-0.279438	-0.256913	-0.301964	6.07582e-91
ENSMUSG00000008450	Nutf2	6.2121e-93	-0.211331	-0.188448	-0.234213	1.13391e-90
ENSMUSG00000042414	Prdm14	9.08719e-93	-1.26256	-1.10329	-1.42183	1.64087e-90
ENSMUSG00000039682	Lap3	1.14941e-92	-0.339088	-0.311209	-0.366966	2.0534e-90
ENSMUSG00000090841	Myl6	2.4149e-92	0.232718	0.25889	0.206546	4.26879e-90
ENSMUSG00000021939	Ctsb	4.30261e-92	-0.411051	-0.377512	-0.444589	7.52642e-90
ENSMUSG00000025056	Nr0b1	5.84313e-92	-1.00077	-0.873299	-1.12823	1.01158e-89
ENSMUSG00000034416	Pkd1l2	7.06861e-92	-1.35621	-1.17749	-1.53492	1.21126e-89
ENSMUSG00000028464	Tpm2	9.59257e-92	0.484929	0.563628	0.40623	1.61997e-89
ENSMUSG00000032267	Usp28	9.64668e-92	-0.463339	-0.421837	-0.504841	1.61997e-89
ENSMUSG00000047675	Rps8	2.22557e-91	-0.158168	-0.145209	-0.171126	3.7004e-89
ENSMUSG00000012396	Nanog	2.26035e-91	-0.735268	-0.675613	-0.794923	3.72138e-89
ENSMUSG00000004891	Nes	3.71118e-91	0.578969	0.648524	0.509413	6.05066e-89
ENSMUSG00000024140	Epas1	4.06056e-91	-0.607548	-0.540514	-0.674582	6.55663e-89
ENSMUSG00000027077	Smtnl1	5.71192e-91	-0.37621	-0.260115	-0.492306	9.13526e-89
ENSMUSG00000049866	Arl4c	8.47843e-91	1.08121	1.26955	0.892874	1.34319e-88
ENSMUSG00000074365	Crxos	1.72213e-90	-1.89574	-1.63453	-2.15694	2.70277e-88
ENSMUSG00000024459	H2-M5	7.42391e-90	-0.821095	-0.701919	-0.940271	1.15435e-87
ENSMUSG00000068397	Gm10240	2.43747e-89	-0.393839	-0.361474	-0.426204	3.75526e-87
ENSMUSG00000023906	Cldn6	3.2662e-89	1.05863	1.22595	0.891312	4.9863e-87
ENSMUSG00000029267	Mtf2	1.62057e-88	-0.279669	-0.256142	-0.303197	2.45173e-86
ENSMUSG00000017548	Suz12	1.72227e-88	-0.294626	-0.269935	-0.319317	2.58233e-86
ENSMUSG00000008668	Rps18	1.92533e-88	-0.176812	-0.162024	-0.1916	2.86124e-86
ENSMUSG00000000088	Cox5a	1.59498e-87	-0.242011	-0.221211	-0.262812	2.34952e-85
ENSMUSG00000081210	Gm12933	1.76779e-87	1.16979	1.39065	0.948929	2.58144e-85
ENSMUSG00000103653	Gstp-ps	6.96866e-87	-0.399349	-0.361776	-0.436923	1.00883e-84
ENSMUSG00000046942	Mageb16	9.65383e-87	-0.686696	-0.619722	-0.753669	1.38561e-84
ENSMUSG00000084383	Gm13370	1.00051e-86	-0.413857	-0.379182	-0.448532	1.42386e-84
ENSMUSG00000027010	Slc25a12	5.98058e-86	-0.48351	-0.437997	-0.529023	8.43966e-84
ENSMUSG00000045667	Smtnl2	7.24914e-86	-0.55657	-0.503315	-0.609825	1.01446e-83
ENSMUSG00000030619	Eed	1.78135e-85	-0.304946	-0.278865	-0.331027	2.47224e-83
ENSMUSG00000019960	Dusp6	2.88215e-85	1.65419	1.92809	1.38029	3.96721e-83
ENSMUSG00000070708	Gtsf1l	3.5863e-85	-0.435627	-0.371025	-0.500228	4.89632e-83
ENSMUSG00000030041	M1ap	8.20185e-85	-0.819263	-0.724616	-0.91391	1.11076e-82
ENSMUSG00000029755	Dlx5	1.05311e-84	1.87524	2.16033	1.59015	1.41479e-82
ENSMUSG00000023495	Pcbp4	1.18613e-84	0.637658	0.788944	0.486371	1.58085e-82
ENSMUSG00000028773	Fabp3	2.07742e-84	-0.60335	-0.552086	-0.654615	2.74694e-82
ENSMUSG00000064354		2.87331e-84	-1.34851	-1.15534	-1.54168	3.76964e-82
ENSMUSG00000066000	Zfp979	9.43536e-84	-0.397883	-0.356301	-0.439465	1.22828e-81
ENSMUSG00000034391	Fbxo15	1.1492e-83	-0.610135	-0.540027	-0.680243	1.48451e-81
ENSMUSG00000100702	Gm8976	1.9802e-83	1.11378	1.3354	0.892154	2.53844e-81
ENSMUSG00000021767	Kat6b	6.11138e-83	-0.43988	-0.399563	-0.480196	7.77488e-81
ENSMUSG00000018569	Cldn7	6.16989e-83	0.73987	0.855454	0.624286	7.79029e-81
ENSMUSG00000116389	Gm49504	6.47574e-83	-0.609649	-0.516675	-0.702624	8.11545e-81
ENSMUSG00000073481	Marc2	1.04867e-82	-0.374561	-0.341779	-0.407343	1.30447e-80
ENSMUSG00000031765	Mt1	1.14027e-82	-0.473167	-0.422676	-0.523659	1.40798e-80
ENSMUSG00000030825	Hsd17b14	1.26581e-82	-0.532503	-0.464365	-0.60064	1.55159e-80
ENSMUSG00000003032	Klf4	1.62261e-82	-0.727532	-0.659497	-0.795567	1.97452e-80
ENSMUSG00000031387	Renbp	1.99678e-82	-0.547611	-0.499448	-0.595775	2.41236e-80
ENSMUSG00000042622	Maff	2.02504e-82	0.338465	0.385849	0.29108	2.42904e-80
ENSMUSG00000060591	Ifitm2	2.30171e-82	-0.244755	-0.223178	-0.266331	2.74132e-80
ENSMUSG00000062077	Trim54	2.66423e-82	0.582513	0.667282	0.497743	3.15074e-80
ENSMUSG00000041688	Amot	3.20637e-82	0.281673	0.323322	0.240024	3.76536e-80
ENSMUSG00000099474	1700097N02Rik	6.53484e-82	-0.978599	-0.84922	-1.10798	7.6208e-80
ENSMUSG00000025508	Rplp2	6.86306e-82	-0.159566	-0.145533	-0.173599	7.89393e-80
ENSMUSG00000028849	Map7d1	6.85993e-82	0.703461	0.856754	0.550168	7.89393e-80
ENSMUSG00000027712	Anxa5	7.48304e-82	0.631263	0.709487	0.553039	8.54849e-80
ENSMUSG00000060467	Gm10080	1.045e-81	0.560614	0.666285	0.454944	1.18572e-79
ENSMUSG00000022820	Ndufb4	1.05831e-81	-0.282062	-0.257218	-0.306906	1.19276e-79
ENSMUSG00000112400	Gm47725	1.1786e-81	-1.24052	-1.05656	-1.42448	1.31948e-79
ENSMUSG00000045377	Tmem88	1.54352e-81	0.745142	0.86453	0.625754	1.71657e-79
ENSMUSG00000057534	Elobl	1.93999e-81	-0.821912	-0.668428	-0.975396	2.1293e-79
ENSMUSG00000081406	Rps6-ps4	1.9337e-81	-0.208654	-0.190259	-0.227049	2.1293e-79
ENSMUSG00000026917	Wdr5	3.07989e-81	-0.273702	-0.249425	-0.29798	3.35848e-79
ENSMUSG00000086454	Platr14	3.22388e-81	-0.544964	-0.489582	-0.600346	3.49281e-79
ENSMUSG00000087193	Gm14820	3.95617e-81	-0.781397	-0.655917	-0.906877	4.25872e-79
ENSMUSG00000067038	Rps12-ps3	4.57914e-81	-0.607795	-0.540873	-0.674718	4.89793e-79
ENSMUSG00000031584	Gsr	4.71816e-81	-0.32938	-0.300186	-0.358573	5.01469e-79
ENSMUSG00000040699	Limd2	5.20297e-81	0.50814	0.608523	0.407758	5.49519e-79
ENSMUSG00000051043	Gprc5c	5.27307e-81	0.573325	0.651379	0.495271	5.53441e-79
ENSMUSG00000022098	Bmp1	5.48186e-81	0.058689	0.0851178	0.0322602	5.71782e-79
ENSMUSG00000052180	Serpinb6c	6.6445e-81	-1.1936	-1.03962	-1.34758	6.88772e-79
ENSMUSG00000031403	Dkc1	1.1113e-80	-0.265592	-0.242042	-0.289142	1.14491e-78
ENSMUSG00000000555	Itga5	1.20372e-80	0.460352	0.519769	0.400936	1.23256e-78
ENSMUSG00000020674	Pxdn	2.03706e-80	0.603605	0.692583	0.514627	2.07323e-78
ENSMUSG00000118161	AC090881.3	3.04111e-80	0.448119	0.539312	0.356925	3.07647e-78
ENSMUSG00000027506	Tpd52	4.73866e-80	-0.316857	-0.287532	-0.346182	4.76505e-78
ENSMUSG00000082585	Gm15387	7.80038e-80	-0.660677	-0.590792	-0.730562	7.79713e-78
ENSMUSG00000047412	Zbtb44	8.27384e-80	-0.384182	-0.348581	-0.419784	8.22146e-78
ENSMUSG00000023905	Tnfrsf12a	9.13254e-80	0.473869	0.526256	0.421482	9.02133e-78
ENSMUSG00000116825	Rps2-ps7	1.14517e-79	0.735147	0.893817	0.576477	1.12461e-77
ENSMUSG00000067919	Rex2	1.30114e-79	-0.409861	-0.369581	-0.450142	1.27035e-77
ENSMUSG00000063632	Sox11	2.16945e-79	1.90241	2.27027	1.53455	2.10587e-77
ENSMUSG00000105195	Gm43584	2.42532e-79	0.628141	0.751572	0.50471	2.34071e-77
ENSMUSG00000028164	Manba	2.69171e-79	-0.615305	-0.553822	-0.676788	2.58297e-77
ENSMUSG00000111423	Dppa5c	3.56573e-79	-0.406189	-0.335777	-0.4766	3.40224e-77
ENSMUSG00000028760	Eif4g3	4.18916e-79	0.790283	0.919164	0.661402	3.9745e-77
ENSMUSG00000008682	Rpl10	7.17039e-79	-0.249879	-0.227388	-0.272371	6.76474e-77
ENSMUSG00000109325	Krt8-ps	1.21124e-78	0.0811925	0.111064	0.0513211	1.13633e-76
ENSMUSG00000040728	Esrp1	1.35391e-78	1.49257	1.74336	1.24177	1.26312e-76
ENSMUSG00000060586	H2-Eb1	2.08747e-78	-1.49314	-1.29405	-1.69224	1.93674e-76
ENSMUSG00000080021	Gm5915	2.46369e-78	0.690402	0.837036	0.543768	2.27322e-76
ENSMUSG00000113623	Gm48691	3.27001e-78	-0.589422	-0.511351	-0.667494	3.00072e-76
ENSMUSG00000080932	Gm10224	3.60925e-78	0.486073	0.597978	0.374168	3.29403e-76
ENSMUSG00000026305	Lrrfip1	5.93791e-78	0.896977	1.04639	0.747561	5.39001e-76
ENSMUSG00000000544	Gpa33	1.15461e-77	-0.625097	-0.525139	-0.725055	1.03686e-75
ENSMUSG00000029522	Pla2g1b	1.14995e-77	-0.735697	-0.645511	-0.825883	1.03686e-75
ENSMUSG00000031320	Rps4x	3.61e-77	-0.266295	-0.241986	-0.290604	3.22462e-75
ENSMUSG00000030782	Tgfb1i1	8.25182e-77	0.0275737	0.045573	0.00957436	7.33189e-75
ENSMUSG00000082816	Gm11953	1.36204e-76	0.756357	0.931191	0.581524	1.20383e-74
ENSMUSG00000070637	Srarp	1.77638e-76	-1.53385	-1.29504	-1.77266	1.56182e-74
ENSMUSG00000002844	Adprh	7.63315e-76	-0.41391	-0.375113	-0.452707	6.67622e-74
ENSMUSG00000007041	Clic1	7.83149e-76	0.452596	0.52126	0.383933	6.81421e-74
ENSMUSG00000029859	Epha1	8.87422e-76	0.255583	0.30938	0.201786	7.68169e-74
ENSMUSG00000025423	Pias2	4.99108e-75	-0.306663	-0.277481	-0.335845	4.29821e-73
ENSMUSG00000066487	Gm5786	5.12603e-75	0.221608	0.245996	0.197219	4.39191e-73
ENSMUSG00000096617	Gm5559	5.61371e-75	-0.529981	-0.467572	-0.592391	4.78533e-73
ENSMUSG00000026398	Nr5a2	5.71251e-75	-0.727711	-0.649252	-0.80617	4.84495e-73
ENSMUSG00000042988	Notum	6.19061e-75	-0.695036	-0.600291	-0.789781	5.22407e-73
ENSMUSG00000031325	4930519F16Rik	7.67929e-75	-0.583953	-0.482999	-0.684908	6.44791e-73
ENSMUSG00000026207	Speg	1.33173e-74	0.238274	0.278634	0.197915	1.11263e-72
ENSMUSG00000025351	Cd63	1.83711e-74	-0.299193	-0.268636	-0.32975	1.52725e-72
ENSMUSG00000111920	Gm7370	2.40105e-74	1.13177	1.34444	0.919103	1.98624e-72
ENSMUSG00000097989	Gm4335	2.97073e-74	0.677344	0.835779	0.518908	2.44547e-72
ENSMUSG00000036932	Aifm1	3.25582e-74	-0.309946	-0.28082	-0.339072	2.66708e-72
ENSMUSG00000103067	Gm30414	4.13467e-74	-1.09249	-0.918689	-1.26629	3.37055e-72
ENSMUSG00000017858	Ift52	4.16153e-74	-0.374943	-0.339933	-0.409952	3.37607e-72
ENSMUSG00000097768	2310043M15Rik	4.72873e-74	-0.944476	-0.819935	-1.06902	3.81777e-72
ENSMUSG00000040562	Gstm2	5.90821e-74	-0.412679	-0.367224	-0.458134	4.7472e-72
ENSMUSG00000082496	Gm6798	6.14744e-74	-0.193842	-0.113714	-0.273969	4.9159e-72
ENSMUSG00000022415	Syngr1	9.06452e-74	-0.366345	-0.325685	-0.407005	7.21424e-72
ENSMUSG00000115993	Zfp42-ps1	1.53174e-73	-0.565214	-0.482912	-0.647516	1.21332e-71
ENSMUSG00000018428	Akap1	1.68555e-73	-0.312392	-0.283006	-0.341779	1.3289e-71
ENSMUSG00000084373	Rps2-ps4	1.71989e-73	0.493334	0.606086	0.380583	1.34963e-71
ENSMUSG00000115938	Gm17241	2.64435e-73	0.85985	1.04846	0.671243	2.06542e-71
ENSMUSG00000040651	Tasor	3.02836e-73	-0.378249	-0.342761	-0.413737	2.35441e-71
ENSMUSG00000041420	Meis3	4.40119e-73	0.157918	0.193848	0.121987	3.40595e-71
ENSMUSG00000072944	Nup62cl	4.72029e-73	-0.636633	-0.569404	-0.703861	3.63614e-71
ENSMUSG00000076441	Ass1	5.32046e-73	-0.504079	-0.45648	-0.551679	4.07975e-71
ENSMUSG00000050424	Pnma5	6.32335e-73	-0.894369	-0.787415	-1.00132	4.82672e-71
ENSMUSG00000070605	Zfp992	8.49929e-73	-0.258807	-0.234252	-0.283363	6.45831e-71
ENSMUSG00000061859	Patj	8.66217e-73	0.377635	0.429366	0.325904	6.55243e-71
ENSMUSG00000082792	Gm12176	1.06999e-72	1.04003	1.2456	0.834459	8.05754e-71
ENSMUSG00000078495	Zfp984	1.33737e-72	-0.378865	-0.34244	-0.415291	1.00261e-70
ENSMUSG00000018677	Slc25a39	1.46032e-72	-0.231351	-0.199702	-0.263001	1.08992e-70
ENSMUSG00000030491	Tdrd12	1.58871e-72	-0.452721	-0.374001	-0.53144	1.1805e-70
ENSMUSG00000032607	Amt	1.65733e-72	-0.259871	-0.233025	-0.286717	1.22606e-70
ENSMUSG00000078869	Gm14409	2.28716e-72	-0.38912	-0.330666	-0.447574	1.68457e-70
ENSMUSG00000082454	Gm12183	4.87353e-72	0.484752	0.611223	0.358282	3.57385e-70
ENSMUSG00000022403	St13	5.54184e-72	-0.186421	-0.168611	-0.20423	4.04627e-70
ENSMUSG00000027678	Ncoa3	6.08556e-72	-0.338008	-0.304866	-0.37115	4.42402e-70
ENSMUSG00000023150	Ivns1abp	6.40352e-72	1.14272	1.37413	0.911307	4.6351e-70
ENSMUSG00000098240	Gm4575	8.01518e-72	0.537046	0.669374	0.404719	5.77678e-70
ENSMUSG00000098232	Gm3671	1.5209e-71	1.01419	1.21435	0.814037	1.09147e-69
ENSMUSG00000003518	Dusp3	1.62416e-71	1.20603	1.41907	0.992987	1.16062e-69
ENSMUSG00000042808	Gpx2	1.92615e-71	-0.587881	-0.505339	-0.670423	1.37059e-69
ENSMUSG00000022710	Usp7	2.26354e-71	-0.269866	-0.242747	-0.296984	1.60386e-69
ENSMUSG00000040158	Tax1bp3	3.84348e-71	0.435811	0.496859	0.374762	2.71191e-69
ENSMUSG00000059005	Hnrnpa3	3.98852e-71	-0.206323	-0.186476	-0.226169	2.80248e-69
ENSMUSG00000027239	Mdk	4.80086e-71	0.307276	0.338065	0.276488	3.3592e-69
ENSMUSG00000049517	Rps23	5.75074e-71	-0.194441	-0.175708	-0.213173	4.00714e-69
ENSMUSG00000033542	Arhgef5	8.29339e-71	0.127607	0.156866	0.0983487	5.755e-69
ENSMUSG00000038717	Atp5l	9.38333e-71	-0.213702	-0.192965	-0.234439	6.48453e-69
ENSMUSG00000116972	Gm6278	1.21097e-70	0.284268	0.313525	0.255011	8.33433e-69
ENSMUSG00000054889	Dsp	1.22769e-70	0.133842	0.166803	0.100881	8.41491e-69
ENSMUSG00000017724	Etv4	1.2841e-70	1.40161	1.64734	1.15589	8.76584e-69
ENSMUSG00000022610	Mapk12	1.29252e-70	0.387582	0.452281	0.322883	8.78757e-69
ENSMUSG00000031827	Cotl1	1.70354e-70	0.621174	0.720065	0.522284	1.15353e-68
ENSMUSG00000026418	Tnni1	1.77864e-70	-1.10606	-0.936744	-1.27537	1.19954e-68
ENSMUSG00000043411	Usp48	2.3899e-70	-0.271397	-0.24502	-0.297774	1.60534e-68
ENSMUSG00000026288	Inpp5d	2.52319e-70	-0.449022	-0.376404	-0.52164	1.68813e-68
ENSMUSG00000001349	Cnn1	2.68879e-70	0.200987	0.246091	0.155883	1.79178e-68
ENSMUSG00000103880	Gm37009	2.8738e-70	0.412099	0.507726	0.316473	1.9075e-68
ENSMUSG00000005873	Reep5	4.03808e-70	0.494491	0.57692	0.412062	2.66974e-68
ENSMUSG00000030091	Nup210	4.13791e-70	-0.463535	-0.414103	-0.512967	2.71511e-68
ENSMUSG00000038028	Tigar	4.13903e-70	-0.380715	-0.344133	-0.417296	2.71511e-68
ENSMUSG00000000125	Wnt3	4.42593e-70	0.162708	0.20642	0.118997	2.89201e-68
ENSMUSG00000029648	Flt1	5.85472e-70	0.121078	0.159879	0.0822768	3.81079e-68
ENSMUSG00000078965	Gm12033	6.35131e-70	-0.754081	-0.642693	-0.865468	4.11805e-68
ENSMUSG00000003955	Fam162a	6.38048e-70	0.480948	0.569089	0.392807	4.12106e-68
ENSMUSG00000032717	Mdfi	9.17543e-70	0.35815	0.414131	0.30217	5.90356e-68
ENSMUSG00000031231	Cox7b	1.16595e-69	-0.196497	-0.177132	-0.215863	7.47323e-68
ENSMUSG00000044150	Bclaf3	1.34165e-69	-0.368177	-0.332728	-0.403626	8.56664e-68
ENSMUSG00000114932	Gm4936	1.57306e-69	0.552692	0.687865	0.417518	1.00062e-67
ENSMUSG00000078427	Sarnp	1.71178e-69	-0.193605	-0.174715	-0.212495	1.08475e-67
ENSMUSG00000022048	Dpysl2	1.92491e-69	0.886024	1.06251	0.709539	1.21523e-67
ENSMUSG00000031955	Bcar1	2.11341e-69	0.834599	1.0211	0.648092	1.32923e-67
ENSMUSG00000053038	Gm6180	2.28155e-69	0.334659	0.41622	0.253098	1.42963e-67
ENSMUSG00000024525	Impa2	2.4435e-69	-0.331954	-0.298905	-0.365003	1.52542e-67
ENSMUSG00000068699	Flnc	3.74356e-69	0.226872	0.262529	0.191214	2.32835e-67
ENSMUSG00000027562	Car2	4.2945e-69	0.593272	0.670593	0.51595	2.66116e-67
ENSMUSG00000066551	Hmgb1	4.57809e-69	-0.198281	-0.178848	-0.217714	2.82647e-67
ENSMUSG00000071658	Gng3	5.81225e-69	0.750677	0.917036	0.584317	3.57528e-67
ENSMUSG00000074516	Gm10709	6.25211e-69	-0.241549	-0.215204	-0.267895	3.83181e-67
ENSMUSG00000023942	Slc29a1	6.52137e-69	-0.4036	-0.360613	-0.446586	3.9823e-67
ENSMUSG00000028926	Cdk14	7.90598e-69	0.329103	0.386164	0.272043	4.81033e-67
ENSMUSG00000026211	Obsl1	1.0777e-68	0.426973	0.485541	0.368405	6.53351e-67
ENSMUSG00000082082	Gm13230	1.14914e-68	-0.590496	-0.510834	-0.670157	6.94157e-67
ENSMUSG00000034998	Foxn2	1.16583e-68	-0.385739	-0.347689	-0.42379	7.0171e-67
ENSMUSG00000071547	Nt5dc2	1.19772e-68	0.83446	1.00573	0.663185	7.18333e-67
ENSMUSG00000019947	Arid5b	1.35945e-68	-0.483218	-0.434136	-0.5323	8.12428e-67
ENSMUSG00000045699	Gm21411	1.38138e-68	-0.378767	-0.335093	-0.422441	8.22606e-67
ENSMUSG00000046323	Dppa3	1.41352e-68	-0.54226	-0.436224	-0.648296	8.38769e-67
ENSMUSG00000109610	Gm7432	1.51492e-68	0.315975	0.378664	0.253287	8.95774e-67
ENSMUSG00000020422	Tns3	1.57477e-68	-0.387748	-0.350076	-0.425419	9.27898e-67
ENSMUSG00000083910	Gm13604	2.17006e-68	0.879253	1.07673	0.681773	1.27419e-66
ENSMUSG00000018770	Atp5g3	2.62868e-68	-0.178857	-0.159297	-0.198418	1.5381e-66
ENSMUSG00000000275	Trim25	2.7598e-68	-0.386181	-0.348689	-0.423673	1.60365e-66
ENSMUSG00000020534	Shmt1	2.75581e-68	-0.282521	-0.254697	-0.310345	1.60365e-66
ENSMUSG00000046761	Fam83h	3.44731e-68	0.361972	0.418597	0.305346	1.99623e-66
ENSMUSG00000042079	Hnrnpf	4.36375e-68	-0.204641	-0.18263	-0.226652	2.51823e-66
ENSMUSG00000078182	Gm6083	4.4676e-68	-0.261733	-0.17945	-0.344016	2.56933e-66
ENSMUSG00000071497	Nutf2-ps1	4.8962e-68	-0.234521	-0.210074	-0.258967	2.80621e-66
ENSMUSG00000079641	Rpl39	5.36446e-68	-0.202927	-0.182848	-0.223005	3.06413e-66
ENSMUSG00000098192	Gm3534	5.55104e-68	0.696554	0.856683	0.536425	3.15995e-66
ENSMUSG00000017386	Traf4	6.83111e-68	0.462422	0.566746	0.358099	3.8755e-66
ENSMUSG00000066007	Zfp600	7.12595e-68	-0.351181	-0.302521	-0.399841	4.02916e-66
ENSMUSG00000071343	Gm10327	7.35953e-68	0.450748	0.562783	0.338713	4.14727e-66
ENSMUSG00000030342	Cd9	7.82533e-68	-0.39741	-0.35692	-0.437901	4.39501e-66
ENSMUSG00000024381	Bin1	8.41889e-68	0.719133	0.855984	0.582283	4.71261e-66
ENSMUSG00000092349	Platr17	9.03413e-68	-0.383683	-0.317998	-0.449369	5.04021e-66
ENSMUSG00000064308	2410137M14Rik	1.21005e-67	-0.767112	-0.617038	-0.917185	6.72862e-66
ENSMUSG00000002033	Cd3g	1.34519e-67	-1.62037	-1.36986	-1.87088	7.45536e-66
ENSMUSG00000095362	Gm14325	1.38575e-67	-0.36887	-0.33291	-0.404829	7.65491e-66
ENSMUSG00000026509	Capn2	1.53082e-67	0.304146	0.346312	0.26198	8.42853e-66
ENSMUSG00000039678	Tbc1d13	1.66044e-67	-0.38476	-0.346438	-0.423083	9.11236e-66
ENSMUSG00000042357	Gjb5	1.86481e-67	-0.783407	-0.686795	-0.880019	1.02006e-65
ENSMUSG00000056300	Zfp981	2.04514e-67	-0.405917	-0.360817	-0.451018	1.11507e-65
ENSMUSG00000028435	Aqp3	2.06903e-67	-1.24107	-1.08866	-1.39348	1.12444e-65
ENSMUSG00000059252	Tpt1-ps5	2.17685e-67	0.865727	1.0616	0.669854	1.17922e-65
ENSMUSG00000020900	Myh10	2.20776e-67	0.657534	0.810338	0.504729	1.19212e-65
ENSMUSG00000006056	Calcoco2	2.39307e-67	-1.03948	-0.871018	-1.20794	1.28804e-65
ENSMUSG00000003534	Ddr1	2.75091e-67	0.795577	0.944848	0.646307	1.47591e-65
ENSMUSG00000024039	Cbs	3.57798e-67	-0.45495	-0.405252	-0.504647	1.91354e-65
ENSMUSG00000062328	Rpl17	4.25032e-67	-0.146482	-0.131853	-0.16111	2.26589e-65
ENSMUSG00000095427	Rps2-ps6	4.59965e-67	0.196108	0.220108	0.172107	2.44436e-65
ENSMUSG00000003235	Eif2b5	5.10677e-67	-0.246379	-0.221685	-0.271072	2.7053e-65
ENSMUSG00000106755	Tpi-rs11	5.45279e-67	0.465593	0.542164	0.389023	2.87952e-65
ENSMUSG00000084323	Gm14438	5.88416e-67	-0.643745	-0.549332	-0.738158	3.09758e-65
ENSMUSG00000053646	Plxnb1	6.27655e-67	0.707866	0.841296	0.574435	3.29382e-65
ENSMUSG00000046000	Naa11	7.23221e-67	-0.647212	-0.553017	-0.741407	3.7835e-65
ENSMUSG00000027737	Slc7a11	8.76549e-67	0.872889	1.07287	0.67291	4.57139e-65
ENSMUSG00000116295	Gm32885	9.75353e-67	-0.371172	-0.316454	-0.42589	5.07093e-65
ENSMUSG00000030879	Mrpl17	1.1992e-66	-0.212541	-0.191076	-0.234005	6.21546e-65
ENSMUSG00000032602	Slc25a20	1.21162e-66	-0.489278	-0.441148	-0.537409	6.26055e-65
ENSMUSG00000079316	Rab9	1.38445e-66	-0.301927	-0.271865	-0.331989	7.13162e-65
ENSMUSG00000006057	Atp5g1	1.39344e-66	-0.16891	-0.151972	-0.185847	7.15597e-65
ENSMUSG00000033983	Coil	1.50155e-66	-0.391045	-0.352352	-0.429739	7.68768e-65
ENSMUSG00000066652	Lefty2	1.53692e-66	-0.693545	-0.623241	-0.763849	7.84483e-65
ENSMUSG00000026204	Ptprn	1.69123e-66	0.20577	0.243419	0.168121	8.60632e-65
ENSMUSG00000063480	Snu13	1.74534e-66	-0.199656	-0.174161	-0.225152	8.85485e-65
ENSMUSG00000086147	Zfp989	2.11258e-66	-0.337076	-0.293045	-0.381107	1.06857e-64
ENSMUSG00000032826	Ank2	2.20186e-66	1.20316	1.42106	0.98527	1.11038e-64
ENSMUSG00000063623	C230062I16Rik	2.27191e-66	0.682727	0.848168	0.517286	1.14228e-64
ENSMUSG00000080241	Dppa3-ps	2.43357e-66	-0.551105	-0.468408	-0.633802	1.21991e-64
ENSMUSG00000020738	Sumo2	3.46418e-66	-0.187111	-0.162377	-0.211845	1.73137e-64
ENSMUSG00000031636	Pdlim3	3.6821e-66	0.123185	0.155537	0.0908327	1.83482e-64
ENSMUSG00000032495	Lrrc2	3.93638e-66	-0.506814	-0.440191	-0.573437	1.95573e-64
ENSMUSG00000098111	Gm4654	4.36849e-66	0.611989	0.766977	0.457001	2.16402e-64
ENSMUSG00000015289	Lage3	4.60627e-66	-0.265202	-0.238344	-0.292059	2.27509e-64
ENSMUSG00000025428	Atp5a1	7.97175e-66	-0.140288	-0.126098	-0.154478	3.92579e-64
ENSMUSG00000033998	Kcnk1	8.93481e-66	0.944171	1.14242	0.745918	4.3872e-64
ENSMUSG00000083911	Gm4342	9.99631e-66	0.732714	0.907913	0.557515	4.89411e-64
ENSMUSG00000100922	Gm8520	1.39897e-65	0.749036	0.911677	0.586396	6.82932e-64
ENSMUSG00000065922	n-R5-8s1	1.76983e-65	0.883392	1.04933	0.717449	8.61469e-64
ENSMUSG00000029521	Chek2	1.86092e-65	-0.313472	-0.281479	-0.345465	9.03193e-64
ENSMUSG00000019558	Slc6a8	2.2153e-65	-0.426422	-0.384114	-0.468731	1.07209e-63
ENSMUSG00000021196	Pfkp	2.46112e-65	-0.444589	-0.400138	-0.48904	1.18763e-63
ENSMUSG00000058755	Osm	2.55423e-65	-1.10949	-0.917054	-1.30193	1.22903e-63
ENSMUSG00000019851	Perp	2.61416e-65	0.237885	0.281013	0.194757	1.25427e-63
ENSMUSG00000095661	Gm8935	3.46979e-65	-0.332487	-0.29182	-0.373153	1.66006e-63
ENSMUSG00000051723	Rpl31-ps13	3.84932e-65	-0.469759	-0.412127	-0.527392	1.83641e-63
ENSMUSG00000047281	Sfn	5.0342e-65	0.557078	0.633639	0.480518	2.39488e-63
ENSMUSG00000033306	Lpp	5.5902e-65	0.781791	0.90652	0.657062	2.65187e-63
ENSMUSG00000001847	Rac1	8.08525e-65	0.246921	0.289963	0.203879	3.82466e-63
ENSMUSG00000041355	Ssr2	8.32001e-65	-0.218322	-0.195877	-0.240768	3.92466e-63
ENSMUSG00000083713	Gm5883	1.17665e-64	0.591438	0.738878	0.443999	5.53487e-63
ENSMUSG00000050953	Gja1	1.21915e-64	1.32371	1.67161	0.975809	5.71878e-63
ENSMUSG00000028266	Lmo4	1.85189e-64	1.40569	1.69837	1.11301	8.66263e-63
ENSMUSG00000055148	Klf2	2.10864e-64	-0.501055	-0.439241	-0.562869	9.83622e-63
ENSMUSG00000028023	Pitx2	2.53399e-64	0.536289	0.612959	0.459619	1.17876e-62
ENSMUSG00000050052	Tdrp	4.71813e-64	-0.531894	-0.477969	-0.58582	2.18872e-62
ENSMUSG00000082705	Gm15616	5.52239e-64	0.277977	0.307655	0.2483	2.55475e-62
ENSMUSG00000039329	Tex19.1	7.49724e-64	-0.496646	-0.428477	-0.564814	3.45882e-62
ENSMUSG00000002010	Idh3g	8.74313e-64	-0.224326	-0.201093	-0.24756	4.02256e-62
ENSMUSG00000031370	Zrsr2	9.03234e-64	-0.26497	-0.237689	-0.292252	4.14427e-62
ENSMUSG00000083596	Rpl21-ps15	1.0906e-63	-0.275763	-0.247628	-0.303897	4.99031e-62
ENSMUSG00000079435	Rpl36a	1.11363e-63	-0.203381	-0.182179	-0.224583	5.08186e-62
ENSMUSG00000080002	Gm5566	1.2068e-63	0.43023	0.540522	0.319937	5.49208e-62
ENSMUSG00000031381	Piga	1.43221e-63	-0.440552	-0.394792	-0.486311	6.50028e-62
ENSMUSG00000083483	Gm14044	1.781e-63	0.315774	0.365691	0.265858	8.06152e-62
ENSMUSG00000098113	Gm2445	2.07962e-63	0.695214	0.855355	0.535073	9.38791e-62
ENSMUSG00000027018	Hat1	2.39881e-63	-0.252369	-0.22618	-0.278558	1.07998e-61
ENSMUSG00000084319	Tpt1-ps3	2.46487e-63	0.28236	0.333846	0.230875	1.10675e-61
ENSMUSG00000032431	Crtap	2.59222e-63	-0.341964	-0.307149	-0.376779	1.16083e-61
ENSMUSG00000058600	Rpl30	2.99425e-63	-0.147401	-0.132131	-0.162672	1.3373e-61
ENSMUSG00000068747	Sort1	3.09845e-63	0.386319	0.448347	0.324291	1.38016e-61
ENSMUSG00000037064	Gm5229	3.14229e-63	-0.273312	-0.182747	-0.363878	1.39599e-61
ENSMUSG00000110841	Gpx4-ps2	4.68397e-63	0.300283	0.336272	0.264294	2.07541e-61
ENSMUSG00000014602	Kif1a	4.80429e-63	0.588653	0.674178	0.503129	2.12312e-61
ENSMUSG00000027610	Gss	7.50937e-63	-0.475038	-0.426762	-0.523313	3.30984e-61
ENSMUSG00000083007	Gm13623	8.34669e-63	0.996777	1.20807	0.785488	3.66927e-61
ENSMUSG00000033436	Armcx2	9.13853e-63	0.403162	0.460914	0.345409	4.00687e-61
ENSMUSG00000041831	Sytl3	9.90447e-63	-0.82147	-0.705013	-0.937927	4.3314e-61
ENSMUSG00000028800	Hdac1	1.21261e-62	-0.166937	-0.149551	-0.184323	5.28919e-61
ENSMUSG00000024726	Carnmt1	1.55435e-62	-0.285765	-0.253811	-0.317718	6.76222e-61
ENSMUSG00000024644	Cndp2	2.06273e-62	-0.265695	-0.236999	-0.294391	8.95075e-61
ENSMUSG00000045799	Gm9800	2.77005e-62	-0.151161	-0.135359	-0.166963	1.1989e-60
ENSMUSG00000006313	Upk1a	3.0082e-62	-0.406433	-0.316359	-0.496506	1.29863e-60
ENSMUSG00000021559	Dapk1	3.3578e-62	0.677227	0.791376	0.563078	1.44214e-60
ENSMUSG00000031402	Mpp1	3.35293e-62	-0.43603	-0.391374	-0.480685	1.44214e-60
ENSMUSG00000032085	Tagln	3.39282e-62	0.0267935	0.0430265	0.0105606	1.45346e-60
ENSMUSG00000059775	Rps26-ps1	3.85083e-62	-0.231137	-0.206011	-0.256264	1.64547e-60
ENSMUSG00000058186	Zfp980	4.01229e-62	-0.33316	-0.287554	-0.378765	1.71011e-60
ENSMUSG00000025726	Slc28a1	4.10663e-62	-0.468819	-0.406461	-0.531177	1.74589e-60
ENSMUSG00000043439	Epop	5.59239e-62	-0.382389	-0.342932	-0.421845	2.37154e-60
ENSMUSG00000036036	Zfp57	6.32101e-62	-0.482139	-0.431985	-0.532294	2.67377e-60
ENSMUSG00000084762	Platr3	9.68337e-62	-0.482317	-0.408501	-0.556133	4.08575e-60
ENSMUSG00000090610	Gm3571	1.10539e-61	0.485787	0.587261	0.384314	4.65233e-60
ENSMUSG00000002227	Mov10	1.19949e-61	-0.39366	-0.352958	-0.434361	5.03576e-60
ENSMUSG00000038172	Ttc39b	1.36557e-61	-0.402984	-0.353879	-0.452088	5.71869e-60
ENSMUSG00000035413	Tmem98	1.41979e-61	0.342402	0.390287	0.294516	5.93098e-60
ENSMUSG00000090460	Gm17511	1.93699e-61	0.706423	0.876665	0.53618	8.07143e-60
ENSMUSG00000083087	Gm11249	2.04936e-61	0.277465	0.328866	0.226063	8.51853e-60
ENSMUSG00000081895	Rpl17-ps10	2.40288e-61	-0.265814	-0.237653	-0.293976	9.96336e-60
ENSMUSG00000053007	Creb5	2.4253e-61	0.0655708	0.0887203	0.0424214	1.00316e-59
ENSMUSG00000018909	Arrb1	2.88835e-61	0.372244	0.426076	0.318411	1.19174e-59
ENSMUSG00000078636	Gm7336	3.54037e-61	-0.37366	-0.324421	-0.422899	1.45719e-59
ENSMUSG00000000594	Gm2a	3.883e-61	-0.363807	-0.325369	-0.402244	1.59431e-59
ENSMUSG00000034382	AI661453	4.73865e-61	0.282163	0.32745	0.236876	1.94088e-59
ENSMUSG00000078180	Gm20900	4.75358e-61	0.298767	0.333459	0.264075	1.94226e-59
ENSMUSG00000027797	Dclk1	5.61493e-61	0.245813	0.297462	0.194164	2.28863e-59
ENSMUSG00000008393	Carhsp1	5.87591e-61	0.548527	0.694639	0.402416	2.38921e-59
ENSMUSG00000083496	Gm11263	5.90062e-61	-0.32618	-0.288483	-0.363877	2.39346e-59
ENSMUSG00000058254	Tspan7	6.7182e-61	0.372852	0.426487	0.319217	2.71852e-59
ENSMUSG00000031799	Tpm4	6.94661e-61	0.324679	0.36503	0.284329	2.80419e-59
ENSMUSG00000028601	Echdc2	8.71381e-61	-0.444041	-0.397807	-0.490276	3.50914e-59
ENSMUSG00000030060	Hmces	8.784e-61	-0.386369	-0.344341	-0.428398	3.52894e-59
ENSMUSG00000098019	Gm2546	9.3153e-61	0.648854	0.790741	0.506968	3.73346e-59
ENSMUSG00000114603	Gm17938	9.86912e-61	0.829657	0.993353	0.66596	3.946e-59
ENSMUSG00000025161	Slc16a3	9.933e-61	1.66167	1.97506	1.34828	3.96211e-59
ENSMUSG00000109740	Gm7561	1.00159e-60	0.431198	0.545342	0.317055	3.9857e-59
ENSMUSG00000021322	Aoah	1.82925e-60	-0.561031	-0.490036	-0.632026	7.26209e-59
ENSMUSG00000038587	Akap12	1.90537e-60	-0.209662	-0.187143	-0.23218	7.54643e-59
ENSMUSG00000019467	Arhgef25	2.28952e-60	0.600882	0.701447	0.500318	9.04658e-59
ENSMUSG00000030770	Parva	3.00701e-60	0.242204	0.276019	0.20839	1.18537e-58
ENSMUSG00000087569	Gm8464	3.13287e-60	0.648087	0.786482	0.509692	1.23209e-58
ENSMUSG00000060261	Gtf2i	3.65743e-60	0.301458	0.35827	0.244645	1.43503e-58
ENSMUSG00000029337	Fgf5	4.68621e-60	0.570388	0.652751	0.488024	1.83439e-58
ENSMUSG00000037784	Dzip1l	6.01179e-60	0.318402	0.367781	0.269023	2.34781e-58
ENSMUSG00000003309	Ap1m2	7.65733e-60	0.492706	0.565709	0.419703	2.98351e-58
ENSMUSG00000100807	Gm29521	8.49345e-60	0.527249	0.627974	0.426524	3.30163e-58
ENSMUSG00000039611	Tmem246	9.37852e-60	0.162399	0.199546	0.125252	3.63726e-58
ENSMUSG00000099370	Platr10	9.8368e-60	-0.425071	-0.362308	-0.487833	3.80621e-58
ENSMUSG00000030067	Foxp1	1.07461e-59	1.68926	2.01035	1.36817	4.14851e-58
ENSMUSG00000044986	Tst	1.17528e-59	-0.491799	-0.435044	-0.548554	4.52673e-58
ENSMUSG00000082927	Gm5863	1.2204e-59	0.704369	0.835751	0.572987	4.68975e-58
ENSMUSG00000041482	Piezo2	1.3103e-59	0.0721024	0.0969913	0.0472135	5.02373e-58
ENSMUSG00000091021	Gm17300	1.48554e-59	-0.443322	-0.393292	-0.493351	5.68261e-58
ENSMUSG00000041408	Wapl	1.68106e-59	-0.235263	-0.209824	-0.260702	6.41591e-58
ENSMUSG00000066392	Nrxn3	1.68794e-59	0.652899	0.769351	0.536446	6.42757e-58
ENSMUSG00000090753	Rpl31-ps4	1.76134e-59	0.929112	1.12582	0.732399	6.69188e-58
ENSMUSG00000024151	Msh2	2.02357e-59	-0.188472	-0.168016	-0.208928	7.67084e-58
ENSMUSG00000026980	Ly75	3.27066e-59	-0.556306	-0.487709	-0.624903	1.23703e-57
ENSMUSG00000031548	Sfrp1	3.35527e-59	-0.497911	-0.443844	-0.551978	1.26618e-57
ENSMUSG00000024594	Prrc1	3.72428e-59	-0.33796	-0.301596	-0.374324	1.40228e-57
ENSMUSG00000026930	Gpsm1	5.12444e-59	0.34998	0.39863	0.30133	1.92516e-57
ENSMUSG00000022272	Myo10	5.4546e-59	-0.254052	-0.225814	-0.28229	2.04462e-57
ENSMUSG00000029363	Rfc5	6.12175e-59	-0.22689	-0.202219	-0.25156	2.28959e-57
ENSMUSG00000078497	Zfp978	7.71448e-59	-0.326546	-0.282205	-0.370886	2.87887e-57
ENSMUSG00000068323	Slc4a5	8.35786e-59	-0.607983	-0.536225	-0.679741	3.11205e-57
ENSMUSG00000073403	Gm10499	8.87702e-59	-0.464099	-0.410968	-0.51723	3.29805e-57
ENSMUSG00000084417	Gm23463	1.00771e-58	0.544865	0.648428	0.441301	3.73566e-57
ENSMUSG00000026238	Ptma	1.17425e-58	-0.140457	-0.1252	-0.155714	4.34342e-57
ENSMUSG00000117359	Gm7466	1.64829e-58	0.4779	0.570432	0.385369	6.08347e-57
ENSMUSG00000059033	Rpl18a-ps1	1.71968e-58	0.943825	1.14835	0.739305	6.33301e-57
ENSMUSG00000112819	Gm46332	1.72693e-58	-0.770769	-0.629399	-0.91214	6.34582e-57
ENSMUSG00000050917	Fgf4	1.76863e-58	-0.453806	-0.386323	-0.52129	6.48483e-57
ENSMUSG00000018411	Mapt	1.7778e-58	-0.479818	-0.428373	-0.531264	6.50427e-57
ENSMUSG00000033685	Ucp2	1.88556e-58	-0.310961	-0.277086	-0.344836	6.88354e-57
ENSMUSG00000031651	Triml1	2.41796e-58	-0.424708	-0.340897	-0.508518	8.80799e-57
ENSMUSG00000020230	Prmt2	4.69917e-58	0.262265	0.300053	0.224477	1.70808e-56
ENSMUSG00000051255	Gm6563	5.94671e-58	-0.183628	-0.163466	-0.203791	2.15687e-56
ENSMUSG00000074863	Platr25	6.83413e-58	-0.404267	-0.359821	-0.448713	2.4734e-56
ENSMUSG00000083382	Gm6433	7.85505e-58	0.240142	0.268967	0.211318	2.83677e-56
ENSMUSG00000023990	Tfeb	8.17758e-58	-0.608971	-0.535588	-0.682354	2.94691e-56
ENSMUSG00000073894	Rbmxl2	9.28054e-58	-0.240683	-0.180602	-0.300765	3.33722e-56
ENSMUSG00000035621	Midn	1.15313e-57	0.449798	0.555887	0.343709	4.13772e-56
ENSMUSG00000002233	Rhoc	1.41013e-57	0.458438	0.532698	0.384179	5.04909e-56
ENSMUSG00000022451	Twf1	1.46404e-57	-0.287094	-0.255502	-0.318687	5.23099e-56
ENSMUSG00000033737	Fndc3c1	1.53386e-57	0.0664222	0.088643	0.0442014	5.46882e-56
ENSMUSG00000030796	Tead2	1.54491e-57	0.386731	0.441915	0.331547	5.49654e-56
ENSMUSG00000081494	Gm14130	1.83662e-57	0.597815	0.729382	0.466248	6.5206e-56
ENSMUSG00000031432	Prps1	2.14006e-57	-0.377112	-0.334133	-0.420091	7.58186e-56
ENSMUSG00000029121	Crmp1	2.28328e-57	0.4918	0.564773	0.418828	8.07223e-56
ENSMUSG00000035150	Eif2s3x	2.29022e-57	-0.268469	-0.238463	-0.298475	8.07978e-56
ENSMUSG00000035498	Cdcp1	2.31701e-57	0.225447	0.263438	0.187456	8.15715e-56
ENSMUSG00000021665	Hexb	2.8124e-57	-0.370745	-0.330547	-0.410942	9.88046e-56
ENSMUSG00000038417	Fig4	2.99622e-57	-0.368599	-0.328663	-0.408534	1.05043e-55
ENSMUSG00000067847	Romo1	3.77996e-57	0.258796	0.318625	0.198967	1.32244e-55
ENSMUSG00000021807	Rtraf	3.87096e-57	-0.191776	-0.167271	-0.216282	1.35146e-55
ENSMUSG00000045055	Rpsa-ps2	4.12809e-57	0.243422	0.270222	0.216621	1.43824e-55
ENSMUSG00000110619	Gm7850	4.15255e-57	0.142267	0.165219	0.119315	1.44376e-55
ENSMUSG00000038502	Ptov1	4.73537e-57	0.379163	0.471382	0.286945	1.643e-55
ENSMUSG00000105031	Gm3511	5.19601e-57	0.236494	0.282507	0.190481	1.79911e-55
ENSMUSG00000031226	Pbdc1	5.28897e-57	-0.236462	-0.209938	-0.262986	1.82753e-55
ENSMUSG00000036894	Rap2b	5.66284e-57	0.843683	1.0925	0.594871	1.95269e-55
ENSMUSG00000026604	Ptpn14	5.96661e-57	0.838042	1.01342	0.662661	2.05322e-55
ENSMUSG00000047146	Tet1	6.49458e-57	-0.337417	-0.29696	-0.377874	2.23034e-55
ENSMUSG00000104913	Gm6560	6.64871e-57	0.208296	0.23713	0.179462	2.27861e-55
ENSMUSG00000088595	Gm24601	7.62938e-57	1.25413	1.51348	0.994786	2.60937e-55
ENSMUSG00000023393	Slc17a9	1.04533e-56	-0.457906	-0.40185	-0.513961	3.56794e-55
ENSMUSG00000095909	Gm10324	1.14556e-56	-0.427742	-0.371969	-0.483514	3.90209e-55
ENSMUSG00000064351		1.25674e-56	-0.218972	-0.194445	-0.243498	4.27217e-55
ENSMUSG00000072825	Cep170b	1.7584e-56	0.423999	0.489254	0.358743	5.96541e-55
ENSMUSG00000071644	Eef1g	2.39332e-56	-0.12572	-0.111726	-0.139715	8.10303e-55
ENSMUSG00000037552	Plekhg2	3.17794e-56	0.538839	0.61771	0.459968	1.07379e-54
ENSMUSG00000024048	Myl12a	3.4384e-56	0.161203	0.181285	0.14112	1.15946e-54
ENSMUSG00000006476	Nsmf	3.79341e-56	0.0843341	0.107014	0.0616546	1.27661e-54
ENSMUSG00000030688	Stard10	4.03523e-56	0.20391	0.235919	0.171901	1.35527e-54
ENSMUSG00000019775	Rgs17	4.37385e-56	0.0808503	0.10622	0.0554803	1.46607e-54
ENSMUSG00000067786	Nnat	4.38731e-56	0.320048	0.363405	0.276692	1.46765e-54
ENSMUSG00000059743	Fdps	4.64194e-56	0.487771	0.586599	0.388943	1.54974e-54
ENSMUSG00000036667	Tcaf1	4.73721e-56	0.0971128	0.122425	0.0718011	1.57841e-54
ENSMUSG00000085342	Gm12254	5.34401e-56	0.217176	0.241374	0.192977	1.77707e-54
ENSMUSG00000104074	Gm37025	5.64637e-56	0.289975	0.351654	0.228296	1.8739e-54
ENSMUSG00000046337	Fam178b	6.07862e-56	-0.48205	-0.395497	-0.568603	2.01338e-54
ENSMUSG00000034285	Nipsnap1	6.55607e-56	-0.242675	-0.215174	-0.270176	2.16724e-54
ENSMUSG00000031229	Atrx	6.7085e-56	-0.210027	-0.186501	-0.233554	2.21328e-54
ENSMUSG00000060205	Olfr57	9.35551e-56	0.508886	0.606651	0.411121	3.08053e-54
ENSMUSG00000019647	Sema6a	1.02399e-55	0.397565	0.453488	0.341641	3.36515e-54
ENSMUSG00000070047	Fat1	1.12043e-55	0.375811	0.446359	0.305263	3.67487e-54
ENSMUSG00000103034	Gm8797	1.19722e-55	0.327624	0.394697	0.260552	3.9191e-54
ENSMUSG00000029761	Cald1	1.83916e-55	0.751661	0.930719	0.572603	6.00876e-54
ENSMUSG00000115662	Gm7232	1.84341e-55	0.439468	0.546147	0.332788	6.01094e-54
ENSMUSG00000081037	Gm13929	1.93148e-55	-0.393423	-0.338744	-0.448102	6.28593e-54
ENSMUSG00000000078	Klf6	2.42121e-55	0.457077	0.547044	0.367109	7.86448e-54
ENSMUSG00000027702	Lrrc34	2.47478e-55	-0.632833	-0.537886	-0.72778	8.02296e-54
ENSMUSG00000034424	Gcsh	2.62636e-55	-0.250861	-0.222508	-0.279214	8.49797e-54
ENSMUSG00000005447	Pafah1b3	2.65613e-55	0.358493	0.449252	0.267733	8.57778e-54
ENSMUSG00000113081	Gm3333	2.67162e-55	-0.405759	-0.311992	-0.499525	8.61122e-54
ENSMUSG00000083439	Gm14491	2.79184e-55	0.618314	0.754522	0.482106	8.98148e-54
ENSMUSG00000022822	Abcc5	2.96086e-55	-0.293751	-0.260869	-0.326633	9.50701e-54
ENSMUSG00000020078	Vps26a	3.13306e-55	-0.253442	-0.224527	-0.282356	1.00407e-53
ENSMUSG00000022474	Pmm1	3.20294e-55	-0.260931	-0.231131	-0.290731	1.02451e-53
ENSMUSG00000023348	Trip6	3.32519e-55	0.621016	0.787314	0.454719	1.0616e-53
ENSMUSG00000024006	Stk38	3.50011e-55	-0.265791	-0.235709	-0.295874	1.11532e-53
ENSMUSG00000020911	Krt19	3.53109e-55	0.232737	0.274822	0.190652	1.12306e-53
ENSMUSG00000039405	Prss23	4.03558e-55	0.0346588	0.0544257	0.0148919	1.28109e-53
ENSMUSG00000040322	Slc25a24	4.25811e-55	0.047937	0.0676326	0.0282415	1.34918e-53
ENSMUSG00000020027	Socs2	4.41011e-55	-0.310969	-0.266486	-0.355452	1.39471e-53
ENSMUSG00000061887	Ssbp3	4.94421e-55	0.423386	0.519772	0.326999	1.56068e-53
ENSMUSG00000068674	Gm10247	5.07077e-55	0.612759	0.771383	0.454134	1.59763e-53
ENSMUSG00000040813	Tex264	5.44729e-55	-0.364295	-0.317173	-0.411417	1.71304e-53
ENSMUSG00000028378	Ptgr1	6.00596e-55	-0.393012	-0.348532	-0.437491	1.8852e-53
ENSMUSG00000027547	Sall4	6.33659e-55	-0.248239	-0.219332	-0.277145	1.98527e-53
ENSMUSG00000097979	Gm4691	6.48482e-55	0.400533	0.507278	0.293787	2.02792e-53
ENSMUSG00000036565	Ttyh3	6.63377e-55	0.259548	0.296792	0.222305	2.07065e-53
ENSMUSG00000027374	Mrps5	6.88657e-55	-0.187623	-0.166334	-0.208913	2.14557e-53
ENSMUSG00000045045	Lrfn4	7.07239e-55	0.437305	0.5036	0.37101	2.19938e-53
ENSMUSG00000068876	Cgn	7.48007e-55	1.23151	1.47147	0.991542	2.32186e-53
ENSMUSG00000081051	Gm15427	8.0919e-55	0.197188	0.219455	0.174921	2.50715e-53
ENSMUSG00000075023	Accsl	8.69092e-55	-1.11679	-0.898337	-1.33524	2.68778e-53
ENSMUSG00000113756	Gm18025	8.73151e-55	0.640261	0.79426	0.486263	2.69537e-53
ENSMUSG00000067121	Gm7027	8.99406e-55	0.393972	0.495467	0.292477	2.77133e-53
ENSMUSG00000032309	Fbxo22	1.57113e-54	-0.207773	-0.184242	-0.231305	4.83222e-53
ENSMUSG00000049401	Ogfr	1.63991e-54	0.416464	0.503878	0.329051	5.03456e-53
ENSMUSG00000091269	Gm6682	1.76493e-54	0.215374	0.240058	0.19069	5.40849e-53
ENSMUSG00000031715	Smarca5	1.77423e-54	-0.187991	-0.162351	-0.213631	5.42707e-53
ENSMUSG00000076431	Sox4	2.00589e-54	0.51415	0.597295	0.431005	6.12452e-53
ENSMUSG00000058793	Cds2	2.29586e-54	-0.351379	-0.311706	-0.391051	6.99717e-53
ENSMUSG00000056737	Capg	2.35226e-54	0.625673	0.740564	0.510783	7.15607e-53
ENSMUSG00000071072	Ptges3	2.63145e-54	-0.150199	-0.133103	-0.167295	7.99095e-53
ENSMUSG00000105440	Gm31693	2.65338e-54	-0.468989	-0.407413	-0.530565	8.04299e-53
ENSMUSG00000029007	Agtrap	2.68887e-54	-0.338665	-0.300255	-0.377076	8.13588e-53
ENSMUSG00000013766	Ly6g6e	2.97314e-54	-0.984727	-0.796711	-1.17274	8.97984e-53
ENSMUSG00000059835	Rpl13-ps3	4.102e-54	0.515372	0.652497	0.378247	1.23671e-52
ENSMUSG00000020949	Fkbp3	4.24692e-54	-0.144867	-0.120556	-0.169178	1.27811e-52
ENSMUSG00000027680	Fxr1	5.50161e-54	-0.165925	-0.146026	-0.185824	1.65275e-52
ENSMUSG00000038375	Trp53inp2	5.68229e-54	0.290774	0.330288	0.25126	1.70398e-52
ENSMUSG00000105944	Gm5075	6.5381e-54	0.390869	0.488448	0.293289	1.95712e-52
ENSMUSG00000005687	Bcas2	7.93426e-54	-0.142001	-0.125779	-0.158223	2.37082e-52
ENSMUSG00000025794	Rpl14	8.53681e-54	-0.121802	-0.107856	-0.135748	2.54634e-52
ENSMUSG00000016256	Ctsz	8.6572e-54	0.882987	1.08392	0.682056	2.57767e-52
ENSMUSG00000062458	Gm8623	9.06461e-54	0.4919	0.627071	0.356729	2.6942e-52
ENSMUSG00000022858	Tra2b	9.5368e-54	-0.16799	-0.148787	-0.187194	2.82637e-52
ENSMUSG00000040584	Abcb1a	9.54296e-54	-0.51862	-0.454637	-0.582602	2.82637e-52
ENSMUSG00000055302	Mrfap1	1.05958e-53	-0.152362	-0.132477	-0.172247	3.13265e-52
ENSMUSG00000038845	Phb	1.13936e-53	-0.151968	-0.132788	-0.171149	3.36262e-52
ENSMUSG00000084111	Gm15710	1.23364e-53	-0.157331	-0.139325	-0.175336	3.63447e-52
ENSMUSG00000022091	Sorbs3	1.26243e-53	0.150386	0.182075	0.118696	3.71277e-52
ENSMUSG00000034120	Srsf2	1.30538e-53	-0.260017	-0.230266	-0.289767	3.83238e-52
ENSMUSG00000094122	Rpl31-ps9	1.31965e-53	0.447092	0.564733	0.329452	3.86752e-52
ENSMUSG00000044626	Liph	1.55276e-53	-0.41238	-0.352525	-0.472235	4.54276e-52
ENSMUSG00000001300	Efnb2	1.62532e-53	0.932397	1.10241	0.762383	4.74677e-52
ENSMUSG00000116620	Gm4828	1.67291e-53	0.437878	0.553228	0.322528	4.87729e-52
ENSMUSG00000029135	Fosl2	1.79831e-53	0.128947	0.161057	0.0968382	5.23379e-52
ENSMUSG00000041134	Cyyr1	1.85014e-53	0.254551	0.295316	0.213787	5.37533e-52
ENSMUSG00000101502	Rpl7a-ps10	1.8686e-53	0.496921	0.631988	0.361855	5.41957e-52
ENSMUSG00000019804	Snx3	1.95192e-53	-0.174151	-0.152095	-0.196207	5.65149e-52
ENSMUSG00000031502	Col4a1	2.16454e-53	0.32407	0.367931	0.280209	6.2563e-52
ENSMUSG00000116811	Gm16385	2.45312e-53	0.35839	0.417868	0.298911	7.07821e-52
ENSMUSG00000022587	Ly6e	2.47686e-53	0.884727	1.11011	0.659349	7.13445e-52
ENSMUSG00000025034	Trim8	2.62198e-53	-0.318637	-0.28224	-0.355034	7.53953e-52
ENSMUSG00000094191	Rpl31-ps14	2.7454e-53	0.314531	0.362575	0.266487	7.88095e-52
ENSMUSG00000050772	Olfr1124	3.45767e-53	0.516142	0.61421	0.418074	9.89563e-52
ENSMUSG00000078496	Zfp982	3.46491e-53	-0.30157	-0.263038	-0.340102	9.89563e-52
ENSMUSG00000117810	AC166779.2	3.45931e-53	0.700813	0.872093	0.529533	9.89563e-52
ENSMUSG00000042705	Commd10	3.9209e-53	-0.226316	-0.197517	-0.255114	1.11789e-51
ENSMUSG00000114135	Gm7252	4.04809e-53	0.554447	0.69551	0.413384	1.1522e-51
ENSMUSG00000068262	Gm5879	4.1982e-53	0.259358	0.296717	0.221999	1.1929e-51
ENSMUSG00000040990	Sh3kbp1	4.76434e-53	0.994885	1.19692	0.792849	1.35148e-51
ENSMUSG00000028093	Acp6	5.32585e-53	-0.371505	-0.327926	-0.415085	1.50821e-51
ENSMUSG00000043801	Oaz1-ps	5.77696e-53	0.157774	0.177236	0.138312	1.63321e-51
ENSMUSG00000030413	Pglyrp1	6.04616e-53	-0.674134	-0.577115	-0.771154	1.70644e-51
ENSMUSG00000026335	Pam	8.09023e-53	0.711589	0.848398	0.57478	2.27952e-51
ENSMUSG00000055980	Irs1	8.46651e-53	0.0738095	0.096432	0.051187	2.38154e-51
ENSMUSG00000025993	Slc40a1	8.67929e-53	0.3404	0.393967	0.286832	2.43731e-51
ENSMUSG00000014245	Pigl	9.37607e-53	-0.401726	-0.356389	-0.447064	2.62859e-51
ENSMUSG00000028059	Arhgef2	9.73182e-53	0.599307	0.730356	0.468257	2.72378e-51
ENSMUSG00000025260	Hsd17b10	1.03253e-52	-0.234112	-0.207117	-0.261107	2.88506e-51
ENSMUSG00000031889	D230025D16Rik	1.07577e-52	-0.358232	-0.317385	-0.399079	3.0009e-51
ENSMUSG00000009585	Apobec3	1.20837e-52	-0.327486	-0.288263	-0.366709	3.36519e-51
ENSMUSG00000029826	Zc3hav1	1.21419e-52	-0.426816	-0.377176	-0.476456	3.37581e-51
ENSMUSG00000064194	Zfp936	1.35922e-52	-0.316446	-0.280419	-0.352474	3.77279e-51
ENSMUSG00000094974	Rps19-ps2	1.39631e-52	0.212808	0.240667	0.184949	3.86935e-51
ENSMUSG00000038235	F11r	1.44513e-52	0.335355	0.41314	0.257569	3.99803e-51
ENSMUSG00000006930	Hap1	1.6117e-52	-0.529235	-0.465238	-0.593232	4.44422e-51
ENSMUSG00000020520	Galnt10	1.60956e-52	0.325441	0.369708	0.281174	4.44422e-51
ENSMUSG00000031575	Ash2l	2.0412e-52	-0.21541	-0.190298	-0.240521	5.61932e-51
ENSMUSG00000114687	Gm5452	2.13608e-52	0.341276	0.406939	0.275612	5.8709e-51
ENSMUSG00000082895	Rpsa-ps9	2.18544e-52	0.206485	0.230438	0.182532	5.99675e-51
ENSMUSG00000058216	Gstp3	2.47334e-52	-0.834877	-0.664174	-1.00558	6.77565e-51
ENSMUSG00000031530	Dusp4	2.47808e-52	0.407781	0.466897	0.348664	6.7776e-51
ENSMUSG00000086475	Platr13	2.48326e-52	-0.539952	-0.449386	-0.630518	6.78072e-51
ENSMUSG00000021520	Uqcrb	2.53588e-52	-0.141279	-0.122159	-0.160399	6.91316e-51
ENSMUSG00000031168	Ebp	2.67245e-52	-0.316681	-0.277124	-0.356239	7.27367e-51
ENSMUSG00000085893	Gm12091	2.73255e-52	0.398801	0.503323	0.29428	7.42521e-51
ENSMUSG00000031337	Mtm1	2.95288e-52	-0.565444	-0.490755	-0.640133	8.01093e-51
ENSMUSG00000105397	Gm43471	3.12582e-52	0.780112	0.953053	0.607172	8.46643e-51
ENSMUSG00000083914	Rps18-ps1	4.19369e-52	0.636588	0.804926	0.468249	1.13405e-50
ENSMUSG00000033813	Tcea1	4.33773e-52	-0.196209	-0.173041	-0.219378	1.17112e-50
ENSMUSG00000078592	Gm4609	4.43611e-52	0.495976	0.612295	0.379657	1.19576e-50
ENSMUSG00000021555	Naa35	4.62225e-52	-0.238285	-0.20496	-0.27161	1.24393e-50
ENSMUSG00000114733	Gm4815	4.70709e-52	0.337363	0.408595	0.266131	1.26474e-50
ENSMUSG00000038855	Itpkb	4.81525e-52	0.0856415	0.110133	0.0611498	1.29173e-50
ENSMUSG00000087283	Gm13580	5.6609e-52	-0.838351	-0.670378	-1.00632	1.51616e-50
ENSMUSG00000097906	Gm9625	5.89226e-52	0.172411	0.192517	0.152305	1.57562e-50
ENSMUSG00000059195	Gm12715	6.34342e-52	0.204741	0.229691	0.17979	1.69356e-50
ENSMUSG00000025225	Nfkb2	6.60172e-52	0.310147	0.3499	0.270395	1.75973e-50
ENSMUSG00000042515	Pwwp3b	6.9055e-52	0.171137	0.199863	0.14241	1.83778e-50
ENSMUSG00000000402	Egfl6	7.86533e-52	-0.722012	-0.600614	-0.84341	2.08991e-50
ENSMUSG00000111966	Gm5781	1.13334e-51	0.792529	0.983937	0.601122	3.00665e-50
ENSMUSG00000108608	Gm6916	1.27243e-51	0.608101	0.77033	0.445872	3.37034e-50
ENSMUSG00000031027	Stk33	1.32095e-51	-1.29548	-1.03825	-1.55272	3.49334e-50
ENSMUSG00000020402	Vdac1	1.32832e-51	-0.168494	-0.148754	-0.188234	3.50731e-50
ENSMUSG00000037833	Sh2d4b	1.62995e-51	-0.703739	-0.580143	-0.827335	4.29699e-50
ENSMUSG00000020282	Rhbdf1	2.50338e-51	0.411963	0.472526	0.3514	6.58922e-50
ENSMUSG00000022871	Fetub	2.88431e-51	-0.544488	-0.477975	-0.611001	7.57999e-50
ENSMUSG00000001228	Uhrf1	3.9489e-51	-0.249291	-0.219363	-0.279218	1.03615e-49
ENSMUSG00000079471	Mymx	4.06118e-51	-0.50741	-0.402789	-0.61203	1.06395e-49
ENSMUSG00000035781	R3hdm4	4.39653e-51	0.301246	0.348728	0.253764	1.15001e-49
ENSMUSG00000024608	Rps14	4.99193e-51	-0.102526	-0.0903899	-0.114661	1.30372e-49
ENSMUSG00000111964	Gm8942	5.22912e-51	0.301675	0.380099	0.22325	1.36355e-49
ENSMUSG00000030539	Sema4b	5.46848e-51	-0.254417	-0.223488	-0.285346	1.42375e-49
ENSMUSG00000044252	Osbpl1a	5.71197e-51	-0.342592	-0.302811	-0.382373	1.48485e-49
ENSMUSG00000031299	Pdha1	6.41073e-51	-0.229606	-0.202284	-0.256927	1.66392e-49
ENSMUSG00000081076	Rpsa-ps4	6.43301e-51	0.745278	0.914395	0.576162	1.66712e-49
ENSMUSG00000011267	Zfp296	7.02408e-51	-0.505746	-0.444449	-0.567042	1.81749e-49
ENSMUSG00000023456	Tpi1	7.26377e-51	0.263902	0.295564	0.23224	1.87662e-49
ENSMUSG00000083219	Gm11410	7.63326e-51	0.335734	0.409203	0.262265	1.96905e-49
ENSMUSG00000025142	Aspscr1	8.58721e-51	-0.213653	-0.188171	-0.239135	2.21173e-49
ENSMUSG00000112099	Gm8960	1.13653e-50	0.399677	0.511332	0.288023	2.92277e-49
ENSMUSG00000031314	Taf1	1.45004e-50	-0.263107	-0.231807	-0.294408	3.72331e-49
ENSMUSG00000076038	Gm22774	1.70695e-50	-0.722111	-0.56081	-0.883413	4.3763e-49
ENSMUSG00000040483	Xaf1	1.76326e-50	-0.605139	-0.515053	-0.695224	4.51378e-49
ENSMUSG00000032094	Cd3d	1.79805e-50	-1.07443	-0.851722	-1.29713	4.59584e-49
ENSMUSG00000025278	Flnb	1.87542e-50	0.311113	0.356775	0.265452	4.78632e-49
ENSMUSG00000066407	Gm10263	1.93409e-50	-0.216821	-0.19123	-0.242412	4.92854e-49
ENSMUSG00000084215	Gm11814	2.45239e-50	0.346467	0.409199	0.283735	6.23984e-49
ENSMUSG00000072235	Tuba1a	2.57952e-50	0.215586	0.241802	0.189371	6.5534e-49
ENSMUSG00000061613	U2af1	2.6142e-50	-0.128606	-0.1133	-0.143913	6.63145e-49
ENSMUSG00000020634	Ubxn2a	3.01497e-50	-0.32069	-0.283238	-0.358142	7.63657e-49
ENSMUSG00000034205	Loxl2	3.27044e-50	0.199043	0.23036	0.167725	8.27117e-49
ENSMUSG00000008855	Hdac5	3.49815e-50	0.432596	0.515945	0.349248	8.83375e-49
ENSMUSG00000031972	Acta1	3.54849e-50	0.326764	0.375711	0.277817	8.94742e-49
ENSMUSG00000038146	Notch3	3.58554e-50	0.703604	0.83676	0.570447	9.02728e-49
ENSMUSG00000068604	Gm8225	3.77452e-50	-0.357149	-0.305046	-0.409253	9.48884e-49
ENSMUSG00000001642	Akr1b3	4.23885e-50	-0.242009	-0.212578	-0.27144	1.06402e-48
ENSMUSG00000084124	Gm13588	5.12944e-50	0.426294	0.500623	0.351965	1.28565e-48
ENSMUSG00000074884	Serf2	5.59395e-50	-0.143665	-0.126054	-0.161277	1.39999e-48
ENSMUSG00000028488	Sh3gl2	5.69015e-50	-0.422646	-0.372551	-0.472742	1.42195e-48
ENSMUSG00000063785	Utp14a	6.73739e-50	-0.257556	-0.226736	-0.288377	1.68114e-48
ENSMUSG00000041859	Mcm3	6.98711e-50	-0.204738	-0.179789	-0.229687	1.74087e-48
ENSMUSG00000087235	Gm4750	7.0352e-50	0.31952	0.389051	0.249988	1.75025e-48
ENSMUSG00000082480	Gm11687	8.62633e-50	-0.248548	-0.217708	-0.279389	2.14293e-48
ENSMUSG00000087701	Gm13493	8.87363e-50	0.193302	0.230244	0.15636	2.20111e-48
ENSMUSG00000008318	Relt	9.07615e-50	0.232948	0.263481	0.202415	2.24802e-48
ENSMUSG00000096699	Rps19-ps4	9.70604e-50	0.600001	0.762972	0.43703	2.40049e-48
ENSMUSG00000030630	Fah	1.03831e-49	0.340786	0.388841	0.29273	2.56418e-48
ENSMUSG00000006585	Cdt1	1.18685e-49	-0.2136	-0.187979	-0.239222	2.9267e-48
ENSMUSG00000117962	AC113540.1	1.57894e-49	0.246435	0.294014	0.198857	3.88785e-48
ENSMUSG00000038894	Irs2	1.58792e-49	0.401926	0.461966	0.341886	3.90423e-48
ENSMUSG00000044254	Pcsk9	1.6995e-49	0.344594	0.399104	0.290083	4.17248e-48
ENSMUSG00000110489	Gm31659	1.8376e-49	-0.648315	-0.520543	-0.776087	4.50493e-48
ENSMUSG00000092086	Gm6793	2.04064e-49	-0.366159	-0.307649	-0.424668	4.99539e-48
ENSMUSG00000071655	Ubxn1	2.05628e-49	-0.154503	-0.1272	-0.181806	5.02637e-48
ENSMUSG00000066456	Hmgn3	2.18831e-49	0.0990149	0.121997	0.0760329	5.34132e-48
ENSMUSG00000056904	Gm5620	2.35237e-49	0.194357	0.21861	0.170104	5.73343e-48
ENSMUSG00000074653	Lrrc31	2.42557e-49	-0.791355	-0.625061	-0.957649	5.90328e-48
ENSMUSG00000020978	Klhdc2	2.63281e-49	0.455879	0.561536	0.350222	6.39837e-48
ENSMUSG00000083004	Gm13413	2.73394e-49	0.545617	0.657568	0.433665	6.63453e-48
ENSMUSG00000057329	Bcl2	3.34648e-49	0.139592	0.175827	0.103356	8.1093e-48
ENSMUSG00000037111	Setd7	3.3767e-49	0.602296	0.717144	0.487448	8.17074e-48
ENSMUSG00000040234	Tm7sf3	3.53272e-49	-0.336661	-0.296616	-0.376706	8.53596e-48
ENSMUSG00000042215	Bag2	3.69484e-49	0.31871	0.363551	0.273868	8.91487e-48
ENSMUSG00000009073	Nf2	4.02918e-49	-0.218867	-0.191345	-0.246389	9.7076e-48
ENSMUSG00000013076	Amotl1	4.22045e-49	0.465048	0.532194	0.397902	1.01539e-47
ENSMUSG00000074830	Zfp640	4.60014e-49	-0.373678	-0.31921	-0.428146	1.10515e-47
ENSMUSG00000055560	Zfp459	5.90722e-49	-0.451765	-0.387363	-0.516167	1.41714e-47
ENSMUSG00000026020	Nop58	5.95739e-49	-0.142048	-0.12487	-0.159226	1.42714e-47
ENSMUSG00000002015	Bcap31	6.43064e-49	-0.23975	-0.210904	-0.268596	1.53831e-47
ENSMUSG00000028195	Ccn1	7.22118e-49	0.714693	0.838928	0.590458	1.72497e-47
ENSMUSG00000042331	Specc1	7.28619e-49	0.26913	0.305497	0.232763	1.73803e-47
ENSMUSG00000080994	Gm13464	7.74575e-49	0.505037	0.612085	0.397989	1.84503e-47
ENSMUSG00000024247	Pkdcc	8.70599e-49	0.172046	0.200869	0.143224	2.07082e-47
ENSMUSG00000013089	Etv5	1.00296e-48	-0.249406	-0.218761	-0.280051	2.38227e-47
ENSMUSG00000058927	Gm10053	1.08248e-48	0.192869	0.219504	0.166234	2.56752e-47
ENSMUSG00000069662	Marcks	1.09831e-48	1.13091	1.44893	0.812885	2.6014e-47
ENSMUSG00000117515	Gm6883	1.24881e-48	0.709007	0.884501	0.533513	2.9537e-47
ENSMUSG00000106930	Gm6450	1.30345e-48	0.586296	0.719694	0.452899	3.0786e-47
ENSMUSG00000061684	Rpl21-ps8	1.3663e-48	0.392997	0.492384	0.293609	3.2225e-47
ENSMUSG00000022629	Kif21a	1.43763e-48	0.397616	0.459199	0.336034	3.386e-47
ENSMUSG00000065911	Gm24447	1.44373e-48	0.690589	0.829575	0.551602	3.39559e-47
ENSMUSG00000087286	Gm9013	1.46131e-48	0.474091	0.578894	0.369289	3.43213e-47
ENSMUSG00000026355	Mcm6	1.64063e-48	-0.19764	-0.173629	-0.221652	3.84793e-47
ENSMUSG00000098208	Gm8349	2.02289e-48	0.482391	0.577818	0.386964	4.73784e-47
ENSMUSG00000102298	Gm33707	2.2398e-48	0.393462	0.467093	0.31983	5.23858e-47
ENSMUSG00000040415	Dtx3	2.81388e-48	0.756624	0.90926	0.603989	6.56298e-47
ENSMUSG00000052446	Zfp961	2.81086e-48	-0.352028	-0.308832	-0.395224	6.56298e-47
ENSMUSG00000027452	Acss1	2.96352e-48	-0.358539	-0.27487	-0.442208	6.90241e-47
ENSMUSG00000060036	Rpl3	2.99395e-48	-0.109743	-0.0963197	-0.123166	6.96363e-47
ENSMUSG00000038712	Mindy1	3.01766e-48	-0.353416	-0.310877	-0.395955	7.00908e-47
ENSMUSG00000025036	Sfxn2	3.04535e-48	-0.364088	-0.314595	-0.41358	7.06362e-47
ENSMUSG00000091449	Gm10269	3.58343e-48	0.188635	0.221875	0.155395	8.30022e-47
ENSMUSG00000038545	Cul7	3.99128e-48	0.325542	0.395221	0.255863	9.23218e-47
ENSMUSG00000052534	Pbx1	4.24491e-48	0.45722	0.528221	0.386218	9.80533e-47
ENSMUSG00000025266	Gnl3l	4.55996e-48	-0.406868	-0.357545	-0.45619	1.05186e-46
ENSMUSG00000029993	Nfu1	5.34904e-48	-0.195322	-0.171455	-0.219188	1.23219e-46
ENSMUSG00000051095	Olfr986	5.36544e-48	-0.564588	-0.485868	-0.643308	1.23427e-46
ENSMUSG00000029186	Pi4k2b	6.14985e-48	0.432241	0.501956	0.362527	1.41278e-46
ENSMUSG00000014313	Cox6c	6.91693e-48	-0.123272	-0.108165	-0.138379	1.58683e-46
ENSMUSG00000089999	Gm6485	7.01536e-48	0.468768	0.568631	0.368906	1.60722e-46
ENSMUSG00000090516	Rps11-ps1	7.24823e-48	0.264451	0.304641	0.224261	1.65831e-46
ENSMUSG00000000838	Fmr1	7.50981e-48	-0.348828	-0.306396	-0.391259	1.71581e-46
ENSMUSG00000061232	H2-K1	7.75305e-48	0.478287	0.550379	0.406194	1.76898e-46
ENSMUSG00000082062	Ftl2-ps	8.2677e-48	-0.234813	-0.206286	-0.263339	1.88385e-46
ENSMUSG00000020032	Nuak1	8.80573e-48	0.130837	0.154898	0.106776	2.00372e-46
ENSMUSG00000082978	Rpsa-ps11	9.22678e-48	0.490925	0.628591	0.353259	2.09669e-46
ENSMUSG00000081434	Gm14165	9.9689e-48	0.178032	0.20221	0.153854	2.26227e-46
ENSMUSG00000106208	Gm4734	1.31355e-47	0.435247	0.525053	0.345441	2.97684e-46
ENSMUSG00000042367	Gjb3	1.33121e-47	-0.486457	-0.418302	-0.554612	3.0128e-46
ENSMUSG00000001507	Itga3	1.33959e-47	0.318571	0.358522	0.278621	3.02769e-46
ENSMUSG00000004945	Tmem242	1.49554e-47	0.288236	0.345848	0.230624	3.37563e-46
ENSMUSG00000048164	Gm7204	1.50806e-47	0.299094	0.364232	0.233956	3.39931e-46
ENSMUSG00000028081	Rps3a1	1.62767e-47	-0.134664	-0.118078	-0.151249	3.664e-46
ENSMUSG00000002845	Tmem39a	1.72177e-47	-0.290796	-0.254738	-0.326854	3.87063e-46
ENSMUSG00000041453	Rpl21	1.81666e-47	-0.103767	-0.0909603	-0.116574	4.07851e-46
ENSMUSG00000018604	Tbx3	1.82612e-47	-0.771869	-0.672322	-0.871416	4.09427e-46
ENSMUSG00000059498	Fcgr3	1.83986e-47	-0.739811	-0.614069	-0.865553	4.11958e-46
ENSMUSG00000048332	Lhfp	2.3882e-47	0.0654321	0.0855071	0.0453571	5.34022e-46
ENSMUSG00000042207	Kdm5b	2.39259e-47	-0.224029	-0.195175	-0.252882	5.34291e-46
ENSMUSG00000078508	Gm13128	2.64357e-47	-0.932352	-0.722902	-1.1418	5.89555e-46
ENSMUSG00000028184	Adgrl2	2.89872e-47	0.600588	0.761547	0.439628	6.45599e-46
ENSMUSG00000048007	Timm8a1	2.91195e-47	-0.275017	-0.241436	-0.308599	6.47687e-46
ENSMUSG00000020439	Smtn	2.96825e-47	0.452416	0.535586	0.369246	6.59336e-46
ENSMUSG00000054717	Hmgb2	3.07871e-47	-0.171615	-0.150428	-0.192802	6.8297e-46
ENSMUSG00000029195	Klb	3.23864e-47	-0.915726	-0.752842	-1.07861	7.17499e-46
ENSMUSG00000072419	Dppa2	3.9991e-47	-0.317524	-0.263543	-0.371505	8.84807e-46
ENSMUSG00000110545	Gm7730	4.549e-47	0.422768	0.539235	0.306301	1.00515e-45
ENSMUSG00000098274	Rpl24	4.87671e-47	0.249542	0.292998	0.206085	1.07614e-45
ENSMUSG00000048562	Sp8	5.08781e-47	0.308905	0.357082	0.260727	1.12125e-45
ENSMUSG00000059912	Rpl21-ps6	5.36173e-47	0.839662	1.03705	0.642272	1.18007e-45
ENSMUSG00000024851	Pitpnm1	6.18049e-47	0.173854	0.200885	0.146822	1.35849e-45
ENSMUSG00000037995	Igsf9	6.67636e-47	0.475254	0.552999	0.397509	1.46557e-45
ENSMUSG00000000708	Kat2b	6.70725e-47	-0.37055	-0.314588	-0.426512	1.47043e-45
ENSMUSG00000024299	Adamts10	6.78873e-47	0.333656	0.384791	0.282522	1.48635e-45
ENSMUSG00000092998	Mir5099	6.8935e-47	0.3835	0.45315	0.313849	1.50733e-45
ENSMUSG00000022106	Rcbtb2	7.48481e-47	0.429551	0.50646	0.352642	1.63449e-45
ENSMUSG00000043391	2510009E07Rik	7.80041e-47	-0.748828	-0.612974	-0.884681	1.7012e-45
ENSMUSG00000057963	Itpk1	8.78497e-47	-0.333774	-0.293304	-0.374243	1.91344e-45
ENSMUSG00000099492	Gm5525	1.01682e-46	0.20843	0.24276	0.1741	2.21186e-45
ENSMUSG00000029657	Hsph1	1.19245e-46	-0.215974	-0.186913	-0.245035	2.59052e-45
ENSMUSG00000000957	Mmp14	1.30192e-46	0.384008	0.442462	0.325554	2.82469e-45
ENSMUSG00000078097	Gm10913	1.42702e-46	0.667656	0.811136	0.524176	3.09212e-45
ENSMUSG00000028517	Plpp3	1.73803e-46	-0.445035	-0.387159	-0.502911	3.76118e-45
ENSMUSG00000026442	Nfasc	1.7926e-46	0.327271	0.374073	0.280468	3.87428e-45
ENSMUSG00000018395	Kif3a	1.82479e-46	1.05321	1.3084	0.798022	3.93878e-45
ENSMUSG00000031950	Gabarapl2	1.86377e-46	-0.264412	-0.231458	-0.297365	4.01774e-45
ENSMUSG00000113948	Rpl17-ps3	1.96932e-46	-0.15195	-0.132663	-0.171237	4.23985e-45
ENSMUSG00000048537	Phldb1	1.97441e-46	0.293061	0.332992	0.253131	4.24537e-45
ENSMUSG00000015363	Trabd	2.00525e-46	0.50825	0.60257	0.41393	4.30615e-45
ENSMUSG00000031007	Atp6ap2	2.22081e-46	-0.311181	-0.270621	-0.351742	4.76297e-45
ENSMUSG00000051397	Tacstd2	2.50724e-46	0.0559717	0.0766053	0.0353382	5.37041e-45
ENSMUSG00000058056	Palld	2.5518e-46	0.507233	0.593473	0.420993	5.4589e-45
ENSMUSG00000025795	Rassf3	2.77296e-46	0.222079	0.256066	0.188093	5.92447e-45
ENSMUSG00000085156	Snhg15	2.85356e-46	-0.298171	-0.261263	-0.335079	6.08892e-45
ENSMUSG00000030541	Idh2	2.89778e-46	-0.26818	-0.234828	-0.301533	6.17544e-45
ENSMUSG00000038354	Ankrd35	3.45781e-46	-0.382579	-0.320515	-0.444644	7.35957e-45
ENSMUSG00000033581	Igf2bp2	3.59259e-46	-0.289197	-0.252914	-0.325479	7.63676e-45
ENSMUSG00000027660	Skil	3.77841e-46	0.690463	0.914755	0.466171	8.02159e-45
ENSMUSG00000097148	Gm3839	3.9484e-46	0.274945	0.343147	0.206743	8.3719e-45
ENSMUSG00000046591	Ticrr	4.07723e-46	-0.312996	-0.27362	-0.352371	8.63417e-45
ENSMUSG00000035186	Ubd	4.1251e-46	-0.519086	-0.440032	-0.59814	8.72453e-45
ENSMUSG00000024206	Rfx2	4.14086e-46	-0.422881	-0.359496	-0.486266	8.74684e-45
ENSMUSG00000061477	Rps7	4.2274e-46	-0.118762	-0.103868	-0.133656	8.91844e-45
ENSMUSG00000000184	Ccnd2	4.23293e-46	0.442439	0.509238	0.375639	8.9189e-45
ENSMUSG00000040943	Tet2	4.32185e-46	-0.510977	-0.447482	-0.574472	9.09484e-45
ENSMUSG00000018451	6330403K07Rik	5.36112e-46	0.169608	0.199207	0.140008	1.12677e-44
ENSMUSG00000036167	Pphln1	5.7713e-46	0.469844	0.584203	0.355486	1.21147e-44
ENSMUSG00000025219	Fgf8	6.15823e-46	0.115858	0.143541	0.088175	1.29108e-44
ENSMUSG00000030126	Tmcc1	6.21669e-46	-0.166613	-0.145702	-0.187524	1.30171e-44
ENSMUSG00000025867	Cplx2	6.40059e-46	0.0645432	0.0881099	0.0409764	1.33855e-44
ENSMUSG00000022750	Klhl22	7.56588e-46	-0.42223	-0.37081	-0.473651	1.58027e-44
ENSMUSG00000010608	Rbm25	7.59686e-46	-0.143475	-0.12544	-0.161511	1.58477e-44
ENSMUSG00000078249	Hmga1b	7.6382e-46	0.245488	0.276314	0.214662	1.59142e-44
ENSMUSG00000110057	Gm2225	7.65833e-46	-0.223661	-0.194775	-0.252547	1.59363e-44
ENSMUSG00000116947	2410003I16Rik	8.66863e-46	-0.726898	-0.588017	-0.865779	1.80164e-44
ENSMUSG00000034663	Bmp2k	8.86414e-46	0.59872	0.706619	0.49082	1.83999e-44
ENSMUSG00000112908	Gm7392	8.94565e-46	0.231566	0.27751	0.185622	1.85462e-44
ENSMUSG00000082901	Gm14323	9.42496e-46	0.430908	0.557224	0.304592	1.95158e-44
ENSMUSG00000025959	Klf7	9.6356e-46	0.617148	0.732345	0.501952	1.99274e-44
ENSMUSG00000021838	Samd4	1.0086e-45	0.118234	0.144268	0.0921993	2.08333e-44
ENSMUSG00000038781	Stap2	1.03163e-45	0.229233	0.265193	0.193273	2.12827e-44
ENSMUSG00000026254	Eif4e2	1.15167e-45	-0.176959	-0.154681	-0.199238	2.373e-44
ENSMUSG00000032397	Tipin	1.16674e-45	-0.200454	-0.175219	-0.225689	2.40111e-44
ENSMUSG00000050288	Fzd2	1.37292e-45	0.309982	0.355065	0.2649	2.82195e-44
ENSMUSG00000025791	Pgm1	1.45253e-45	0.48322	0.585905	0.380535	2.98196e-44
ENSMUSG00000118238	AC126944.1	1.53031e-45	0.505945	0.62146	0.39043	3.13779e-44
ENSMUSG00000020277	Pfkl	1.65867e-45	0.369535	0.455356	0.283714	3.39682e-44
ENSMUSG00000034312	Iqsec1	1.90652e-45	0.457983	0.554933	0.361034	3.89966e-44
ENSMUSG00000040564	Apoc1	1.91785e-45	-0.281411	-0.236687	-0.326134	3.91806e-44
ENSMUSG00000047547	Cltb	2.01759e-45	-0.296696	-0.260012	-0.33338	4.11681e-44
ENSMUSG00000115593	Gm4824	2.07292e-45	0.461191	0.570843	0.351538	4.22458e-44
ENSMUSG00000059751	Rps3a3	2.11309e-45	0.188952	0.212979	0.164925	4.30122e-44
ENSMUSG00000073125	Xlr3b	2.43383e-45	-0.874298	-0.711998	-1.0366	4.94811e-44
ENSMUSG00000113389	Gm9512	2.46894e-45	0.42294	0.546167	0.299713	5.01341e-44
ENSMUSG00000000326	Comt	2.62781e-45	0.305291	0.37388	0.236702	5.32956e-44
ENSMUSG00000036817	Sun1	2.81306e-45	-0.292383	-0.255306	-0.32946	5.6984e-44
ENSMUSG00000107713	Gm6681	3.07254e-45	0.601281	0.765309	0.437253	6.21652e-44
ENSMUSG00000081382	Rpl18-ps1	3.18427e-45	0.392068	0.508995	0.27514	6.43484e-44
ENSMUSG00000112523	Gm48377	3.37256e-45	-0.343153	-0.299449	-0.386857	6.80714e-44
ENSMUSG00000113626	Gm7240	3.4297e-45	-0.366377	-0.315798	-0.416955	6.91416e-44
ENSMUSG00000083011	Gm12816	3.61748e-45	0.340841	0.426676	0.255006	7.28397e-44
ENSMUSG00000101892	9130401M01Rik	3.65584e-45	-0.248553	-0.217354	-0.279753	7.35239e-44
ENSMUSG00000029512	Ulk1	4.54839e-45	-0.335019	-0.292297	-0.377742	9.13649e-44
ENSMUSG00000021411	Pxdc1	4.72752e-45	0.348576	0.402023	0.295129	9.48498e-44
ENSMUSG00000032374	Plod2	5.18709e-45	0.449275	0.523375	0.375175	1.03946e-43
ENSMUSG00000028957	Per3	5.81667e-45	0.408996	0.473703	0.344289	1.16423e-43
ENSMUSG00000061143	Maml3	5.94495e-45	0.0944763	0.117374	0.071579	1.1885e-43
ENSMUSG00000037860	Aim2	5.99618e-45	-0.368683	-0.316059	-0.421306	1.19731e-43
ENSMUSG00000019817	Plagl1	6.50242e-45	-0.544774	-0.463694	-0.625854	1.29685e-43
ENSMUSG00000021728	Emb	7.51715e-45	0.305325	0.349177	0.261473	1.49746e-43
ENSMUSG00000024725	Ostf1	8.17221e-45	-0.245972	-0.214994	-0.276949	1.62602e-43
ENSMUSG00000061633	1700029P11Rik	8.26952e-45	-0.549471	-0.44563	-0.653313	1.64343e-43
ENSMUSG00000005204	Senp3	8.6383e-45	-0.178181	-0.150214	-0.206149	1.71469e-43
ENSMUSG00000020467	Efemp1	8.67632e-45	0.0398817	0.0547631	0.0250003	1.72021e-43
ENSMUSG00000019539	Rcn3	8.98704e-45	0.518825	0.618357	0.419292	1.77971e-43
ENSMUSG00000025903	Lypla1	9.66248e-45	-0.271174	-0.237192	-0.305155	1.91121e-43
ENSMUSG00000091478	Gm10039	1.11586e-44	-0.148701	-0.126859	-0.170543	2.20454e-43
ENSMUSG00000027223	Mapk8ip1	1.17413e-44	0.448115	0.533938	0.362292	2.31693e-43
ENSMUSG00000072978	Gm5830	1.2058e-44	0.41098	0.494284	0.327677	2.37664e-43
ENSMUSG00000050989	Selenon	1.23164e-44	0.074493	0.0936542	0.0553318	2.42472e-43
ENSMUSG00000035914	Cd276	1.26627e-44	0.354603	0.408821	0.300385	2.48999e-43
ENSMUSG00000043004	Gng2	1.38148e-44	0.499406	0.593119	0.405693	2.71336e-43
ENSMUSG00000061848	Gm5805	1.40276e-44	0.233832	0.273267	0.194397	2.75193e-43
ENSMUSG00000061315	Naca	1.45024e-44	-0.113275	-0.0987817	-0.127768	2.84177e-43
ENSMUSG00000046731	Kctd11	1.50432e-44	0.0724416	0.0924193	0.0524638	2.94429e-43
ENSMUSG00000037523	Mavs	1.51915e-44	-0.39326	-0.343772	-0.442749	2.96985e-43
ENSMUSG00000024205	Rpl36-ps2	1.61703e-44	0.265134	0.310167	0.220101	3.15752e-43
ENSMUSG00000038095	Sbno1	1.64641e-44	-0.180391	-0.156705	-0.204078	3.21117e-43
ENSMUSG00000020099	Unc5b	1.67729e-44	0.455252	0.549457	0.361048	3.26761e-43
ENSMUSG00000027381	Bcl2l11	1.82496e-44	0.741503	0.906828	0.576177	3.55116e-43
ENSMUSG00000097554	Gm26825	1.8598e-44	0.646959	0.799913	0.494006	3.61478e-43
ENSMUSG00000022635	Zcrb1	2.39921e-44	0.265667	0.310071	0.221262	4.65779e-43
ENSMUSG00000068823	Csde1	2.61402e-44	-0.135377	-0.118002	-0.152752	5.06896e-43
ENSMUSG00000022565	Plec	3.23713e-44	0.476075	0.597964	0.354186	6.27002e-43
ENSMUSG00000060938	Rpl26	3.28984e-44	-0.106335	-0.0926606	-0.120009	6.36479e-43
ENSMUSG00000025492	Ifitm3	3.34162e-44	-0.319742	-0.278915	-0.360568	6.45752e-43
ENSMUSG00000032446	Eomes	3.36699e-44	0.173929	0.202352	0.145506	6.49907e-43
ENSMUSG00000103585	Pcdhgb4	3.38072e-44	0.396696	0.469775	0.323618	6.51807e-43
ENSMUSG00000035342	Lzts2	3.45502e-44	0.65967	0.787615	0.531724	6.65369e-43
ENSMUSG00000033107	Rnf125	3.7701e-44	-0.37731	-0.322929	-0.431691	7.25214e-43
ENSMUSG00000025156	Gps1	3.90602e-44	-0.155947	-0.135915	-0.175979	7.50501e-43
ENSMUSG00000026547	Tagln2	3.97975e-44	0.392063	0.486929	0.297197	7.62921e-43
ENSMUSG00000034974	Dapk3	3.97896e-44	0.348461	0.419924	0.276998	7.62921e-43
ENSMUSG00000025239	Limd1	4.3696e-44	0.501394	0.592572	0.410217	8.36701e-43
ENSMUSG00000003824	Syce2	4.42939e-44	-0.255882	-0.222268	-0.289497	8.47184e-43
ENSMUSG00000001962	Fam50a	4.56293e-44	-0.228383	-0.199083	-0.257683	8.71732e-43
ENSMUSG00000002249	Tead3	4.71946e-44	0.173553	0.199715	0.147391	9.00612e-43
ENSMUSG00000117518	Gpx4-ps1	5.084e-44	0.306315	0.356614	0.256016	9.69077e-43
ENSMUSG00000027242	Wdr76	5.18632e-44	-0.270419	-0.235794	-0.305043	9.8746e-43
ENSMUSG00000048758	Rpl29	5.1931e-44	-0.131326	-0.114415	-0.148237	9.87631e-43
ENSMUSG00000028943	Espn	5.49e-44	0.311515	0.35465	0.268379	1.04291e-42
ENSMUSG00000058546	Rpl23a	6.57967e-44	-0.161199	-0.140428	-0.18197	1.2485e-42
ENSMUSG00000096842	Gm10736	6.78405e-44	0.109338	0.123437	0.0952382	1.28583e-42
ENSMUSG00000022450	Ndufa6	7.467e-44	-0.14985	-0.129922	-0.169778	1.41368e-42
ENSMUSG00000026843	Fubp3	7.50924e-44	-0.192296	-0.165016	-0.219575	1.42008e-42
ENSMUSG00000062591	Tubb4a	7.70352e-44	0.146876	0.175986	0.117767	1.45518e-42
ENSMUSG00000027356	Fermt1	7.8143e-44	0.207474	0.239994	0.174953	1.47444e-42
ENSMUSG00000028109	Hormad1	9.00062e-44	-0.680571	-0.554793	-0.806349	1.69638e-42
ENSMUSG00000032796	Lama1	1.03594e-43	-0.506567	-0.427726	-0.585407	1.95029e-42
ENSMUSG00000061390	Uba52-ps	1.04111e-43	0.274293	0.326134	0.222451	1.95783e-42
ENSMUSG00000054720	Lrrc8c	1.06239e-43	0.0871309	0.109721	0.0645408	1.99561e-42
ENSMUSG00000026656	Fcgr2b	1.15696e-43	-0.925257	-0.716298	-1.13422	2.17081e-42
ENSMUSG00000001555	Fkbp10	1.22889e-43	0.207816	0.240731	0.174901	2.30321e-42
ENSMUSG00000038045	Sult6b1	1.55257e-43	-0.378528	-0.320757	-0.4363	2.9066e-42
ENSMUSG00000005124	Ccn4	1.76905e-43	0.0616076	0.0836489	0.0395663	3.3082e-42
ENSMUSG00000037894	H2afz	1.77943e-43	-0.15592	-0.1357	-0.17614	3.32391e-42
ENSMUSG00000050122	Vwa3b	1.78671e-43	-0.503622	-0.391711	-0.615533	3.33381e-42
ENSMUSG00000081855	Rpl17-ps5	1.84295e-43	-0.173282	-0.150894	-0.195669	3.43491e-42
ENSMUSG00000060475	Wtap	1.87294e-43	-0.160606	-0.131203	-0.190008	3.48695e-42
ENSMUSG00000116864	Gm3320	1.9084e-43	-0.294569	-0.257222	-0.331916	3.54903e-42
ENSMUSG00000082806	Rpl13-ps1	2.05262e-43	0.520404	0.641083	0.399724	3.81302e-42
ENSMUSG00000027433	Xrn2	2.11774e-43	-0.162821	-0.141062	-0.18458	3.92964e-42
ENSMUSG00000082507	Gm9378	2.24056e-43	0.540786	0.693364	0.388207	4.15295e-42
ENSMUSG00000104339	C130089K02Rik	2.50055e-43	0.201738	0.23602	0.167457	4.62974e-42
ENSMUSG00000053819	Camk2d	2.74795e-43	0.408011	0.468626	0.347396	5.08219e-42
ENSMUSG00000045694	Gm4997	2.80703e-43	0.44946	0.538661	0.360259	5.18574e-42
ENSMUSG00000028480	Glipr2	3.75343e-43	0.619619	0.768789	0.470449	6.92653e-42
ENSMUSG00000083454	Gm13226	4.10531e-43	0.360814	0.459797	0.261832	7.56755e-42
ENSMUSG00000024317	Rnf138	4.21639e-43	-0.239006	-0.206453	-0.271558	7.7638e-42
ENSMUSG00000034486	Gbx2	4.27907e-43	-0.608927	-0.491906	-0.725948	7.87058e-42
ENSMUSG00000024268	Celf4	4.38477e-43	-0.33669	-0.292633	-0.380747	8.05618e-42
ENSMUSG00000067818	Myl9	4.49142e-43	0.143848	0.175958	0.111739	8.23412e-42
ENSMUSG00000109059	Gm9354	4.49104e-43	0.507865	0.645519	0.370211	8.23412e-42
ENSMUSG00000022257	Laptm4b	4.60705e-43	0.558089	0.666589	0.449589	8.43687e-42
ENSMUSG00000036699	Zcchc12	4.96134e-43	0.100394	0.125184	0.0756032	9.07579e-42
ENSMUSG00000015656	Hspa8	5.57767e-43	-0.155462	-0.135157	-0.175768	1.01921e-41
ENSMUSG00000009563	Tor2a	5.74466e-43	0.324204	0.387717	0.260691	1.04859e-41
ENSMUSG00000083992	Gm11478	5.91723e-43	0.226842	0.256434	0.19725	1.07892e-41
ENSMUSG00000116291	Gm4383	6.93467e-43	0.768642	0.940398	0.596887	1.26306e-41
ENSMUSG00000024209	1700061G19Rik	6.97889e-43	-0.473112	-0.408815	-0.537409	1.26973e-41
ENSMUSG00000052151	Plpp2	6.99703e-43	0.270066	0.308062	0.232069	1.27166e-41
ENSMUSG00000038437	Mllt6	7.11873e-43	-0.312044	-0.259734	-0.364354	1.29238e-41
ENSMUSG00000046687	Gm5424	7.45315e-43	-0.28521	-0.248538	-0.321881	1.35025e-41
ENSMUSG00000063275	Hacd1	7.45359e-43	0.342307	0.396909	0.287704	1.35025e-41
ENSMUSG00000037003	Tns2	7.7061e-43	0.141752	0.164565	0.118939	1.39449e-41
ENSMUSG00000117706	AC151978.1	9.16194e-43	-0.269044	-0.232545	-0.305542	1.65615e-41
ENSMUSG00000041959	S100a10	1.09385e-42	0.299797	0.341593	0.258001	1.97517e-41
ENSMUSG00000080059	Rps19-ps3	1.30866e-42	0.482415	0.618336	0.346494	2.36052e-41
ENSMUSG00000041889	Shisa4	1.32035e-42	0.436835	0.497466	0.376204	2.37904e-41
ENSMUSG00000032035	Ets1	1.42747e-42	0.108801	0.136292	0.0813105	2.5693e-41
ENSMUSG00000032231	Anxa2	1.44851e-42	0.616706	0.721596	0.511816	2.60437e-41
ENSMUSG00000082417	Gm13740	1.51424e-42	0.530549	0.640184	0.420913	2.71963e-41
ENSMUSG00000024331	Dsc2	1.83839e-42	0.0146369	0.0249896	0.00428421	3.2983e-41
ENSMUSG00000056201	Cfl1	1.86084e-42	0.104814	0.11861	0.0910181	3.33502e-41
ENSMUSG00000029313	Aff1	1.8666e-42	-0.293648	-0.255666	-0.331631	3.34178e-41
ENSMUSG00000007867	Ift43	2.0586e-42	0.335265	0.393752	0.276778	3.68158e-41
ENSMUSG00000020205	Phlda1	2.36839e-42	0.225449	0.255352	0.195546	4.2311e-41
ENSMUSG00000060019	Gm10073	2.38515e-42	0.168191	0.190316	0.146066	4.25652e-41
ENSMUSG00000061104	Sap18b	2.39699e-42	0.181466	0.214779	0.148154	4.27311e-41
ENSMUSG00000037972	Snn	3.22647e-42	0.473173	0.565559	0.380786	5.74572e-41
ENSMUSG00000056394	Lig1	3.2775e-42	-0.177792	-0.15416	-0.201424	5.8304e-41
ENSMUSG00000085794	Vax2os	3.31521e-42	-0.568994	-0.455047	-0.682942	5.89126e-41
ENSMUSG00000045639	Zfp629	3.79337e-42	0.142339	0.168615	0.116064	6.73383e-41
ENSMUSG00000031165	Was	4.14408e-42	-0.547398	-0.428839	-0.665956	7.34863e-41
ENSMUSG00000018339	Gpx3	4.19485e-42	0.34159	0.391606	0.291575	7.43081e-41
ENSMUSG00000027296	Itpka	4.43995e-42	-0.67607	-0.528829	-0.823312	7.8567e-41
ENSMUSG00000097961	Gm27000	4.47259e-42	0.648152	0.798987	0.497318	7.90613e-41
ENSMUSG00000025264	Tsr2	4.51304e-42	-0.248492	-0.215871	-0.281114	7.96924e-41
ENSMUSG00000031714	Gab1	4.59424e-42	-0.273899	-0.235801	-0.311997	8.1041e-41
ENSMUSG00000022364	Tbc1d31	4.60379e-42	-0.297685	-0.259159	-0.336211	8.11244e-41
ENSMUSG00000074698	Csnk2a1	4.82195e-42	-0.148681	-0.129022	-0.16834	8.48795e-41
ENSMUSG00000037455	Slc18b1	5.53296e-42	-0.491136	-0.423441	-0.558832	9.72932e-41
ENSMUSG00000110371	Gm9619	5.70832e-42	0.389836	0.466733	0.312939	1.00272e-40
ENSMUSG00000040714	Klc3	5.83197e-42	0.138555	0.163572	0.113539	1.02337e-40
ENSMUSG00000020173	Cobl	6.2433e-42	-0.436944	-0.373882	-0.500005	1.0944e-40
ENSMUSG00000037373	Ctbp1	6.39845e-42	0.30767	0.396084	0.219257	1.12043e-40
ENSMUSG00000050002	Idnk	6.46352e-42	0.476691	0.559513	0.393868	1.13064e-40
ENSMUSG00000063531	Sema3e	7.1741e-42	0.281261	0.322203	0.24032	1.25364e-40
ENSMUSG00000090394	4930523C07Rik	7.34783e-42	0.320405	0.375625	0.265185	1.28266e-40
ENSMUSG00000114816	Gm10323	8.16468e-42	-0.381609	-0.320081	-0.443138	1.42377e-40
ENSMUSG00000040054	Baz2a	8.46376e-42	-0.186841	-0.161019	-0.212663	1.4744e-40
ENSMUSG00000022475	Hdac7	9.47342e-42	0.186837	0.213391	0.160284	1.64857e-40
ENSMUSG00000068324	Gm10029	1.02642e-41	-0.218079	-0.184769	-0.251389	1.78433e-40
ENSMUSG00000039328	Rnf122	1.05049e-41	0.647883	0.766102	0.529664	1.82428e-40
ENSMUSG00000014932	Yes1	1.07346e-41	-0.339631	-0.289871	-0.389391	1.86225e-40
ENSMUSG00000049969	Plekhf2	1.22187e-41	-0.215398	-0.181626	-0.249169	2.11753e-40
ENSMUSG00000001924	Uba1	1.23815e-41	-0.148639	-0.128604	-0.168674	2.14354e-40
ENSMUSG00000017778	Cox7c	1.27885e-41	-0.106658	-0.0921789	-0.121138	2.21172e-40
ENSMUSG00000019214	Chtf18	1.37529e-41	-0.26748	-0.23285	-0.30211	2.37606e-40
ENSMUSG00000093617	4933438K21Rik	1.39883e-41	-0.485169	-0.410772	-0.559566	2.41424e-40
ENSMUSG00000062115	Rai1	1.537e-41	0.44122	0.519634	0.362807	2.64726e-40
ENSMUSG00000108813	Rpl19-ps9	1.53627e-41	0.427813	0.542602	0.313024	2.64726e-40
ENSMUSG00000036371	Serbp1	1.59594e-41	-0.0966298	-0.0832655	-0.109994	2.74596e-40
ENSMUSG00000073411	H2-D1	1.61579e-41	0.337945	0.38745	0.28844	2.77728e-40
ENSMUSG00000038872	Zfhx3	1.70664e-41	0.745691	0.937328	0.554055	2.92744e-40
ENSMUSG00000043279	Trim56	1.70559e-41	0.220526	0.254658	0.186395	2.92744e-40
ENSMUSG00000110631	Gm42047	1.78089e-41	-0.51074	-0.439895	-0.581584	3.05168e-40
ENSMUSG00000020361	Hspa4	2.06745e-41	-0.135853	-0.117545	-0.154161	3.53911e-40
ENSMUSG00000025937	Lactb2	2.19717e-41	-0.281888	-0.244798	-0.318979	3.75733e-40
ENSMUSG00000034484	Snx2	2.3233e-41	-0.249168	-0.2161	-0.282236	3.96899e-40
ENSMUSG00000112673	Gm7413	2.44993e-41	0.502609	0.623244	0.381974	4.18106e-40
ENSMUSG00000036241	Ube2r2	2.88585e-41	0.205424	0.240737	0.17011	4.92e-40
ENSMUSG00000048915	Efna5	2.96254e-41	0.640053	0.745425	0.534681	5.04563e-40
ENSMUSG00000066270	Gm10157	3.50446e-41	0.363111	0.466754	0.259468	5.96256e-40
ENSMUSG00000025272	Tro	3.82922e-41	0.22357	0.256438	0.190702	6.50852e-40
ENSMUSG00000022682	Rrn3	4.01127e-41	-0.156111	-0.134889	-0.177333	6.81105e-40
ENSMUSG00000071172	Srsf3	4.11992e-41	-0.148052	-0.128223	-0.167881	6.98846e-40
ENSMUSG00000058558	Rpl5	4.34662e-41	-0.102666	-0.0888743	-0.116458	7.36557e-40
ENSMUSG00000028591	Pramef12	4.6018e-41	-0.38654	-0.328271	-0.444809	7.79012e-40
ENSMUSG00000117526	Gm41780	4.73787e-41	0.506967	0.613981	0.399954	8.0124e-40
ENSMUSG00000045877	4933415A04Rik	4.83296e-41	0.426258	0.489647	0.362868	8.16498e-40
ENSMUSG00000062365	Gm4968	5.15825e-41	0.400657	0.499347	0.301967	8.70578e-40
ENSMUSG00000060438	Rps10-ps1	5.2122e-41	0.228577	0.287023	0.170131	8.788e-40
ENSMUSG00000064254	Ethe1	5.33854e-41	0.324208	0.371949	0.276466	8.99199e-40
ENSMUSG00000030793	Pycard	6.44246e-41	-0.254001	-0.219107	-0.288895	1.08405e-39
ENSMUSG00000030310	Slc6a1	6.49367e-41	-0.800907	-0.640988	-0.960826	1.09157e-39
ENSMUSG00000000579	Dynlt1c	6.51356e-41	-0.176622	-0.151483	-0.201761	1.09382e-39
ENSMUSG00000070692	Rps12-ps10	6.6825e-41	0.377816	0.488959	0.266672	1.12107e-39
ENSMUSG00000032875	Arhgef17	7.11904e-41	0.206147	0.235143	0.17715	1.19311e-39
ENSMUSG00000031311	Nono	7.29883e-41	-0.1776	-0.153607	-0.201592	1.22203e-39
ENSMUSG00000111149	Gm26564	8.12992e-41	-0.566934	-0.438311	-0.695557	1.35982e-39
ENSMUSG00000021589	Rhobtb3	8.19876e-41	0.337389	0.388036	0.286742	1.36997e-39
ENSMUSG00000047965	Rpl9-ps7	8.41431e-41	0.195799	0.227031	0.164567	1.40459e-39
ENSMUSG00000037280	Galnt6	8.50129e-41	-0.330416	-0.260768	-0.400065	1.4177e-39
ENSMUSG00000027189	Trim44	8.73579e-41	0.529273	0.633258	0.425288	1.45536e-39
ENSMUSG00000106106	CT010467.1	8.75528e-41	0.249864	0.28347	0.216259	1.45716e-39
ENSMUSG00000060499	Rpl10l	8.86533e-41	-0.503634	-0.409059	-0.598208	1.47401e-39
ENSMUSG00000028412	Slc44a1	9.10089e-41	-0.397641	-0.345618	-0.449665	1.51168e-39
ENSMUSG00000022111	Uchl3	9.13557e-41	-0.157673	-0.131008	-0.184337	1.51594e-39
ENSMUSG00000021040	Slirp	9.95293e-41	-0.363498	-0.296204	-0.430793	1.64995e-39
ENSMUSG00000025001	Hells	1.11238e-40	-0.207576	-0.178742	-0.23641	1.84223e-39
ENSMUSG00000046449	Nexmif	1.24547e-40	-0.329603	-0.2669	-0.392306	2.06061e-39
ENSMUSG00000092416	Zfp141	1.33026e-40	-0.302396	-0.262633	-0.342158	2.19873e-39
ENSMUSG00000068101	Cenpm	1.53689e-40	-0.246303	-0.212969	-0.279637	2.53777e-39
ENSMUSG00000053470	Kdm3a	1.56477e-40	-0.296933	-0.256189	-0.337677	2.58126e-39
ENSMUSG00000022940	Pigp	1.69577e-40	-0.239008	-0.205734	-0.272282	2.79461e-39
ENSMUSG00000035129	Gm6781	1.7046e-40	0.316605	0.376916	0.256293	2.8064e-39
ENSMUSG00000030088	Aldh1l1	1.73564e-40	-0.487353	-0.414327	-0.560378	2.85472e-39
ENSMUSG00000078370	Gm6316	1.82738e-40	0.419134	0.510964	0.327305	3.00265e-39
ENSMUSG00000028078	Dclk2	1.83248e-40	-0.364861	-0.311401	-0.418322	3.0081e-39
ENSMUSG00000037446	Tulp1	1.92205e-40	0.189859	0.223277	0.15644	3.15205e-39
ENSMUSG00000042608	Stk40	1.93531e-40	0.368253	0.460789	0.275716	3.1707e-39
ENSMUSG00000082662	Gm15516	2.01508e-40	0.426554	0.543131	0.309978	3.29817e-39
ENSMUSG00000060600	Eno3	2.04081e-40	0.444206	0.517306	0.371105	3.33703e-39
ENSMUSG00000078509	Pramef17	2.17684e-40	-0.782736	-0.596463	-0.969009	3.556e-39
ENSMUSG00000022885	St6gal1	2.23869e-40	0.213709	0.245038	0.18238	3.65348e-39
ENSMUSG00000114737	Gm8483	2.31471e-40	0.318336	0.381415	0.255257	3.77388e-39
ENSMUSG00000058550	Dppa4	2.49303e-40	-0.245859	-0.189106	-0.302612	4.06067e-39
ENSMUSG00000053846	Lipg	2.67758e-40	0.215532	0.251137	0.179927	4.35703e-39
ENSMUSG00000017002	Slpi	2.72622e-40	0.0668225	0.095398	0.038247	4.43189e-39
ENSMUSG00000020108	Ddit4	2.74855e-40	0.970588	1.20578	0.735397	4.46386e-39
ENSMUSG00000001128	Cfp	2.96453e-40	-0.455498	-0.389347	-0.52165	4.80998e-39
ENSMUSG00000040749	Siah1b	3.00575e-40	-0.273991	-0.237352	-0.31063	4.87216e-39
ENSMUSG00000098238	Gm8756	3.04599e-40	0.37082	0.441174	0.300465	4.93262e-39
ENSMUSG00000073433	Arhgdig	3.07248e-40	0.374625	0.430777	0.318474	4.97073e-39
ENSMUSG00000025934	Gsta3	3.37477e-40	-0.391452	-0.322973	-0.45993	5.45453e-39
ENSMUSG00000081378	Rps13-ps4	3.77651e-40	0.187497	0.212935	0.16206	6.09798e-39
ENSMUSG00000111613	Gm4977	4.7284e-40	0.52232	0.646868	0.397771	7.62767e-39
ENSMUSG00000083121	Gm6341	5.14466e-40	0.550209	0.675308	0.42511	8.2912e-39
ENSMUSG00000035885	Cox8a	5.40265e-40	-0.111092	-0.0956929	-0.126491	8.69863e-39
ENSMUSG00000038843	Gcnt1	5.8211e-40	0.444827	0.51084	0.378814	9.36339e-39
ENSMUSG00000027858	Tspan2	6.11161e-40	0.0779558	0.0981838	0.0577277	9.82127e-39
ENSMUSG00000056124	B4galt6	6.32046e-40	-0.320416	-0.277989	-0.362843	1.01472e-38
ENSMUSG00000079137	Rpl27-ps1	7.0677e-40	0.26204	0.319465	0.204616	1.1336e-38
ENSMUSG00000100033	Gm8337	7.10136e-40	0.360826	0.466412	0.25524	1.13791e-38
ENSMUSG00000059182	Skap2	7.18949e-40	-0.314303	-0.272503	-0.356103	1.15093e-38
ENSMUSG00000004631	Sgce	7.56788e-40	0.187256	0.215837	0.158675	1.21036e-38
ENSMUSG00000027078	Ube2l6	7.64802e-40	-0.510239	-0.42558	-0.594897	1.22201e-38
ENSMUSG00000041736	Tspo	8.14798e-40	0.339404	0.40243	0.276378	1.30066e-38
ENSMUSG00000055737	Ghr	8.28107e-40	0.133952	0.158293	0.10961	1.32065e-38
ENSMUSG00000030268	Bcat1	8.35786e-40	-0.24456	-0.211443	-0.277678	1.33163e-38
ENSMUSG00000074867	Zfp808	8.48485e-40	-0.294084	-0.255072	-0.333097	1.35058e-38
ENSMUSG00000064145	Arih2	8.94607e-40	-0.248452	-0.214656	-0.282247	1.42265e-38
ENSMUSG00000026478	Lamc1	1.05073e-39	-0.25224	-0.217975	-0.286506	1.66933e-38
ENSMUSG00000091941	Gm7399	1.08468e-39	0.39502	0.50195	0.28809	1.72164e-38
ENSMUSG00000099979	Gm5896	1.46246e-39	0.424912	0.541421	0.308402	2.31909e-38
ENSMUSG00000024067	Dpy30	1.51008e-39	-0.168246	-0.145038	-0.191453	2.39234e-38
ENSMUSG00000038387	Rras	1.64071e-39	0.340332	0.393257	0.287406	2.59684e-38
ENSMUSG00000022673	Mcm4	1.73287e-39	-0.19575	-0.168155	-0.223344	2.74012e-38
ENSMUSG00000081251	Gm12164	1.74423e-39	0.292771	0.376223	0.209319	2.7555e-38
ENSMUSG00000104623	Gm6394	1.82461e-39	0.189408	0.223526	0.15529	2.87976e-38
ENSMUSG00000080885	Rpl10-ps6	1.92003e-39	-0.268929	-0.221922	-0.315936	3.02752e-38
ENSMUSG00000024012	Mtch1	1.9304e-39	0.267282	0.340406	0.194158	3.04101e-38
ENSMUSG00000071532	Gm10335	2.01631e-39	-0.140731	-0.116949	-0.164514	3.17338e-38
ENSMUSG00000007888	Crlf1	2.02546e-39	0.128661	0.1549	0.102421	3.18478e-38
ENSMUSG00000039960	Rhou	2.05533e-39	0.252558	0.287341	0.217775	3.22874e-38
ENSMUSG00000063268	Parp10	2.11752e-39	0.308487	0.356105	0.260869	3.32331e-38
ENSMUSG00000096763	Rps12-ps13	2.15588e-39	0.522839	0.64091	0.404769	3.38036e-38
ENSMUSG00000068200	Gm5931	2.29468e-39	0.320472	0.414593	0.226351	3.59465e-38
ENSMUSG00000035158	Mitf	2.36574e-39	-0.600137	-0.504374	-0.6959	3.7025e-38
ENSMUSG00000083337	Gm11539	2.49572e-39	0.255074	0.318014	0.192134	3.90229e-38
ENSMUSG00000020182	Ddc	2.5086e-39	-0.412831	-0.355286	-0.470376	3.91879e-38
ENSMUSG00000037852	Cpe	2.54512e-39	0.13218	0.156903	0.107458	3.97214e-38
ENSMUSG00000071866	Ppia	2.60923e-39	-0.146584	-0.126426	-0.166742	4.06842e-38
ENSMUSG00000020224	Llph	2.84494e-39	-0.172953	-0.146068	-0.199838	4.43183e-38
ENSMUSG00000028402	Mpdz	2.87517e-39	0.159829	0.185086	0.134572	4.47477e-38
ENSMUSG00000078502	Gm13212	2.99187e-39	-0.273467	-0.235958	-0.310976	4.65208e-38
ENSMUSG00000000605	Clcn4	3.29255e-39	0.345859	0.40672	0.284998	5.11488e-38
ENSMUSG00000055884	Fancm	3.31563e-39	-0.292004	-0.252327	-0.331682	5.14597e-38
ENSMUSG00000017760	Ctsa	3.38087e-39	-0.264763	-0.224805	-0.304721	5.24237e-38
ENSMUSG00000031379	Pir	3.65857e-39	-0.293422	-0.253036	-0.333809	5.66775e-38
ENSMUSG00000106416	Gm5857	4.00966e-39	0.650065	0.800638	0.499491	6.20592e-38
ENSMUSG00000008136	Fhl2	4.35028e-39	0.195696	0.225756	0.165637	6.72691e-38
ENSMUSG00000031595	Pdgfrl	4.39966e-39	0.0386839	0.0541325	0.0232352	6.79701e-38
ENSMUSG00000044279	Crb3	4.47699e-39	0.418786	0.482994	0.354578	6.91012e-38
ENSMUSG00000026817	Ak1	4.62363e-39	-0.356386	-0.308243	-0.404529	7.11683e-38
ENSMUSG00000069727	Zfp975	4.61918e-39	-0.323074	-0.279329	-0.36682	7.11683e-38
ENSMUSG00000082475	Gm7206	4.62278e-39	0.268281	0.341424	0.195139	7.11683e-38
ENSMUSG00000029669	Tspan12	4.73207e-39	0.154991	0.187231	0.122751	7.27708e-38
ENSMUSG00000000278	Scpep1	5.03514e-39	-0.265884	-0.230206	-0.301562	7.73606e-38
ENSMUSG00000002104	Rapsn	5.06379e-39	-0.559471	-0.445589	-0.673354	7.77296e-38
ENSMUSG00000026074	Map4k4	5.09303e-39	0.220284	0.26153	0.179038	7.81071e-38
ENSMUSG00000033161	Atp1a1	5.8366e-39	0.169904	0.195245	0.144562	8.94289e-38
ENSMUSG00000070490	Gm10293	6.1741e-39	0.176615	0.210964	0.142266	9.45138e-38
ENSMUSG00000030826	Bcat2	6.2816e-39	-0.19536	-0.167864	-0.222856	9.60718e-38
ENSMUSG00000057836	Xlr3a	6.32115e-39	-0.765764	-0.626471	-0.905056	9.65889e-38
ENSMUSG00000099397	Gm7809	6.68478e-39	0.110831	0.126587	0.0950759	1.02052e-37
ENSMUSG00000037661	Gpr160	6.72106e-39	-0.440832	-0.375384	-0.50628	1.02513e-37
ENSMUSG00000028603	Scp2	6.79472e-39	-0.257294	-0.222507	-0.29208	1.03542e-37
ENSMUSG00000029580	Actb	6.85467e-39	0.128371	0.146179	0.110564	1.04361e-37
ENSMUSG00000005892	Trh	6.918e-39	-0.389899	-0.295127	-0.484672	1.0523e-37
ENSMUSG00000028173	Wls	6.96456e-39	0.307213	0.350274	0.264152	1.05842e-37
ENSMUSG00000057421	Las1l	7.12594e-39	-0.181176	-0.152242	-0.21011	1.08197e-37
ENSMUSG00000061544	Zfp229	7.18614e-39	-0.3398	-0.292209	-0.387391	1.09013e-37
ENSMUSG00000021486	Prelid1	8.61812e-39	0.130404	0.148463	0.112345	1.30617e-37
ENSMUSG00000062908	Acadm	9.0902e-39	-0.242053	-0.209084	-0.275022	1.37648e-37
ENSMUSG00000082481	Rps12-ps19	9.24882e-39	0.484217	0.613365	0.355069	1.39924e-37
ENSMUSG00000025630	Hprt	9.38978e-39	-0.213873	-0.18379	-0.243955	1.41929e-37
ENSMUSG00000002603	Tgfb1	9.71473e-39	0.0785225	0.0966369	0.060408	1.46708e-37
ENSMUSG00000001761	Smo	1.0249e-38	0.223135	0.254925	0.191346	1.54637e-37
ENSMUSG00000034377	Tulp4	1.06157e-38	0.526947	0.662046	0.391848	1.60027e-37
ENSMUSG00000011256	Adam19	1.06988e-38	-0.326947	-0.281293	-0.3726	1.61135e-37
ENSMUSG00000084331	Gm8163	1.11832e-38	0.244682	0.282222	0.207141	1.6828e-37
ENSMUSG00000044968	Napepld	1.13409e-38	-0.370543	-0.316333	-0.424753	1.70499e-37
ENSMUSG00000027668	Mfn1	1.14896e-38	-0.302301	-0.260701	-0.343901	1.72581e-37
ENSMUSG00000062279	Gm10237	1.18235e-38	0.595654	0.752663	0.438645	1.77437e-37
ENSMUSG00000002870	Mcm2	1.2067e-38	-0.150451	-0.129372	-0.171531	1.80929e-37
ENSMUSG00000019790	Stxbp5	1.22593e-38	0.214501	0.245029	0.183974	1.83649e-37
ENSMUSG00000093447	Gm5139	1.43132e-38	0.256014	0.299417	0.212612	2.14226e-37
ENSMUSG00000000792	Slc5a5	1.60981e-38	0.204254	0.236566	0.171942	2.40726e-37
ENSMUSG00000022032	Scara5	1.61274e-38	-0.929328	-0.704291	-1.15437	2.40949e-37
ENSMUSG00000090125	Pou3f1	1.6552e-38	0.573594	0.67585	0.471337	2.47073e-37
ENSMUSG00000055322	Tns1	1.69063e-38	-0.432257	-0.364546	-0.499967	2.52137e-37
ENSMUSG00000062184	Hs6st2	1.72051e-38	0.169345	0.197176	0.141514	2.56367e-37
ENSMUSG00000022601	Zbtb11	1.75721e-38	-0.262858	-0.225281	-0.300434	2.61602e-37
ENSMUSG00000024406	Pou5f1	1.77738e-38	-0.196973	-0.169343	-0.224603	2.64371e-37
ENSMUSG00000064337		1.83437e-38	0.3301	0.376836	0.283364	2.72607e-37
ENSMUSG00000104802	Gm5869	1.94192e-38	0.247921	0.303065	0.192777	2.88335e-37
ENSMUSG00000058542	Gm15590	1.95569e-38	0.213348	0.243032	0.183664	2.90123e-37
ENSMUSG00000001864	Aif1l	2.00778e-38	0.262514	0.300225	0.224803	2.97587e-37
ENSMUSG00000083863	Gm13341	2.08415e-38	0.22094	0.254324	0.187557	3.08634e-37
ENSMUSG00000023206	Il15ra	2.20728e-38	0.0631014	0.0834991	0.0427036	3.2658e-37
ENSMUSG00000063754	Gm10136	2.49852e-38	0.18973	0.216288	0.163172	3.69346e-37
ENSMUSG00000020886	Dlg4	2.69493e-38	0.360285	0.416752	0.303819	3.9803e-37
ENSMUSG00000073471	Rsph3a	2.84914e-38	0.13188	0.15312	0.11064	4.20435e-37
ENSMUSG00000062270	Morf4l1	3.43452e-38	-0.105178	-0.0904708	-0.119885	5.06373e-37
ENSMUSG00000002847	Pla1a	3.62695e-38	-0.394331	-0.333321	-0.455341	5.34275e-37
ENSMUSG00000016487	Ppfibp1	3.6825e-38	0.400213	0.492727	0.307699	5.41983e-37
ENSMUSG00000056666	Retsat	3.76343e-38	-0.323489	-0.279496	-0.367482	5.53409e-37
ENSMUSG00000093930	Hmgcs1	3.9205e-38	0.578263	0.773475	0.383051	5.76002e-37
ENSMUSG00000061981	Flot2	3.92765e-38	0.417335	0.500935	0.333735	5.76547e-37
ENSMUSG00000036202	Rif1	4.28249e-38	-0.213877	-0.183744	-0.244009	6.28086e-37
ENSMUSG00000078868	Gm14412	4.29441e-38	-0.319342	-0.264961	-0.373723	6.29284e-37
ENSMUSG00000026994	Galnt3	4.40446e-38	0.159069	0.185602	0.132535	6.44848e-37
ENSMUSG00000066068	Gm13611	4.50371e-38	0.285115	0.37037	0.199861	6.58805e-37
ENSMUSG00000016262	Sertad4	4.62901e-38	0.142071	0.168942	0.1152	6.76544e-37
ENSMUSG00000082655	Gm7857	4.85927e-38	0.542198	0.672525	0.411871	7.0958e-37
ENSMUSG00000061669	Rpl34-ps2	5.02845e-38	0.482431	0.632671	0.332192	7.33647e-37
ENSMUSG00000095115	Itpripl2	5.2682e-38	0.179555	0.207157	0.151954	7.6796e-37
ENSMUSG00000025650	Col7a1	5.52803e-38	0.118433	0.139904	0.0969609	8.05136e-37
ENSMUSG00000026564	Dusp27	5.59488e-38	-0.498045	-0.409021	-0.587068	8.14166e-37
ENSMUSG00000055612	Cdca7	5.67389e-38	-0.203227	-0.173481	-0.232974	8.24949e-37
ENSMUSG00000048450	Msx1	5.68846e-38	0.209723	0.245921	0.173526	8.26352e-37
ENSMUSG00000027193	Api5	5.87257e-38	-0.183172	-0.1571	-0.209244	8.5236e-37
ENSMUSG00000062300	Nectin2	5.90236e-38	0.296683	0.374481	0.218884	8.55944e-37
ENSMUSG00000031523	Dlc1	5.91078e-38	-0.330768	-0.284782	-0.376755	8.56425e-37
ENSMUSG00000003345	Csnk1g2	6.1328e-38	0.216139	0.258732	0.173546	8.87829e-37
ENSMUSG00000080893	Gm15920	6.14059e-38	0.214273	0.273575	0.154971	8.8819e-37
ENSMUSG00000020598	Nrcam	6.41309e-38	0.113123	0.138166	0.0880805	9.26807e-37
ENSMUSG00000108414	Snhg1	6.55967e-38	-0.212167	-0.177458	-0.246877	9.47175e-37
ENSMUSG00000081613	Gm12109	6.62981e-38	0.303081	0.358817	0.247346	9.56482e-37
ENSMUSG00000063628	Gm7665	6.70202e-38	0.283387	0.338231	0.228543	9.66069e-37
ENSMUSG00000038014	Fam120a	7.74299e-38	-0.218465	-0.182772	-0.254159	1.11516e-36
ENSMUSG00000113340	Gm7695	7.76565e-38	0.532308	0.68911	0.375506	1.11747e-36
ENSMUSG00000053173	Rpl18-ps2	8.65427e-38	0.200551	0.240813	0.16029	1.24427e-36
ENSMUSG00000076137	Gm26384	8.85197e-38	0.319915	0.405605	0.234224	1.27161e-36
ENSMUSG00000019188	H13	9.29853e-38	0.331952	0.406522	0.257381	1.33348e-36
ENSMUSG00000039201	Tbc1d25	9.29508e-38	-0.310413	-0.268325	-0.3525	1.33348e-36
ENSMUSG00000082431	Prdx2-ps1	1.00481e-37	0.250131	0.292474	0.207789	1.43975e-36
ENSMUSG00000079480	Pin4	1.1674e-37	-0.203097	-0.173072	-0.233122	1.67128e-36
ENSMUSG00000117621	Hspe1-rs1	1.39074e-37	0.230254	0.28523	0.175278	1.98933e-36
ENSMUSG00000023092	Fhl1	1.4926e-37	-0.349799	-0.302532	-0.397067	2.13321e-36
ENSMUSG00000022040	Ephx2	1.5042e-37	-0.454703	-0.380638	-0.528768	2.14796e-36
ENSMUSG00000073982	Rhog	1.60118e-37	0.294697	0.342211	0.247184	2.28451e-36
ENSMUSG00000061242	Gm9104	1.72104e-37	0.248971	0.295428	0.202515	2.45342e-36
ENSMUSG00000035640	Cbarp	1.78009e-37	0.381995	0.446227	0.317764	2.53546e-36
ENSMUSG00000035274	Tpbg	1.85242e-37	0.494578	0.588282	0.400873	2.63624e-36
ENSMUSG00000033186	Mzt1	1.97174e-37	-0.250103	-0.215297	-0.284909	2.80367e-36
ENSMUSG00000032999	Nlrp4f	2.24657e-37	-0.462211	-0.364629	-0.559793	3.19176e-36
ENSMUSG00000034892	Rps29	2.5282e-37	-0.106479	-0.0913852	-0.121574	3.58885e-36
ENSMUSG00000040594	Ranbp17	2.62032e-37	-0.316828	-0.272818	-0.360839	3.71647e-36
ENSMUSG00000101431	Gm7901	2.66241e-37	0.331893	0.422597	0.241188	3.77298e-36
ENSMUSG00000021009	Ptpn21	2.86201e-37	0.332283	0.392092	0.272475	4.05243e-36
ENSMUSG00000020814	Mxra7	2.91629e-37	0.253704	0.293851	0.213557	4.1258e-36
ENSMUSG00000063576	Klhdc3	2.96061e-37	0.211095	0.255578	0.166613	4.18497e-36
ENSMUSG00000098138	Gm9081	3.00929e-37	0.255707	0.299008	0.212406	4.25021e-36
ENSMUSG00000018920	Cxcl16	3.0679e-37	0.238013	0.272419	0.203607	4.32934e-36
ENSMUSG00000001131	Timp1	3.16201e-37	-0.314266	-0.270718	-0.357814	4.45841e-36
ENSMUSG00000033373	Fntb	3.52398e-37	-0.224462	-0.193108	-0.255817	4.96462e-36
ENSMUSG00000099980	Gm5619	3.94919e-37	0.255117	0.340938	0.169296	5.55899e-36
ENSMUSG00000022263	Trio	4.02173e-37	0.58477	0.708357	0.461182	5.65635e-36
ENSMUSG00000106988	Tsg101-ps	4.27228e-37	0.23059	0.278254	0.182926	6.00371e-36
ENSMUSG00000056735	A930024E05Rik	4.40687e-37	0.200348	0.230875	0.169822	6.18767e-36
ENSMUSG00000034254	Agpat1	4.52231e-37	0.252365	0.307219	0.197511	6.34446e-36
ENSMUSG00000025781	Atp5c1	4.811e-37	-0.13	-0.106815	-0.153185	6.74384e-36
ENSMUSG00000002900	Lamb1	5.24466e-37	0.561881	0.699358	0.424403	7.34558e-36
ENSMUSG00000112550	Gm6627	5.71591e-37	0.422146	0.540696	0.303595	7.99894e-36
ENSMUSG00000029484	Anxa3	5.96193e-37	0.195402	0.225078	0.165726	8.33628e-36
ENSMUSG00000021072	Tmx1	6.00845e-37	0.462434	0.568445	0.356424	8.39433e-36
ENSMUSG00000058966	Fam57b	6.02352e-37	0.222984	0.257699	0.188269	8.4084e-36
ENSMUSG00000015806	Qdpr	6.47794e-37	-0.218159	-0.186858	-0.24946	9.03522e-36
ENSMUSG00000071235	Vrtn	6.76084e-37	0.363151	0.41763	0.308673	9.42198e-36
ENSMUSG00000034203	Chchd4	6.81647e-37	-0.174438	-0.14903	-0.199846	9.49162e-36
ENSMUSG00000107951	Gm6210	7.11692e-37	0.244177	0.295804	0.192551	9.90178e-36
ENSMUSG00000001467	Cyp51	7.12988e-37	0.296658	0.355319	0.237996	9.9116e-36
ENSMUSG00000055102	Zfp819	7.79329e-37	-0.398971	-0.335075	-0.462866	1.08249e-35
ENSMUSG00000097803	Rpl31-ps16	8.01797e-37	0.459364	0.596424	0.322303	1.11277e-35
ENSMUSG00000085795	Zfp703	8.328e-37	0.0665783	0.0842904	0.0488662	1.15485e-35
ENSMUSG00000062170	Fmr1nb	8.7118e-37	-0.200239	-0.144849	-0.255629	1.20707e-35
ENSMUSG00000036572	Upf3b	9.16116e-37	-0.241654	-0.207466	-0.275842	1.26829e-35
ENSMUSG00000032518	Rpsa	9.18614e-37	-0.0997023	-0.0854261	-0.113978	1.2707e-35
ENSMUSG00000032014	Oaf	9.66922e-37	0.121571	0.145206	0.0979364	1.33642e-35
ENSMUSG00000020902	Ntn1	9.83977e-37	-0.421357	-0.352175	-0.490538	1.35888e-35
ENSMUSG00000047945	Marcksl1	1.02845e-36	0.168661	0.194778	0.142543	1.41912e-35
ENSMUSG00000031383	Dusp9	1.2432e-36	0.345999	0.412173	0.279825	1.71404e-35
ENSMUSG00000026456	Cyb5r1	1.3211e-36	0.498182	0.59646	0.399903	1.81891e-35
ENSMUSG00000115194	Gm48909	1.32142e-36	0.233173	0.29193	0.174416	1.81891e-35
ENSMUSG00000028583	Pdpn	1.35271e-36	0.558765	0.728305	0.389225	1.86045e-35
ENSMUSG00000110194	Gm7192	1.3618e-36	0.559618	0.69468	0.424556	1.87141e-35
ENSMUSG00000096629	Gm3383	1.36619e-36	0.118947	0.137052	0.100843	1.87592e-35
ENSMUSG00000024409	Psors1c2	1.39224e-36	0.27016	0.3074	0.232919	1.91012e-35
ENSMUSG00000057530	Ece1	1.39413e-36	0.635701	0.750714	0.520688	1.91116e-35
ENSMUSG00000030042	Pole4	1.43696e-36	-0.164349	-0.140738	-0.187961	1.96826e-35
ENSMUSG00000015652	Steap1	1.49786e-36	0.0954506	0.116125	0.0747759	2.05e-35
ENSMUSG00000069188	Gm13192	1.53173e-36	-0.237261	-0.197788	-0.276734	2.09465e-35
ENSMUSG00000027082	Tfpi	1.63415e-36	-0.301086	-0.251393	-0.350778	2.2329e-35
ENSMUSG00000057098	Ebf1	1.63647e-36	-0.435274	-0.3655	-0.505047	2.23424e-35
ENSMUSG00000068579	Rpl7a-ps3	1.73679e-36	0.346959	0.414455	0.279464	2.36929e-35
ENSMUSG00000095440	Fignl2	1.79712e-36	0.183442	0.212184	0.1547	2.4496e-35
ENSMUSG00000074865	Zfp934	1.83102e-36	-0.233847	-0.198124	-0.26957	2.49378e-35
ENSMUSG00000074887	EU599041	1.85892e-36	-0.320383	-0.274262	-0.366503	2.52972e-35
ENSMUSG00000091086	Rpl6l	1.96182e-36	0.143914	0.164569	0.123259	2.6676e-35
ENSMUSG00000037600	Kdf1	2.04962e-36	0.362575	0.422361	0.30279	2.78473e-35
ENSMUSG00000030683	Sez6l2	2.18407e-36	0.0403983	0.0535497	0.027247	2.96501e-35
ENSMUSG00000038344	Txlng	2.39916e-36	-0.260047	-0.222789	-0.297305	3.25437e-35
ENSMUSG00000038400	Pmepa1	2.51531e-36	0.566337	0.702055	0.43062	3.40917e-35
ENSMUSG00000045104	Gm5514	2.56563e-36	0.277349	0.322609	0.232089	3.47456e-35
ENSMUSG00000041840	Haus1	2.59755e-36	-0.197472	-0.165316	-0.229628	3.51496e-35
ENSMUSG00000061032	Rrp1	2.60266e-36	0.145842	0.170389	0.121296	3.51903e-35
ENSMUSG00000067224	Gm3695	2.62499e-36	0.307891	0.366108	0.249673	3.54638e-35
ENSMUSG00000005672	Kit	2.65229e-36	-0.510556	-0.423178	-0.597935	3.58038e-35
ENSMUSG00000026764	Kif5c	2.85567e-36	0.312535	0.35834	0.26673	3.85183e-35
ENSMUSG00000038932	Tcfl5	2.93279e-36	0.244568	0.285398	0.203737	3.95268e-35
ENSMUSG00000062661	Ncs1	2.97343e-36	0.564147	0.659633	0.468662	4.00423e-35
ENSMUSG00000029499	Pxmp2	3.17766e-36	-0.262617	-0.22545	-0.299785	4.27584e-35
ENSMUSG00000118220	AC122119.2	3.3186e-36	0.413702	0.50942	0.317985	4.4619e-35
ENSMUSG00000028613	Lrp8	3.80794e-36	0.362139	0.426789	0.297488	5.11574e-35
ENSMUSG00000092035	Peg10	4.0911e-36	0.918889	1.12824	0.709542	5.49175e-35
ENSMUSG00000114426	Gm10769	4.2814e-36	-0.323464	-0.263401	-0.383527	5.74262e-35
ENSMUSG00000087457	Gm7799	4.34156e-36	0.658982	0.824375	0.49359	5.81866e-35
ENSMUSG00000083392	Gm6335	4.68047e-36	0.489128	0.630588	0.347668	6.26787e-35
ENSMUSG00000026837	Col5a1	4.9099e-36	0.193543	0.219484	0.167601	6.56987e-35
ENSMUSG00000110407	Gm45454	4.98882e-36	0.450449	0.554533	0.346366	6.67017e-35
ENSMUSG00000040152	Thbs1	5.0163e-36	0.0445589	0.0644182	0.0246995	6.70157e-35
ENSMUSG00000062397	Zfp706	5.26142e-36	-0.117466	-0.0937235	-0.141209	7.02345e-35
ENSMUSG00000074479	Gm10704	5.63221e-36	-0.265784	-0.228073	-0.303495	7.51245e-35
ENSMUSG00000024782	Ak3	5.76095e-36	0.101784	0.122199	0.0813693	7.67806e-35
ENSMUSG00000029730	Mcm7	5.93247e-36	-0.128237	-0.109681	-0.146794	7.9004e-35
ENSMUSG00000078192	Gm7290	6.32297e-36	0.508377	0.631541	0.385213	8.41376e-35
ENSMUSG00000007817	Zmiz1	6.41822e-36	0.383771	0.464436	0.303106	8.53374e-35
ENSMUSG00000037148	Arhgap10	7.26209e-36	0.217639	0.249885	0.185393	9.64812e-35
ENSMUSG00000105775	Gm10290	7.59531e-36	0.300402	0.356474	0.244329	1.00829e-34
ENSMUSG00000004359	Spic	7.77605e-36	-0.942003	-0.704551	-1.17946	1.03146e-34
ENSMUSG00000063171	Rps4l	7.9251e-36	-0.125035	-0.106902	-0.143167	1.0504e-34
ENSMUSG00000050621	Rps27rt	8.0128e-36	0.154488	0.180686	0.12829	1.06119e-34
ENSMUSG00000028528	Dnajc6	8.03794e-36	-0.500586	-0.4017	-0.599473	1.06368e-34
ENSMUSG00000049504	Proser1	8.67744e-36	0.396237	0.487687	0.304787	1.1474e-34
ENSMUSG00000029249	Rest	9.12479e-36	-0.196068	-0.167545	-0.224592	1.20561e-34
ENSMUSG00000032399	Rpl4	9.32752e-36	-0.0761182	-0.0650103	-0.087226	1.23142e-34
ENSMUSG00000028223	Decr1	1.06881e-35	0.188837	0.21604	0.161634	1.40994e-34
ENSMUSG00000039456	Morc3	1.0781e-35	-0.208754	-0.17864	-0.238868	1.42107e-34
ENSMUSG00000020023	Tmcc3	1.11048e-35	0.291923	0.333416	0.250431	1.46261e-34
ENSMUSG00000092622	Khdc3	1.11765e-35	-0.442957	-0.318248	-0.567667	1.4709e-34
ENSMUSG00000117916	9630028I04Rik	1.1368e-35	-0.44475	-0.304663	-0.584837	1.49494e-34
ENSMUSG00000006519	Cyba	1.20639e-35	0.346107	0.400283	0.291931	1.5852e-34
ENSMUSG00000029032	Arhgef16	1.21124e-35	0.169478	0.196868	0.142088	1.59033e-34
ENSMUSG00000081992	Gm13408	1.25259e-35	0.202316	0.247748	0.156883	1.64334e-34
ENSMUSG00000024909	Efemp2	1.39741e-35	0.254528	0.292064	0.216992	1.83191e-34
ENSMUSG00000020546	Stxbp4	1.46598e-35	0.168556	0.194332	0.14278	1.92029e-34
ENSMUSG00000022295	Atp6v1c1	1.48356e-35	-0.189294	-0.161672	-0.216915	1.94181e-34
ENSMUSG00000028676	Srsf10	1.49407e-35	-0.127027	-0.108526	-0.145527	1.95382e-34
ENSMUSG00000097703	Gm26623	1.49506e-35	0.333719	0.429634	0.237804	1.95382e-34
ENSMUSG00000027070	Lrp2	1.4997e-35	0.496482	0.586996	0.405967	1.95836e-34
ENSMUSG00000033863	Klf9	1.60536e-35	-0.22668	-0.193757	-0.259603	2.0947e-34
ENSMUSG00000026421	Csrp1	1.63349e-35	0.293244	0.346632	0.239856	2.12975e-34
ENSMUSG00000038533	Cbfa2t2	1.76139e-35	-0.268343	-0.229654	-0.307032	2.29472e-34
ENSMUSG00000064193	Gm4735	1.80643e-35	0.119743	0.144005	0.0954813	2.35159e-34
ENSMUSG00000107176	Gm9794	1.86451e-35	0.123582	0.1416	0.105564	2.4253e-34
ENSMUSG00000015094	Npdc1	1.89203e-35	0.283312	0.326299	0.240325	2.45921e-34
ENSMUSG00000081094	Rpl19-ps11	2.12988e-35	-0.105284	-0.0899081	-0.12066	2.76621e-34
ENSMUSG00000041915	Ammecr1l	2.15566e-35	0.383134	0.478146	0.288121	2.79753e-34
ENSMUSG00000017466	Timp2	2.40812e-35	0.0271813	0.041044	0.0133185	3.12275e-34
ENSMUSG00000022427	Tomm22	2.43043e-35	-0.134511	-0.111936	-0.157086	3.14925e-34
ENSMUSG00000020553	Pctp	2.52515e-35	0.218727	0.251526	0.185928	3.26693e-34
ENSMUSG00000084098	Gm13422	2.5249e-35	0.414159	0.515545	0.312772	3.26693e-34
ENSMUSG00000082352	Gm13228	2.88638e-35	-0.310885	-0.247482	-0.374287	3.73141e-34
ENSMUSG00000109822	Gm8556	3.138e-35	0.401312	0.491782	0.310842	4.05358e-34
ENSMUSG00000062981	Mrpl42	3.2136e-35	-0.120747	-0.0973767	-0.144118	4.14804e-34
ENSMUSG00000021102	Glrx5	3.36049e-35	0.207563	0.250753	0.164373	4.33431e-34
ENSMUSG00000015501	Hivep2	3.41504e-35	0.18572	0.214063	0.157378	4.40129e-34
ENSMUSG00000022378	Fam49b	3.58942e-35	-0.231681	-0.198164	-0.265199	4.62248e-34
ENSMUSG00000022890	Atp5j	4.30064e-35	-0.113211	-0.0952035	-0.131218	5.53414e-34
ENSMUSG00000090862	Rps13	4.37677e-35	-0.109298	-0.0932445	-0.125352	5.6278e-34
ENSMUSG00000090674	Gm17082	4.86038e-35	0.388303	0.469111	0.307494	6.24487e-34
ENSMUSG00000094852	Gm9034	5.36923e-35	0.237072	0.279081	0.195062	6.89339e-34
ENSMUSG00000057738	Sptan1	5.43022e-35	0.165763	0.191998	0.139528	6.96636e-34
ENSMUSG00000003812	Dnase2a	5.7625e-35	-0.298713	-0.256017	-0.341408	7.387e-34
ENSMUSG00000025647	Shisa5	5.79516e-35	0.323447	0.396872	0.250023	7.4232e-34
ENSMUSG00000026773	Pfkfb3	5.86254e-35	0.191358	0.218376	0.164339	7.50379e-34
ENSMUSG00000036158	Prickle1	6.41092e-35	0.318646	0.366058	0.271233	8.19944e-34
ENSMUSG00000040296	Ddx58	6.58673e-35	-0.401003	-0.340201	-0.461806	8.41788e-34
ENSMUSG00000036309	Skp1a	7.3086e-35	-0.10422	-0.0885629	-0.119877	9.33333e-34
ENSMUSG00000078864	Gm14322	7.73452e-35	-0.238066	-0.202055	-0.274077	9.86974e-34
ENSMUSG00000075312	Gm13597	7.77966e-35	0.0407549	0.0517164	0.0297934	9.91981e-34
ENSMUSG00000025651	Uqcrc1	1.01214e-34	-0.105127	-0.0893474	-0.120906	1.2896e-33
ENSMUSG00000030246	Ldhb	1.04682e-34	0.693122	0.886443	0.499801	1.33252e-33
ENSMUSG00000057113	Npm1	1.04742e-34	-0.112356	-0.0957372	-0.128974	1.33252e-33
ENSMUSG00000031508	Ankrd10	1.06353e-34	-0.190722	-0.162536	-0.218908	1.35199e-33
ENSMUSG00000095990	Zfp97	1.10944e-34	-0.296218	-0.253371	-0.339065	1.4093e-33
ENSMUSG00000035692	Isg15	1.12889e-34	0.0984416	0.116653	0.0802306	1.43292e-33
ENSMUSG00000022892	App	1.23987e-34	0.304922	0.352645	0.257198	1.57259e-33
ENSMUSG00000046287	Pnma3	1.31924e-34	-0.289284	-0.208788	-0.36978	1.672e-33
ENSMUSG00000112727	Gm17794	1.324e-34	0.310534	0.369652	0.251416	1.67677e-33
ENSMUSG00000036856	Wnt4	1.35272e-34	0.0621161	0.0829375	0.0412947	1.71184e-33
ENSMUSG00000099021	Rn7s1	1.39434e-34	0.254753	0.297087	0.21242	1.76319e-33
ENSMUSG00000031503	Col4a2	1.40225e-34	0.180517	0.207407	0.153627	1.77186e-33
ENSMUSG00000027679	Dnajc19	1.46118e-34	-0.149671	-0.126064	-0.173278	1.84494e-33
ENSMUSG00000046623	Gjb4	1.60671e-34	-0.717118	-0.528169	-0.906068	2.02716e-33
ENSMUSG00000044317	Gpr4	1.66129e-34	0.2034	0.23424	0.17256	2.09444e-33
ENSMUSG00000051343	Rab11fip5	1.67346e-34	-0.392051	-0.330644	-0.453459	2.10821e-33
ENSMUSG00000058799	Nap1l1	1.71501e-34	-0.120651	-0.102765	-0.138536	2.15894e-33
ENSMUSG00000028885	Smpdl3b	1.89367e-34	-0.279849	-0.233776	-0.325922	2.38206e-33
ENSMUSG00000027878	Notch2	1.95319e-34	0.270531	0.329105	0.211957	2.45509e-33
ENSMUSG00000019808	Adat2	2.18125e-34	-0.270427	-0.231362	-0.309493	2.7397e-33
ENSMUSG00000091421	Gm4202	2.25245e-34	0.156264	0.191719	0.12081	2.82701e-33
ENSMUSG00000082675	Gm6382	2.2576e-34	0.267809	0.333316	0.202302	2.83136e-33
ENSMUSG00000071414	Gm6736	2.29351e-34	-0.195577	-0.167216	-0.223939	2.87425e-33
ENSMUSG00000005087	Cd44	2.50284e-34	0.039448	0.0551074	0.0237887	3.13425e-33
ENSMUSG00000046580	Gm7862	2.5287e-34	0.288273	0.345823	0.230723	3.16427e-33
ENSMUSG00000057561	Eif1a	2.55741e-34	-0.180837	-0.1539	-0.207775	3.1978e-33
ENSMUSG00000031740	Mmp2	2.64332e-34	0.172459	0.197684	0.147235	3.30278e-33
ENSMUSG00000058838	Rps27a-ps2	2.65452e-34	-0.117459	-0.0940565	-0.140861	3.3143e-33
ENSMUSG00000061393	Acvr2b	2.79448e-34	0.321439	0.405437	0.23744	3.48645e-33
ENSMUSG00000004791	Pgf	2.81919e-34	0.021921	0.0344682	0.00937375	3.51467e-33
ENSMUSG00000034595	Ppp1r18	2.87172e-34	0.316886	0.371402	0.262369	3.57751e-33
ENSMUSG00000026434	Nucks1	2.99648e-34	-0.136599	-0.116271	-0.156927	3.73017e-33
ENSMUSG00000116887	Gm6029	3.26987e-34	0.421377	0.511487	0.331267	4.06747e-33
ENSMUSG00000073792	Alg6	3.29738e-34	-0.282717	-0.240355	-0.325078	4.09866e-33
ENSMUSG00000082609	Gm15464	3.33677e-34	0.38382	0.498547	0.269092	4.14456e-33
ENSMUSG00000024867	Pip5k1b	3.40213e-34	-0.439886	-0.353519	-0.526253	4.21949e-33
ENSMUSG00000045763	Basp1	3.40154e-34	0.739758	0.948385	0.53113	4.21949e-33
ENSMUSG00000096449	Gm4076	3.53392e-34	0.354993	0.44181	0.268177	4.37971e-33
ENSMUSG00000049550	Clip1	3.60069e-34	0.452934	0.543019	0.362849	4.45917e-33
ENSMUSG00000086837	Gm16618	4.18237e-34	-0.478848	-0.393781	-0.563914	5.17572e-33
ENSMUSG00000067925	Rtl8a	4.25759e-34	0.303917	0.354889	0.252944	5.26493e-33
ENSMUSG00000083948	Gm7158	4.37285e-34	0.259232	0.306564	0.211901	5.40347e-33
ENSMUSG00000071451	Psmg4	4.47874e-34	-0.201147	-0.171385	-0.230909	5.53026e-33
ENSMUSG00000033799	Tasor2	4.67922e-34	0.32563	0.380546	0.270714	5.77356e-33
ENSMUSG00000082765	Gm14411	4.68622e-34	-0.302474	-0.24687	-0.358079	5.77795e-33
ENSMUSG00000044734	Serpinb1a	4.79096e-34	-0.715485	-0.527784	-0.903187	5.90275e-33
ENSMUSG00000056413	Adap1	5.0438e-34	-0.404629	-0.324426	-0.484832	6.20972e-33
ENSMUSG00000015112	Slc25a13	5.05406e-34	-0.183203	-0.156041	-0.210365	6.21779e-33
ENSMUSG00000022900	Ildr1	5.25478e-34	-0.400734	-0.323285	-0.478183	6.46e-33
ENSMUSG00000049600	Zbtb45	5.61955e-34	-0.306801	-0.262024	-0.351579	6.90337e-33
ENSMUSG00000021973	Micu2	5.9976e-34	0.365847	0.439896	0.291799	7.3624e-33
ENSMUSG00000033845	Mrpl15	6.06698e-34	-0.148254	-0.122908	-0.173601	7.44002e-33
ENSMUSG00000067916	Zfp991	6.06969e-34	-0.170389	-0.145034	-0.195744	7.44002e-33
ENSMUSG00000006200	Rhox6	6.1028e-34	-0.555318	-0.420302	-0.690335	7.47515e-33
ENSMUSG00000030103	Bhlhe40	6.11287e-34	0.251542	0.286979	0.216106	7.48202e-33
ENSMUSG00000036782	Klhl13	6.12832e-34	-0.474561	-0.40517	-0.543952	7.49548e-33
ENSMUSG00000070327	Rnf213	6.38985e-34	-0.365277	-0.303156	-0.427398	7.80967e-33
ENSMUSG00000019777	Hdac2	7.03156e-34	-0.19286	-0.159156	-0.226564	8.5877e-33
ENSMUSG00000059013	Sh2d3c	7.04352e-34	0.11331	0.135668	0.0909516	8.59606e-33
ENSMUSG00000045427	Hnrnph2	7.12475e-34	-0.251115	-0.213084	-0.289146	8.68888e-33
ENSMUSG00000026497	Mixl1	7.21165e-34	0.170816	0.208211	0.133422	8.78848e-33
ENSMUSG00000029836	Cbx3	7.4752e-34	-0.121083	-0.102942	-0.139224	9.10305e-33
ENSMUSG00000094526	Gm21451	8.35968e-34	0.0305085	0.0410152	0.0200017	1.01728e-32
ENSMUSG00000030127	Cops7a	8.68553e-34	-0.158406	-0.134629	-0.182184	1.05616e-32
ENSMUSG00000024619	Cdx1	9.00651e-34	-0.560728	-0.434932	-0.686524	1.0944e-32
ENSMUSG00000115431	Gm3219	9.44546e-34	0.33833	0.404546	0.272113	1.14691e-32
ENSMUSG00000083906	Gm15186	9.54738e-34	-0.409024	-0.344667	-0.47338	1.15845e-32
ENSMUSG00000037499	Nenf	1.08368e-33	0.18087	0.207528	0.154212	1.31395e-32
ENSMUSG00000084384	Gm12251	1.09896e-33	0.234509	0.305561	0.163458	1.33152e-32
ENSMUSG00000001672	Marveld3	1.1834e-33	0.11038	0.133103	0.0876577	1.43279e-32
ENSMUSG00000034064	Poglut1	1.18967e-33	-0.206692	-0.175921	-0.237463	1.43934e-32
ENSMUSG00000082087	Gm12138	1.1948e-33	-0.19982	-0.170251	-0.229389	1.44451e-32
ENSMUSG00000079962	Gm12643	1.21419e-33	0.387453	0.515829	0.259077	1.46689e-32
ENSMUSG00000036026	Tmem63b	1.3072e-33	0.356811	0.457233	0.256389	1.57813e-32
ENSMUSG00000081572	Gm14138	1.30968e-33	0.475635	0.603366	0.347905	1.57999e-32
ENSMUSG00000017652	Cd40	1.31155e-33	0.0291292	0.042199	0.0160594	1.58111e-32
ENSMUSG00000083761	Pgam1-ps1	1.35241e-33	0.276882	0.341695	0.212069	1.6292e-32
ENSMUSG00000107853	Gm18584	1.36221e-33	0.410151	0.51349	0.306811	1.63982e-32
ENSMUSG00000083716	Gm13436	1.39948e-33	0.17874	0.20939	0.148089	1.68349e-32
ENSMUSG00000021242	Npc2	1.55465e-33	-0.192775	-0.163722	-0.221829	1.86747e-32
ENSMUSG00000068923	Syt11	1.55359e-33	0.34773	0.400659	0.294801	1.86747e-32
ENSMUSG00000059647	Cbx3-ps7	1.59117e-33	-0.432095	-0.317534	-0.546656	1.90998e-32
ENSMUSG00000028525	Pde4b	1.74582e-33	0.0965593	0.117227	0.0758915	2.09411e-32
ENSMUSG00000026457	Adipor1	1.78353e-33	0.20344	0.236836	0.170044	2.13781e-32
ENSMUSG00000078872	Gm14401	1.7948e-33	-0.293812	-0.245171	-0.342452	2.14979e-32
ENSMUSG00000115448	Gm21178	1.81437e-33	0.367189	0.441866	0.292512	2.17168e-32
ENSMUSG00000031246	Sh3bgrl	1.85308e-33	0.409173	0.475665	0.342681	2.21644e-32
ENSMUSG00000041117	Ccdc8	1.89784e-33	0.170454	0.196037	0.144871	2.26835e-32
ENSMUSG00000097639	Platr4	2.03745e-33	-0.279564	-0.204265	-0.354863	2.4335e-32
ENSMUSG00000021660	Btf3	2.40923e-33	-0.116955	-0.0990774	-0.134834	2.8755e-32
ENSMUSG00000029916	Agk	2.41613e-33	-0.271551	-0.230823	-0.312279	2.88168e-32
ENSMUSG00000027602	Map1lc3a	2.49803e-33	0.298645	0.383221	0.214069	2.97725e-32
ENSMUSG00000066441	Rdh11	2.52855e-33	0.432824	0.536713	0.328935	3.01148e-32
ENSMUSG00000063001	Gm9701	2.60391e-33	0.379591	0.500275	0.258907	3.09905e-32
ENSMUSG00000000489	Pdgfb	2.68293e-33	0.0576384	0.0742549	0.0410219	3.19082e-32
ENSMUSG00000006678	Pola1	2.70809e-33	-0.226299	-0.192472	-0.260126	3.21847e-32
ENSMUSG00000082424	Gm13292	2.77807e-33	0.215878	0.285864	0.145891	3.2993e-32
ENSMUSG00000033826	Dnah8	2.96832e-33	-0.37607	-0.312085	-0.440055	3.52275e-32
ENSMUSG00000045103	Dmd	3.07407e-33	-0.326886	-0.276534	-0.377238	3.64568e-32
ENSMUSG00000078713	Tomm5	3.11028e-33	-0.137661	-0.113614	-0.161709	3.68602e-32
ENSMUSG00000022394	L3mbtl2	3.1355e-33	-0.214414	-0.182092	-0.246735	3.71329e-32
ENSMUSG00000028495	Rps6	3.16793e-33	-0.102234	-0.0867423	-0.117726	3.74905e-32
ENSMUSG00000024613	Tcof1	3.29616e-33	-0.157272	-0.133413	-0.18113	3.89805e-32
ENSMUSG00000020415	Pttg1	3.37939e-33	-0.232978	-0.197595	-0.26836	3.99368e-32
ENSMUSG00000004044	Cavin1	3.43857e-33	0.74931	0.910186	0.588435	4.06076e-32
ENSMUSG00000037892	Pcdh18	3.50591e-33	0.0678136	0.086325	0.0493022	4.13737e-32
ENSMUSG00000000776	Polr3d	3.51221e-33	0.595033	0.750477	0.439589	4.14189e-32
ENSMUSG00000030847	Bag3	3.5745e-33	0.399004	0.475346	0.322662	4.21239e-32
ENSMUSG00000116562	Gm46542	3.63079e-33	0.351622	0.432567	0.270678	4.27573e-32
ENSMUSG00000025656	Arhgef9	3.74886e-33	0.294246	0.355098	0.233394	4.41167e-32
ENSMUSG00000025104	Hdgfl3	3.9878e-33	0.160064	0.18678	0.133349	4.68958e-32
ENSMUSG00000025572	Tmc6	4.66455e-33	-0.404167	-0.338345	-0.469989	5.48158e-32
ENSMUSG00000024451	Arap3	4.77211e-33	0.0371577	0.0551645	0.0191508	5.60406e-32
ENSMUSG00000026356	Dars	4.80154e-33	-0.147775	-0.125205	-0.170344	5.63468e-32
ENSMUSG00000021725	Parp8	4.96197e-33	0.0632199	0.081749	0.0446908	5.81888e-32
ENSMUSG00000026628	Atf3	5.08439e-33	0.175835	0.203003	0.148668	5.95828e-32
ENSMUSG00000013236	Ptprs	5.12442e-33	0.678162	0.891108	0.465216	6.001e-32
ENSMUSG00000023972	Ptk7	5.56851e-33	0.205741	0.250412	0.161071	6.51651e-32
ENSMUSG00000042834	Nrep	5.70966e-33	0.269867	0.310478	0.229256	6.67704e-32
ENSMUSG00000022864	D16Ertd472e	5.83479e-33	-0.307273	-0.262079	-0.352467	6.81863e-32
ENSMUSG00000037742	Eef1a1	6.01438e-33	-0.146135	-0.123894	-0.168376	7.02361e-32
ENSMUSG00000041120	Nbl1	6.1181e-33	0.0194594	0.0309313	0.00798748	7.13977e-32
ENSMUSG00000035960	Apex1	6.36513e-33	-0.146198	-0.123	-0.169395	7.42289e-32
ENSMUSG00000067629	Syngap1	6.38705e-33	0.301045	0.353855	0.248235	7.44329e-32
ENSMUSG00000069255	Dusp22	6.86774e-33	0.226042	0.259253	0.192831	7.99791e-32
ENSMUSG00000031367	Ap1s2	6.95739e-33	-0.345066	-0.291693	-0.398438	8.0967e-32
ENSMUSG00000041957	Pkp2	7.15672e-33	0.377388	0.461003	0.293774	8.3229e-32
ENSMUSG00000090213	Tmem189	7.70789e-33	0.382894	0.464277	0.301511	8.95769e-32
ENSMUSG00000017667	Zfp334	8.01488e-33	0.168461	0.197131	0.13979	9.30801e-32
ENSMUSG00000059343	Aldoart1	8.12358e-33	0.317391	0.388543	0.246238	9.42773e-32
ENSMUSG00000097973	Gm4929	8.24799e-33	0.301359	0.363139	0.23958	9.5655e-32
ENSMUSG00000040204	Pclaf	8.43481e-33	0.606657	0.741072	0.472242	9.77541e-32
ENSMUSG00000071226	Cecr2	8.4539e-33	-0.255984	-0.205223	-0.306746	9.79078e-32
ENSMUSG00000021760	Gpx8	8.48086e-33	0.0990432	0.118285	0.0798016	9.81524e-32
ENSMUSG00000041729	Coro2b	8.67759e-33	-0.33975	-0.286344	-0.393156	1.0036e-31
ENSMUSG00000047443	Erfe	9.7892e-33	0.0730838	0.0885563	0.0576112	1.13138e-31
ENSMUSG00000097693	4930471M09Rik	9.86648e-33	0.145798	0.167721	0.123875	1.13953e-31
ENSMUSG00000030494	Rhpn2	9.87935e-33	-0.340599	-0.289039	-0.39216	1.14023e-31
ENSMUSG00000027546	Atp9a	1.11742e-32	-0.306226	-0.261172	-0.351279	1.28879e-31
ENSMUSG00000098224	Gm7985	1.13697e-32	0.272506	0.326362	0.21865	1.31045e-31
ENSMUSG00000113923	Gm10126	1.15808e-32	0.387687	0.478887	0.296487	1.33386e-31
ENSMUSG00000060550	H2-Q7	1.24684e-32	0.0984435	0.11402	0.0828669	1.43511e-31
ENSMUSG00000029247	Paics	1.28432e-32	-0.110782	-0.0938279	-0.127737	1.47724e-31
ENSMUSG00000046798	Cldn12	1.41171e-32	0.262689	0.305599	0.219778	1.62265e-31
ENSMUSG00000054455	Vapb	1.43317e-32	0.227141	0.285433	0.168849	1.64618e-31
ENSMUSG00000022010	Tsc22d1	1.48512e-32	-0.222266	-0.188213	-0.25632	1.70469e-31
ENSMUSG00000042155	Klhl23	1.51142e-32	0.16261	0.187799	0.137422	1.73369e-31
ENSMUSG00000055128	Cgrrf1	1.62346e-32	0.247563	0.285892	0.209235	1.86094e-31
ENSMUSG00000016319	Slc25a5	1.6695e-32	-0.1468	-0.124297	-0.169302	1.91241e-31
ENSMUSG00000027499	Pkia	1.75144e-32	0.0650475	0.0811042	0.0489909	2.0049e-31
ENSMUSG00000027540	Ptpn1	1.75742e-32	0.211457	0.261905	0.161009	2.01038e-31
ENSMUSG00000027030	Stk39	1.79447e-32	0.258764	0.30091	0.216618	2.05136e-31
ENSMUSG00000029922	Mkrn1	1.81098e-32	-0.224576	-0.190141	-0.25901	2.06882e-31
ENSMUSG00000002881	Nab1	1.82279e-32	0.104837	0.124512	0.0851614	2.0809e-31
ENSMUSG00000032232	Cgnl1	1.93303e-32	0.384672	0.454333	0.31501	2.20525e-31
ENSMUSG00000029171	Pgm2	1.9964e-32	-0.272015	-0.22409	-0.319939	2.276e-31
ENSMUSG00000102117	Rpsa-ps1	2.01382e-32	0.26838	0.345262	0.191497	2.29431e-31
ENSMUSG00000092505	Gm19246	2.05859e-32	0.361854	0.440165	0.283543	2.34372e-31
ENSMUSG00000082741	Gm9703	2.1668e-32	0.529066	0.673303	0.38483	2.46525e-31
ENSMUSG00000029162	Khk	2.17135e-32	0.256492	0.297341	0.215644	2.46875e-31
ENSMUSG00000033295	Ptprf	2.17853e-32	0.273354	0.353205	0.193502	2.47524e-31
ENSMUSG00000023911	Flywch2	2.30889e-32	0.329875	0.39244	0.26731	2.62158e-31
ENSMUSG00000043165	Lor	2.47209e-32	0.0945036	0.114502	0.0745047	2.80499e-31
ENSMUSG00000053137	Mapk11	2.64061e-32	0.133254	0.154854	0.111655	2.99418e-31
ENSMUSG00000040721	Zfhx2	2.67042e-32	-0.303098	-0.256953	-0.349243	3.02594e-31
ENSMUSG00000091655	Gm8741	2.7075e-32	-0.161605	-0.131141	-0.192069	3.06588e-31
ENSMUSG00000031167	Rbm3	2.72532e-32	-0.146902	-0.12422	-0.169583	3.08398e-31
ENSMUSG00000036913	Trim67	2.7415e-32	0.116233	0.13797	0.0944972	3.1002e-31
ENSMUSG00000081559	Gm12411	2.82565e-32	-0.165755	-0.140609	-0.190901	3.19321e-31
ENSMUSG00000044330	Gm9790	2.89875e-32	0.301136	0.373077	0.229195	3.27362e-31
ENSMUSG00000029070	Mxra8	2.91345e-32	0.227529	0.263841	0.191217	3.28801e-31
ENSMUSG00000018865	Sult4a1	3.04612e-32	0.264771	0.305593	0.223949	3.43542e-31
ENSMUSG00000033213	AA467197	3.0681e-32	-0.519471	-0.408941	-0.630002	3.45789e-31
ENSMUSG00000097076	Platr7	3.32676e-32	-0.571293	-0.42477	-0.717816	3.7469e-31
ENSMUSG00000014599	Csf1	3.34112e-32	0.0410199	0.0592703	0.0227695	3.76055e-31
ENSMUSG00000049532	Sall2	3.63608e-32	0.334545	0.391644	0.277447	4.08905e-31
ENSMUSG00000054263	Lifr	3.63785e-32	-0.445347	-0.373157	-0.517537	4.08905e-31
ENSMUSG00000038059	Smim3	3.64188e-32	0.195202	0.223746	0.166658	4.09085e-31
ENSMUSG00000024036	Slc37a1	4.17024e-32	-0.32861	-0.275226	-0.381994	4.68121e-31
ENSMUSG00000032841	Prr5l	4.3414e-32	0.137497	0.161553	0.113441	4.87008e-31
ENSMUSG00000054951	9130008F23Rik	4.56834e-32	0.124509	0.145753	0.103265	5.12124e-31
ENSMUSG00000074071	Fam169b	4.72167e-32	-0.433363	-0.339265	-0.52746	5.28959e-31
ENSMUSG00000091742	Gm5093	5.15123e-32	0.239584	0.300093	0.179075	5.76697e-31
ENSMUSG00000105528	Gm43519	5.18463e-32	0.29927	0.347073	0.251467	5.8005e-31
ENSMUSG00000001964	Emd	5.41234e-32	-0.174855	-0.147729	-0.20198	6.05123e-31
ENSMUSG00000032803	Cdv3	5.56108e-32	-0.127566	-0.097729	-0.157404	6.21339e-31
ENSMUSG00000094568	Smarce1-ps1	5.88747e-32	0.268223	0.327094	0.209352	6.57369e-31
ENSMUSG00000058301	Upf1	6.27904e-32	0.135655	0.157221	0.114089	7.00624e-31
ENSMUSG00000035235	Trim13	6.31619e-32	-0.320182	-0.270711	-0.369653	7.04301e-31
ENSMUSG00000024736	Tmem132a	6.99972e-32	0.19851	0.228594	0.168426	7.80002e-31
ENSMUSG00000091315	Gm17214	7.39945e-32	0.318192	0.383574	0.25281	8.23998e-31
ENSMUSG00000009894	Snap47	7.46982e-32	0.552988	0.728611	0.377364	8.31283e-31
ENSMUSG00000028007	Snx7	7.54478e-32	0.157704	0.183046	0.132361	8.39069e-31
ENSMUSG00000099689	Zfp383	7.98158e-32	-0.295851	-0.251297	-0.340404	8.87059e-31
ENSMUSG00000083626	Gm4459	8.15298e-32	0.243601	0.310317	0.176886	9.0551e-31
ENSMUSG00000062083	Rpl13a-ps1	8.26405e-32	0.442832	0.550331	0.335333	9.16632e-31
ENSMUSG00000075707	Dio3	8.2601e-32	-0.526266	-0.416397	-0.636136	9.16632e-31
ENSMUSG00000118377	AC124459.1	8.37985e-32	0.27514	0.352841	0.197439	9.28863e-31
ENSMUSG00000024924	Vldlr	8.6716e-32	0.167406	0.194248	0.140565	9.60569e-31
ENSMUSG00000029086	Prom1	8.70888e-32	0.231175	0.265666	0.196684	9.64062e-31
ENSMUSG00000006390	Elovl1	8.75498e-32	0.311611	0.378825	0.244397	9.68527e-31
ENSMUSG00000080851	Gm12094	9.16868e-32	0.351535	0.431228	0.271843	1.01362e-30
ENSMUSG00000096362	Rps12-ps21	9.22717e-32	0.480669	0.598466	0.362872	1.01942e-30
ENSMUSG00000019809	Pex3	9.26356e-32	-0.256643	-0.203495	-0.30979	1.02277e-30
ENSMUSG00000029570	Lfng	9.48479e-32	0.0802506	0.0994514	0.0610497	1.04651e-30
ENSMUSG00000111684	Gm8543	1.00042e-31	0.139486	0.160191	0.118781	1.10309e-30
ENSMUSG00000047371	Zfp768	1.01155e-31	0.149943	0.171899	0.127988	1.11463e-30
ENSMUSG00000108204	Gm44180	1.12795e-31	0.278121	0.333027	0.223215	1.24208e-30
ENSMUSG00000091542	Gm17167	1.13079e-31	-0.388958	-0.281021	-0.496895	1.24439e-30
ENSMUSG00000114501	Gm48582	1.14308e-31	0.310707	0.363132	0.258281	1.25709e-30
ENSMUSG00000098057	Gm6283	1.15457e-31	0.213714	0.250483	0.176945	1.26889e-30
ENSMUSG00000032504	Pdcd6ip	1.18244e-31	0.337511	0.424461	0.250561	1.29867e-30
ENSMUSG00000054702	Ap1s3	1.19254e-31	0.464404	0.55235	0.376458	1.30891e-30
ENSMUSG00000068120	Gm10231	1.21864e-31	-0.251201	-0.203713	-0.298689	1.33669e-30
ENSMUSG00000022893	Adamts1	1.22653e-31	0.0786514	0.0986219	0.058681	1.34446e-30
ENSMUSG00000020601	Trib2	1.23307e-31	0.262779	0.301501	0.224058	1.35075e-30
ENSMUSG00000040433	Zbtb38	1.24062e-31	-0.332561	-0.280496	-0.384625	1.35813e-30
ENSMUSG00000040268	Plekha1	1.24945e-31	0.33247	0.429959	0.23498	1.36691e-30
ENSMUSG00000041556	Fbxo2	1.26238e-31	0.161838	0.186593	0.137084	1.38015e-30
ENSMUSG00000056366	Fabp3-ps1	1.34976e-31	-0.268211	-0.226848	-0.309574	1.47473e-30
ENSMUSG00000037049	Smpd1	1.49688e-31	0.267995	0.311658	0.224331	1.6344e-30
ENSMUSG00000022419	Deptor	1.55844e-31	-0.306019	-0.252912	-0.359126	1.70051e-30
ENSMUSG00000026249	Serpine2	1.57586e-31	0.531958	0.643686	0.420231	1.7184e-30
ENSMUSG00000035021	Baz1a	1.59127e-31	0.369651	0.444697	0.294605	1.73408e-30
ENSMUSG00000047261	Gap43	2.1841e-31	0.184576	0.213619	0.155533	2.37857e-30
ENSMUSG00000022946	Dop1b	2.18794e-31	-0.340444	-0.283749	-0.397139	2.38121e-30
ENSMUSG00000074227	Spint2	2.23185e-31	0.215616	0.265164	0.166069	2.42743e-30
ENSMUSG00000081176	H3f3a-ps2	2.29434e-31	0.268254	0.34542	0.191089	2.49377e-30
ENSMUSG00000036188	Ankmy2	2.63014e-31	-0.273473	-0.232135	-0.31481	2.85692e-30
ENSMUSG00000082579	Gm11979	2.76307e-31	0.267344	0.319309	0.215379	2.99937e-30
ENSMUSG00000024533	Spire1	2.76889e-31	0.341545	0.407793	0.275298	3.00375e-30
ENSMUSG00000041133	Smc1a	2.7824e-31	-0.161603	-0.131861	-0.191345	3.01646e-30
ENSMUSG00000027703	Lrriq4	2.8306e-31	-0.472106	-0.36568	-0.578532	3.06672e-30
ENSMUSG00000004667	Polr2e	2.87826e-31	-0.106434	-0.0894916	-0.123376	3.11635e-30
ENSMUSG00000081926	Gm15536	3.26858e-31	0.166378	0.195723	0.137033	3.53668e-30
ENSMUSG00000073405	H2-T-ps	3.35232e-31	0.0627583	0.0750931	0.0504236	3.62496e-30
ENSMUSG00000023932	Cdc5l	3.44696e-31	-0.175286	-0.147518	-0.203054	3.72489e-30
ENSMUSG00000041431	Ccnb1	3.48151e-31	-0.225529	-0.190192	-0.260867	3.75981e-30
ENSMUSG00000046694	Tent5b	3.9896e-31	0.182861	0.20927	0.156451	4.30574e-30
ENSMUSG00000053024	Cntn2	4.08173e-31	0.160965	0.186371	0.13556	4.40234e-30
ENSMUSG00000022360	Atad2	4.20098e-31	-0.182698	-0.153349	-0.212047	4.52806e-30
ENSMUSG00000031751	Amfr	4.23855e-31	0.399736	0.487805	0.311668	4.56561e-30
ENSMUSG00000082755	Gm8692	4.33056e-31	0.424612	0.525871	0.323353	4.66173e-30
ENSMUSG00000031490	Eif4ebp1	4.42805e-31	-0.0989599	-0.0688055	-0.129114	4.76362e-30
ENSMUSG00000113980	Gm47655	4.65714e-31	0.230342	0.272008	0.188677	5.00688e-30
ENSMUSG00000083245	Gm11185	4.92294e-31	0.288197	0.347528	0.228866	5.28924e-30
ENSMUSG00000026235	Epha4	5.06164e-31	-0.355678	-0.300711	-0.410646	5.43479e-30
ENSMUSG00000028444	Cntfr	5.07739e-31	0.0637143	0.0789915	0.0484372	5.44822e-30
ENSMUSG00000060743	H3f3a	5.09688e-31	-0.135713	-0.114363	-0.157063	5.46564e-30
ENSMUSG00000030403	Vasp	5.14427e-31	0.193617	0.235898	0.151337	5.51294e-30
ENSMUSG00000058147	Xlr3c	5.35227e-31	-0.578815	-0.449405	-0.708225	5.73218e-30
ENSMUSG00000002043	Trappc6a	5.39779e-31	0.329902	0.409916	0.249888	5.77725e-30
ENSMUSG00000040532	Abhd11	5.44732e-31	-0.230186	-0.194656	-0.265715	5.82655e-30
ENSMUSG00000028884	Rpa2	5.47961e-31	-0.16263	-0.137066	-0.188193	5.85736e-30
ENSMUSG00000032500	Dclk3	5.51012e-31	-0.61484	-0.44409	-0.78559	5.88613e-30
ENSMUSG00000044224	Dnajc21	5.51354e-31	-0.222289	-0.187085	-0.257492	5.88613e-30
ENSMUSG00000054057	A930004D18Rik	5.61897e-31	-0.349436	-0.286704	-0.412168	5.99488e-30
ENSMUSG00000039239	Tgfb2	6.17164e-31	0.0713823	0.092439	0.0503256	6.58034e-30
ENSMUSG00000031897	Psmb10	6.1914e-31	0.690945	0.870881	0.511008	6.59722e-30
ENSMUSG00000027342	Pcna	6.2036e-31	-0.14134	-0.118853	-0.163827	6.60603e-30
ENSMUSG00000022039	Adam2	6.3328e-31	0.352586	0.435831	0.26934	6.73934e-30
ENSMUSG00000030689	Ino80e	6.37126e-31	-0.170468	-0.142497	-0.19844	6.77597e-30
ENSMUSG00000027852	Nras	6.3953e-31	0.170283	0.198339	0.142228	6.79724e-30
ENSMUSG00000001270	Ckb	6.55176e-31	-0.34876	-0.290685	-0.406836	6.95912e-30
ENSMUSG00000045211	Nudt18	6.59816e-31	0.165992	0.190299	0.141686	7.00397e-30
ENSMUSG00000097711	Gm5523	6.75783e-31	0.269977	0.324464	0.215489	7.16893e-30
ENSMUSG00000070056	Mfhas1	6.81603e-31	0.145916	0.170436	0.121395	7.22611e-30
ENSMUSG00000022994	Adcy6	7.3959e-31	0.0755256	0.0916988	0.0593523	7.83592e-30
ENSMUSG00000024505	Dtwd2	7.53912e-31	-0.290583	-0.241243	-0.339922	7.98263e-30
ENSMUSG00000020257	Wdr82	8.29081e-31	-0.198603	-0.165776	-0.23143	8.773e-30
ENSMUSG00000029591	Ung	8.52485e-31	-0.252133	-0.209114	-0.295153	9.01498e-30
ENSMUSG00000072501	Phf20l1	8.64171e-31	0.472243	0.572624	0.371862	9.1328e-30
ENSMUSG00000046314	Stxbp6	8.68388e-31	0.127505	0.148666	0.106344	9.1716e-30
ENSMUSG00000027523	Gnas	9.16799e-31	0.152265	0.175388	0.129141	9.67681e-30
ENSMUSG00000002731	Prkra	9.21751e-31	0.264908	0.308757	0.22106	9.72297e-30
ENSMUSG00000018293	Pfn1	9.29839e-31	0.101976	0.118108	0.0858432	9.80212e-30
ENSMUSG00000047044	D030056L22Rik	9.55285e-31	-0.215266	-0.181989	-0.248542	1.00641e-29
ENSMUSG00000075232	Amd1	9.65021e-31	-0.167674	-0.127026	-0.208322	1.01602e-29
ENSMUSG00000106664	Gm17936	9.73366e-31	0.243759	0.300066	0.187451	1.02417e-29
ENSMUSG00000086040	Wipf3	1.0043e-30	0.118164	0.138443	0.0978854	1.05605e-29
ENSMUSG00000079942	Rpl28-ps3	1.00992e-30	0.322274	0.426348	0.218201	1.0613e-29
ENSMUSG00000028572	Hook1	1.01534e-30	0.374566	0.444204	0.304928	1.06633e-29
ENSMUSG00000100862	Gm10925	1.02372e-30	-0.149747	-0.125108	-0.174387	1.07446e-29
ENSMUSG00000044751	Gm12231	1.0319e-30	0.198594	0.25606	0.141127	1.08237e-29
ENSMUSG00000108801	Gm39090	1.08759e-30	0.112202	0.130557	0.0938477	1.14007e-29
ENSMUSG00000001827	Folr1	1.15564e-30	-0.317525	-0.256233	-0.378817	1.21065e-29
ENSMUSG00000004562	Arhgef40	1.1851e-30	0.307136	0.359565	0.254707	1.24073e-29
ENSMUSG00000067924	Rtl8b	1.2006e-30	0.267581	0.312091	0.223072	1.25618e-29
ENSMUSG00000096177	Gm5070	1.22289e-30	0.279145	0.336302	0.221988	1.27871e-29
ENSMUSG00000025503	Taldo1	1.22902e-30	-0.115032	-0.0928596	-0.137205	1.28431e-29
ENSMUSG00000039208	Metrnl	1.23149e-30	0.0840715	0.102521	0.0656225	1.2861e-29
ENSMUSG00000025362	Rps26	1.23823e-30	-0.0949513	-0.0798852	-0.110017	1.29233e-29
ENSMUSG00000026021	Sumo1	1.30932e-30	-0.110857	-0.0890294	-0.132685	1.36568e-29
ENSMUSG00000031158	Timm17b	1.36384e-30	-0.183906	-0.154938	-0.212873	1.42166e-29
ENSMUSG00000035376	Hacd2	1.41734e-30	-0.156354	-0.130645	-0.182062	1.47651e-29
ENSMUSG00000052102	Gnpda1	1.49002e-30	-0.228348	-0.190793	-0.265903	1.55127e-29
ENSMUSG00000051314	Ffar2	1.49975e-30	-0.676498	-0.487503	-0.865493	1.56043e-29
ENSMUSG00000114434	Gm48360	1.5133e-30	-0.486104	-0.381311	-0.590896	1.57355e-29
ENSMUSG00000032020	Ubash3b	1.65098e-30	0.0691482	0.0877595	0.050537	1.71565e-29
ENSMUSG00000027368	Dusp2	1.66212e-30	0.0626799	0.0810375	0.0443223	1.72616e-29
ENSMUSG00000015354	Pcolce2	1.74898e-30	-0.310271	-0.261494	-0.359048	1.81525e-29
ENSMUSG00000074269	Rec114	1.80483e-30	-0.394103	-0.312455	-0.475751	1.87205e-29
ENSMUSG00000053898	Ech1	1.93831e-30	-0.247058	-0.209166	-0.28495	2.00926e-29
ENSMUSG00000078453	Abracl	1.94367e-30	0.283512	0.354768	0.212256	2.01358e-29
ENSMUSG00000060510	Zfp266	1.96985e-30	0.665499	0.856113	0.474884	2.03943e-29
ENSMUSG00000117875	AC124512.1	2.04401e-30	0.158237	0.183768	0.132706	2.11491e-29
ENSMUSG00000029217	Tec	2.08438e-30	0.058126	0.0739338	0.0423182	2.15536e-29
ENSMUSG00000107950	Gm6375	2.14365e-30	0.123569	0.141552	0.105586	2.21529e-29
ENSMUSG00000046598	Bdh1	2.16101e-30	-0.282151	-0.238968	-0.325335	2.23185e-29
ENSMUSG00000023903	Mmp25	2.19924e-30	0.392736	0.46471	0.320762	2.26993e-29
ENSMUSG00000066315	Gm12918	2.23573e-30	-0.0928161	-0.0780274	-0.107605	2.30618e-29
ENSMUSG00000053559	Smagp	2.28379e-30	-0.301497	-0.251	-0.351993	2.35431e-29
ENSMUSG00000078566	Bnip3	2.39333e-30	0.367239	0.43669	0.297788	2.46572e-29
ENSMUSG00000050248	Evc2	2.44153e-30	0.150803	0.174492	0.127114	2.51384e-29
ENSMUSG00000113843	Gm6129	2.48073e-30	0.268495	0.321124	0.215867	2.55263e-29
ENSMUSG00000024220	Zfp523	2.54066e-30	0.153614	0.178049	0.12918	2.61269e-29
ENSMUSG00000064281	Rpl19-ps1	2.55303e-30	0.15099	0.181174	0.120806	2.62381e-29
ENSMUSG00000022090	Pdlim2	2.65512e-30	0.147222	0.170548	0.123895	2.72706e-29
ENSMUSG00000030339	Ltbr	2.80595e-30	0.14787	0.171059	0.124681	2.88021e-29
ENSMUSG00000037474	Dtl	2.83536e-30	-0.22649	-0.186184	-0.266796	2.90862e-29
ENSMUSG00000020460	Rps27a	2.86423e-30	-0.0905525	-0.0760773	-0.105028	2.93645e-29
ENSMUSG00000072812	Ahnak2	2.88242e-30	0.150165	0.175126	0.125205	2.95329e-29
ENSMUSG00000032038	St3gal4	2.90933e-30	-0.308372	-0.258523	-0.358221	2.97905e-29
ENSMUSG00000083328	Gm11826	3.00589e-30	0.265836	0.356224	0.175449	3.07605e-29
ENSMUSG00000109710	Gm4974	3.18499e-30	0.155002	0.180595	0.129409	3.25734e-29
ENSMUSG00000074547	Rps8-ps4	3.35539e-30	0.346628	0.45763	0.235625	3.42952e-29
ENSMUSG00000030930	Chst15	3.39154e-30	0.229084	0.264091	0.194078	3.46225e-29
ENSMUSG00000032118	Fez1	3.3914e-30	-0.471174	-0.376415	-0.565933	3.46225e-29
ENSMUSG00000003051	Elf3	3.5419e-30	-0.353194	-0.290484	-0.415905	3.61355e-29
ENSMUSG00000082179	Gm11407	3.57724e-30	0.339132	0.41192	0.266345	3.64739e-29
ENSMUSG00000045136	Tubb2b	3.59353e-30	-0.20568	-0.173037	-0.238322	3.66178e-29
ENSMUSG00000075324	Fign	3.65684e-30	0.144842	0.169462	0.120223	3.72403e-29
ENSMUSG00000108772	Gm6063	3.90475e-30	0.16109	0.19971	0.122469	3.97408e-29
ENSMUSG00000029752	Asns	4.23711e-30	-0.205018	-0.172188	-0.237849	4.30974e-29
ENSMUSG00000046229	Scand1	4.32696e-30	0.204439	0.240524	0.168355	4.39846e-29
ENSMUSG00000040667	Nup88	4.55045e-30	-0.164245	-0.137331	-0.191159	4.62285e-29
ENSMUSG00000029168	Dpysl5	4.57873e-30	0.272604	0.317088	0.228121	4.64877e-29
ENSMUSG00000084131	Rpl3-ps2	4.64152e-30	0.128056	0.151398	0.104715	4.70967e-29
ENSMUSG00000094090	Gm8494	4.70609e-30	0.275378	0.360253	0.190503	4.7723e-29
ENSMUSG00000002014	Ssr4	4.71381e-30	-0.176078	-0.147991	-0.204166	4.77725e-29
ENSMUSG00000033788	Dysf	4.82072e-30	0.187822	0.21533	0.160315	4.88265e-29
ENSMUSG00000020857	Nme2	4.90466e-30	0.17359	0.221517	0.125663	4.96467e-29
ENSMUSG00000062691	Cebpzos	5.19659e-30	-0.187183	-0.151046	-0.22332	5.25701e-29
ENSMUSG00000078695	Cisd3	5.3655e-30	-0.245821	-0.205655	-0.285987	5.42462e-29
ENSMUSG00000113999	Gm47681	5.4587e-30	-0.310924	-0.233352	-0.388497	5.51552e-29
ENSMUSG00000101188	Eif4a-ps4	5.58509e-30	0.124773	0.150134	0.0994115	5.63983e-29
ENSMUSG00000006599	Gtf2h1	5.66095e-30	-0.194407	-0.163252	-0.225562	5.713e-29
ENSMUSG00000025491	Ifitm1	6.02924e-30	-0.351403	-0.296271	-0.406535	6.08102e-29
ENSMUSG00000022868	Ahsg	6.15071e-30	-0.475607	-0.357292	-0.593922	6.19982e-29
ENSMUSG00000113555	Gm10095	6.19527e-30	0.196416	0.250382	0.142449	6.24098e-29
ENSMUSG00000002688	Prkd1	6.2034e-30	0.152333	0.175662	0.129003	6.24542e-29
ENSMUSG00000091732	Gm17541	6.27307e-30	0.333877	0.417145	0.250609	6.31178e-29
ENSMUSG00000002768	Mea1	6.31799e-30	0.205546	0.260206	0.150887	6.35318e-29
ENSMUSG00000117187	Gm4708	6.7649e-30	0.385356	0.484498	0.286213	6.7985e-29
ENSMUSG00000068036	Afdn	6.79593e-30	0.197075	0.239802	0.154348	6.8256e-29
ENSMUSG00000095137	Rps12-ps17	7.35692e-30	0.442608	0.562491	0.322725	7.38462e-29
ENSMUSG00000054196	Cthrc1	7.48822e-30	0.309246	0.362321	0.256171	7.51193e-29
ENSMUSG00000038975	Rabggtb	7.59293e-30	-0.157946	-0.131994	-0.183898	7.61242e-29
ENSMUSG00000021268	Meg3	7.92756e-30	0.706294	0.936318	0.476269	7.94316e-29
ENSMUSG00000051735	Rinl	7.93664e-30	-0.285506	-0.213043	-0.357969	7.94752e-29
ENSMUSG00000116868	Gm29721	7.95567e-30	-0.414677	-0.300054	-0.5293	7.96183e-29
ENSMUSG00000046139	Patl1	7.96101e-30	-0.180364	-0.15086	-0.209868	7.96243e-29
ENSMUSG00000031762	Mt2	8.48226e-30	-0.304257	-0.238051	-0.370462	8.47873e-29
ENSMUSG00000022304	Dpys	8.60152e-30	-0.340655	-0.252916	-0.428394	8.59282e-29
ENSMUSG00000028786	Tmem54	8.71134e-30	0.273177	0.317246	0.229108	8.69736e-29
ENSMUSG00000060121	Gemin2	9.06273e-30	-0.193388	-0.162339	-0.224437	9.04281e-29
ENSMUSG00000026202	Tuba4a	9.11345e-30	-0.195094	-0.163693	-0.226496	9.08802e-29
ENSMUSG00000113959	Gm46339	9.42857e-30	-0.255962	-0.212078	-0.299847	9.39668e-29
ENSMUSG00000068551	Zfp467	9.52352e-30	0.220025	0.256416	0.183634	9.48567e-29
ENSMUSG00000049047	Armcx3	9.98401e-30	0.0990582	0.117831	0.0802854	9.93844e-29
ENSMUSG00000023186	Vwa5a	1.10752e-29	0.217327	0.25071	0.183944	1.10181e-28
ENSMUSG00000022849	Hspbap1	1.13368e-29	-0.179258	-0.150458	-0.208057	1.12717e-28
ENSMUSG00000041189	Chrnb1	1.1812e-29	0.11879	0.139066	0.0985146	1.17372e-28
ENSMUSG00000095168	Gm4795	1.18449e-29	0.232826	0.276142	0.189511	1.1763e-28
ENSMUSG00000031221	Igbp1	1.19498e-29	-0.181027	-0.152127	-0.209927	1.18601e-28
ENSMUSG00000027171	Prrg4	1.25607e-29	0.459895	0.55336	0.366429	1.24591e-28
ENSMUSG00000062997	Rpl35	1.28353e-29	-0.0846627	-0.0709684	-0.0983569	1.2724e-28
ENSMUSG00000049751	Rpl36al	1.29206e-29	0.380731	0.510842	0.250621	1.28009e-28
ENSMUSG00000053965	Pde5a	1.30663e-29	0.105743	0.12478	0.0867053	1.29376e-28
ENSMUSG00000086167	Gm13827	1.32457e-29	0.301286	0.393458	0.209115	1.31075e-28
ENSMUSG00000037568	Vash2	1.3275e-29	0.0952897	0.113385	0.0771946	1.31288e-28
ENSMUSG00000028841	Cnksr1	1.3565e-29	0.0530117	0.0682982	0.0377251	1.34077e-28
ENSMUSG00000019302	Atp6v0a1	1.35788e-29	0.2826	0.349519	0.215682	1.34135e-28
ENSMUSG00000042377	Fam83g	1.38042e-29	0.194781	0.225055	0.164508	1.36281e-28
ENSMUSG00000039959	Hip1	1.43076e-29	0.424034	0.526547	0.321521	1.41168e-28
ENSMUSG00000082456	Gm11598	1.43998e-29	0.425884	0.537379	0.314389	1.41994e-28
ENSMUSG00000046057	Gm15428	1.47262e-29	0.122427	0.14145	0.103405	1.45127e-28
ENSMUSG00000018932	Map2k3	1.5642e-29	-0.233061	-0.196408	-0.269714	1.54063e-28
ENSMUSG00000086841	2410006H16Rik	1.56623e-29	-0.173356	-0.145201	-0.201511	1.54172e-28
ENSMUSG00000020717	Pecam1	1.65542e-29	-0.262802	-0.219725	-0.305879	1.62856e-28
ENSMUSG00000032470	Mras	1.68144e-29	-0.45747	-0.371316	-0.543624	1.65319e-28
ENSMUSG00000027520	Zdbf2	1.69469e-29	0.581495	0.763506	0.399484	1.66524e-28
ENSMUSG00000025574	Tk1	1.69801e-29	-0.219635	-0.185065	-0.254205	1.66752e-28
ENSMUSG00000033004	Mycbp2	1.70334e-29	0.427458	0.548722	0.306193	1.67178e-28
ENSMUSG00000040013	Fkbp6	1.71144e-29	-0.412388	-0.30973	-0.515045	1.67875e-28
ENSMUSG00000037070	Rbmxl1	1.71378e-29	-0.123013	-0.10304	-0.142986	1.68007e-28
ENSMUSG00000026579	F5	1.7333e-29	0.0313731	0.0435391	0.0192072	1.69821e-28
ENSMUSG00000048482	Bdnf	1.73863e-29	0.154521	0.18119	0.127851	1.70244e-28
ENSMUSG00000048807	Slc35e4	1.75521e-29	0.0967134	0.114403	0.0790236	1.71767e-28
ENSMUSG00000022119	Rbm26	1.75827e-29	-0.169309	-0.141902	-0.196717	1.71893e-28
ENSMUSG00000071041	Impdh2-ps	1.75855e-29	0.14566	0.171154	0.120166	1.71893e-28
ENSMUSG00000061787	Rps17	1.76606e-29	-0.080334	-0.0672962	-0.0933719	1.72527e-28
ENSMUSG00000028970	Abcb1b	1.81811e-29	-0.356871	-0.299195	-0.414548	1.77509e-28
ENSMUSG00000006360	Crip1	1.83024e-29	0.326527	0.388854	0.2642	1.78589e-28
ENSMUSG00000030533	Unc45a	1.93041e-29	0.437942	0.553932	0.321952	1.88255e-28
ENSMUSG00000110686	Gm45855	2.02953e-29	0.115251	0.143346	0.0871556	1.97806e-28
ENSMUSG00000081344	Gm14303	2.09651e-29	0.12899	0.154164	0.103817	2.04215e-28
ENSMUSG00000027984	Hadh	2.20578e-29	-0.166954	-0.134234	-0.199674	2.14734e-28
ENSMUSG00000024231	Cul2	2.50774e-29	-0.198688	-0.164515	-0.232861	2.43989e-28
ENSMUSG00000060985	Tdrd5	2.57645e-29	0.0748207	0.09129	0.0583515	2.50529e-28
ENSMUSG00000096403	Gm9825	2.6662e-29	0.191571	0.247975	0.135167	2.59106e-28
ENSMUSG00000092225	Gm2381	2.72109e-29	-0.275217	-0.230215	-0.320219	2.64287e-28
ENSMUSG00000000751	Rpa1	2.79454e-29	-0.145666	-0.118502	-0.17283	2.71265e-28
ENSMUSG00000034109	Golim4	2.87142e-29	0.129212	0.151248	0.107176	2.78566e-28
ENSMUSG00000031925	Maml2	2.87975e-29	-0.553249	-0.451463	-0.655035	2.79213e-28
ENSMUSG00000023902	Zscan10	2.88563e-29	-0.176095	-0.146395	-0.205794	2.79622e-28
ENSMUSG00000077575	Gm24888	3.05867e-29	-0.25539	-0.213248	-0.297532	2.96218e-28
ENSMUSG00000063450	Syne2	3.12303e-29	-0.290113	-0.244641	-0.335584	3.02276e-28
ENSMUSG00000078302	Foxd1	3.42881e-29	-0.465633	-0.347873	-0.583392	3.31682e-28
ENSMUSG00000013367	Iglon5	3.45214e-29	0.0379687	0.0510811	0.0248563	3.33747e-28
ENSMUSG00000037408	Cnnm4	3.47222e-29	0.47195	0.55928	0.384619	3.35495e-28
ENSMUSG00000005410	Mcm5	3.56307e-29	-0.129704	-0.107971	-0.151436	3.44075e-28
ENSMUSG00000052713	Zfp608	3.99843e-29	0.165214	0.192459	0.137969	3.85894e-28
ENSMUSG00000021583	Erap1	4.0343e-29	0.167116	0.192738	0.141493	3.89133e-28
ENSMUSG00000054387	Mdm4	4.09734e-29	-0.247364	-0.208068	-0.286661	3.94987e-28
ENSMUSG00000083240	Gm13453	4.11252e-29	0.198052	0.255255	0.14085	3.96222e-28
ENSMUSG00000053565	Eif3k	4.18523e-29	-0.0998862	-0.0835853	-0.116187	4.02996e-28
ENSMUSG00000037949	Ano10	4.19611e-29	0.105939	0.124006	0.0878715	4.03813e-28
ENSMUSG00000097335	Gm26563	4.51022e-29	-0.300982	-0.250099	-0.351866	4.33792e-28
ENSMUSG00000042035	Igsf3	4.59661e-29	-0.27286	-0.227854	-0.317866	4.41848e-28
ENSMUSG00000031880	Rrad	4.66812e-29	0.0521526	0.068406	0.0358992	4.48465e-28
ENSMUSG00000069939	Gm12070	4.74697e-29	0.109279	0.132976	0.0855815	4.55779e-28
ENSMUSG00000031647	Mfap3l	5.60107e-29	0.105744	0.127182	0.0843053	5.37478e-28
ENSMUSG00000029798	Herc6	5.68907e-29	0.0767551	0.0927995	0.0607107	5.45611e-28
ENSMUSG00000026639	Lamb3	5.75016e-29	0.0367619	0.0501681	0.0233556	5.51155e-28
ENSMUSG00000092805	Gm26461	5.77069e-29	0.149435	0.172834	0.126035	5.52808e-28
ENSMUSG00000021243	Fcf1	5.91892e-29	-0.121746	-0.0987298	-0.144762	5.66684e-28
ENSMUSG00000102423	Gm37465	5.93929e-29	0.0416579	0.0590285	0.0242873	5.6831e-28
ENSMUSG00000050382	Kif7	6.29362e-29	0.35084	0.418229	0.283451	6.01872e-28
ENSMUSG00000031634	Ufsp2	6.44256e-29	0.385935	0.468761	0.303108	6.15765e-28
ENSMUSG00000114321	Gm8971	6.51744e-29	0.441057	0.564339	0.317775	6.22567e-28
ENSMUSG00000046865	Fbl	6.60727e-29	-0.0922888	-0.076254	-0.108324	6.3079e-28
ENSMUSG00000030884	Uqcrc2	6.70174e-29	-0.134599	-0.111476	-0.157721	6.39445e-28
ENSMUSG00000066629	Rpl36-ps3	7.05407e-29	0.208476	0.268174	0.148778	6.7268e-28
ENSMUSG00000031431	Tsc22d3	7.50375e-29	0.206709	0.237615	0.175802	7.15156e-28
ENSMUSG00000022865	Cxadr	7.80325e-29	0.288991	0.346733	0.231249	7.43278e-28
ENSMUSG00000061689	Dlgap4	8.5322e-29	0.289018	0.370967	0.207069	8.12252e-28
ENSMUSG00000079017	Ifi27l2a	8.89341e-29	0.0629377	0.0780323	0.047843	8.46159e-28
ENSMUSG00000086324	Gm15564	8.95924e-29	0.327388	0.401687	0.253089	8.5194e-28
ENSMUSG00000028988	Ctnnbip1	9.02887e-29	0.314118	0.38691	0.241325	8.58075e-28
ENSMUSG00000081205	Gm5940	9.19601e-29	0.235502	0.308918	0.162086	8.73465e-28
ENSMUSG00000089987	Gpx2-ps1	9.36235e-29	-0.184803	-0.118789	-0.250817	8.88761e-28
ENSMUSG00000082778	Gm15191	9.72554e-29	0.217551	0.281432	0.15367	9.22717e-28
ENSMUSG00000045598	Zfp553	9.98584e-29	-0.192153	-0.161023	-0.223283	9.46878e-28
ENSMUSG00000075511	1700001L05Rik	1.01421e-28	-0.380794	-0.3006	-0.460988	9.61155e-28
ENSMUSG00000026879	Gsn	1.02324e-28	0.230473	0.263592	0.197354	9.69167e-28
ENSMUSG00000022210	Dhrs4	1.03463e-28	0.368116	0.472414	0.263819	9.79396e-28
ENSMUSG00000043872	Zmym1	1.04963e-28	-0.229672	-0.193154	-0.26619	9.93042e-28
ENSMUSG00000031609	Sap30	1.10172e-28	-0.22037	-0.185615	-0.255124	1.04174e-27
ENSMUSG00000003378	Grik5	1.13732e-28	0.165211	0.190048	0.140374	1.07479e-27
ENSMUSG00000018651	Tada2a	1.14418e-28	-0.196882	-0.165026	-0.228738	1.08067e-27
ENSMUSG00000067768	Xlr4b	1.18139e-28	-0.598688	-0.434723	-0.762653	1.11518e-27
ENSMUSG00000034686	Prr7	1.18313e-28	0.0769025	0.0912208	0.0625842	1.11619e-27
ENSMUSG00000054034	Tceal5	1.19073e-28	0.184552	0.213139	0.155964	1.12274e-27
ENSMUSG00000098915	Rpl15-ps2	1.21122e-28	0.0996417	0.116041	0.083242	1.14142e-27
ENSMUSG00000098234	Snhg6	1.22911e-28	-0.218417	-0.18173	-0.255104	1.15762e-27
ENSMUSG00000093716	Gm19815	1.24722e-28	0.578119	0.749819	0.406419	1.17402e-27
ENSMUSG00000094634	Gm3468	1.29884e-28	0.0605382	0.0726728	0.0484036	1.22193e-27
ENSMUSG00000020821	Kif1c	1.33889e-28	0.317185	0.381667	0.252704	1.25891e-27
ENSMUSG00000037020	Wdr62	1.42162e-28	-0.275427	-0.231041	-0.319813	1.33594e-27
ENSMUSG00000030301	Ccdc91	1.43619e-28	0.357086	0.432914	0.281258	1.34888e-27
ENSMUSG00000034566	Atp5h	1.61055e-28	-0.0910123	-0.0739991	-0.108026	1.51179e-27
ENSMUSG00000025702	March8	1.62603e-28	0.39904	0.488629	0.30945	1.52547e-27
ENSMUSG00000030530	Furin	1.62943e-28	0.285531	0.355116	0.215946	1.52781e-27
ENSMUSG00000052565	Hist1h1d	1.63793e-28	0.301206	0.356614	0.245799	1.53492e-27
ENSMUSG00000115163	Gm18076	1.65277e-28	0.265496	0.328372	0.202621	1.54797e-27
ENSMUSG00000075703	Selenoi	1.65897e-28	0.35453	0.420284	0.288776	1.55291e-27
ENSMUSG00000098973	Mir6236	1.72383e-28	0.577958	0.742445	0.413471	1.61272e-27
ENSMUSG00000063229	Ldha	1.76249e-28	0.221648	0.258225	0.185071	1.64797e-27
ENSMUSG00000016427	Ndufa1	1.85698e-28	-0.130741	-0.109091	-0.152392	1.73536e-27
ENSMUSG00000001441	Npepps	1.88206e-28	-0.143808	-0.120075	-0.16754	1.75781e-27
ENSMUSG00000056116	H2-T22	1.88568e-28	0.103418	0.120381	0.0864556	1.76022e-27
ENSMUSG00000031922	Cep57	1.91391e-28	-0.16639	-0.131621	-0.201158	1.78557e-27
ENSMUSG00000020260	Pofut2	2.08077e-28	0.238189	0.297396	0.178982	1.94016e-27
ENSMUSG00000029651	Mtus2	2.12217e-28	-0.321816	-0.253413	-0.390219	1.97767e-27
ENSMUSG00000055850	Rnf181	2.17251e-28	-0.216576	-0.181311	-0.251841	2.02346e-27
ENSMUSG00000021819	Zswim8	2.20083e-28	0.291254	0.342163	0.240344	2.0487e-27
ENSMUSG00000031532	Saraf	2.25314e-28	0.31885	0.40938	0.22832	2.09623e-27
ENSMUSG00000004360	9330159F19Rik	2.26313e-28	0.154931	0.18096	0.128903	2.10436e-27
ENSMUSG00000063611	Gm10134	2.35566e-28	-0.600183	-0.449295	-0.751071	2.18918e-27
ENSMUSG00000071657	Bscl2	2.40112e-28	0.275238	0.340633	0.209843	2.2302e-27
ENSMUSG00000034165	Ccnd3	2.47996e-28	-0.213902	-0.177944	-0.24986	2.30216e-27
ENSMUSG00000063146	Clip2	2.4857e-28	0.0644876	0.0790252	0.04995	2.3062e-27
ENSMUSG00000106831	Ube2n-ps1	2.62781e-28	0.216719	0.281779	0.15166	2.43671e-27
ENSMUSG00000079215	Zfp664	2.68536e-28	0.198996	0.244389	0.153603	2.4887e-27
ENSMUSG00000042439	Zfp532	2.71479e-28	-0.239837	-0.198161	-0.281513	2.51459e-27
ENSMUSG00000032042	Srpr	2.83556e-28	-0.155903	-0.130183	-0.181622	2.625e-27
ENSMUSG00000097122	Gm26624	2.9297e-28	-0.282077	-0.233904	-0.33025	2.71066e-27
ENSMUSG00000108694	Gm7287	2.95508e-28	0.24444	0.29326	0.19562	2.73264e-27
ENSMUSG00000051220	Ercc6l	3.09339e-28	-0.246892	-0.20714	-0.286645	2.85896e-27
ENSMUSG00000028807	Zbtb8a	3.13034e-28	-0.252456	-0.209111	-0.2958	2.89152e-27
ENSMUSG00000058230	Arhgap35	3.24904e-28	0.209317	0.254895	0.163738	2.99951e-27
ENSMUSG00000078429	Ctdsp2	3.33586e-28	-0.209568	-0.176082	-0.243053	3.07798e-27
ENSMUSG00000044681	Cnpy1	3.38061e-28	-0.356317	-0.290802	-0.421832	3.11755e-27
ENSMUSG00000023353	Agap3	3.39797e-28	0.305583	0.393884	0.217282	3.13184e-27
ENSMUSG00000054364	Rhob	3.51344e-28	0.259927	0.305503	0.21435	3.23649e-27
ENSMUSG00000028138	Adh5	3.81083e-28	-0.106371	-0.0858229	-0.12692	3.50659e-27
ENSMUSG00000030872	Gga2	3.80891e-28	-0.148481	-0.120777	-0.176185	3.50659e-27
ENSMUSG00000026121	Sema4c	3.92559e-28	0.187996	0.217677	0.158314	3.61021e-27
ENSMUSG00000049832	Rbx1-ps	4.0649e-28	0.290511	0.378144	0.202878	3.73628e-27
ENSMUSG00000028641	P3h1	4.11519e-28	-0.264583	-0.222394	-0.306773	3.78044e-27
ENSMUSG00000032867	Fbxw8	4.12839e-28	0.26793	0.332494	0.203366	3.79049e-27
ENSMUSG00000038482	Tfdp1	4.26449e-28	-0.165561	-0.134635	-0.196486	3.91331e-27
ENSMUSG00000006931	P3h4	4.28859e-28	0.251878	0.292231	0.211524	3.93328e-27
ENSMUSG00000036875	Dna2	4.55115e-28	-0.271503	-0.227289	-0.315718	4.17181e-27
ENSMUSG00000022203	Efs	4.6044e-28	0.317718	0.375912	0.259524	4.21831e-27
ENSMUSG00000114353	Gm7896	4.60778e-28	-0.295604	-0.24049	-0.350717	4.21911e-27
ENSMUSG00000082280	Gm5847	4.78721e-28	0.193163	0.226259	0.160067	4.38102e-27
ENSMUSG00000070667	Rpl31-ps10	4.79051e-28	-0.162871	-0.132085	-0.193657	4.38165e-27
ENSMUSG00000011034	Slc5a1	4.79832e-28	-0.427288	-0.326118	-0.528458	4.38641e-27
ENSMUSG00000041012	Cmtm8	4.89496e-28	0.0642919	0.0795324	0.0490514	4.47231e-27
ENSMUSG00000063314	Gm12657	5.05502e-28	0.268867	0.342204	0.195531	4.61604e-27
ENSMUSG00000100351	Gm7867	5.12127e-28	0.47244	0.621318	0.323562	4.67399e-27
ENSMUSG00000039831	Arhgap29	5.38821e-28	0.171581	0.198328	0.144833	4.91495e-27
ENSMUSG00000027210	Meis2	5.41896e-28	-0.414817	-0.323612	-0.506022	4.93764e-27
ENSMUSG00000095419	Gm14328	5.41838e-28	0.0703501	0.0829748	0.0577254	4.93764e-27
ENSMUSG00000036550	Cnot1	5.43438e-28	-0.118546	-0.0987564	-0.138335	4.949e-27
ENSMUSG00000050900	Gm7327	5.51493e-28	0.233389	0.284876	0.181901	5.01963e-27
ENSMUSG00000029920	Smarcad1	5.68171e-28	-0.186555	-0.155226	-0.217885	5.16863e-27
ENSMUSG00000021823	Vcl	6.05891e-28	0.284381	0.34891	0.219852	5.50879e-27
ENSMUSG00000021116	Eif2s1	6.09521e-28	-0.107064	-0.0889536	-0.125175	5.53879e-27
ENSMUSG00000024313	Mep1b	6.19064e-28	-0.533125	-0.364922	-0.701328	5.62247e-27
ENSMUSG00000043061	Tmem18	6.5642e-28	-0.291727	-0.2371	-0.346354	5.95852e-27
ENSMUSG00000068523	Gng5	6.62661e-28	0.105543	0.126794	0.084292	6.01192e-27
ENSMUSG00000114550	Gm46426	6.65856e-28	-0.283676	-0.231951	-0.3354	6.03474e-27
ENSMUSG00000117585	Gm5047	6.65895e-28	0.339146	0.415334	0.262957	6.03474e-27
ENSMUSG00000027952	Pmvk	7.17043e-28	0.287241	0.364582	0.209899	6.49477e-27
ENSMUSG00000025510	Cd151	7.37503e-28	0.194724	0.235794	0.153655	6.67649e-27
ENSMUSG00000090136	Gm10177	7.6111e-28	0.138482	0.161761	0.115203	6.88648e-27
ENSMUSG00000052837	Junb	7.75807e-28	0.354438	0.419128	0.289747	7.01569e-27
ENSMUSG00000096696	Zfp960	7.87247e-28	-0.270753	-0.225017	-0.316489	7.11531e-27
ENSMUSG00000015474	Ppt2	7.91283e-28	0.227697	0.266937	0.188458	7.14794e-27
ENSMUSG00000063556	Gm10132	7.93591e-28	-0.160322	-0.133674	-0.18697	7.16493e-27
ENSMUSG00000091695	Gm17669	7.98663e-28	0.270418	0.360819	0.180016	7.20685e-27
ENSMUSG00000106574	Gm2451	7.99909e-28	0.12517	0.160074	0.0902656	7.21422e-27
ENSMUSG00000016534	Lamp2	8.23002e-28	-0.27937	-0.231841	-0.3269	7.41055e-27
ENSMUSG00000042699	Dhx9	8.22537e-28	-0.110841	-0.0893279	-0.132354	7.41055e-27
ENSMUSG00000082510	Gm11793	8.22973e-28	0.334251	0.418471	0.250031	7.41055e-27
ENSMUSG00000095193	Gm20939	8.34688e-28	-0.282111	-0.235451	-0.328771	7.51174e-27
ENSMUSG00000064371		8.39587e-28	0.206664	0.243892	0.169436	7.55179e-27
ENSMUSG00000063760	Rnf217	9.19028e-28	0.198696	0.232524	0.164867	8.2619e-27
ENSMUSG00000056234	Ncoa4	9.23292e-28	-0.217353	-0.179346	-0.25536	8.2958e-27
ENSMUSG00000031995	St14	9.2997e-28	0.351216	0.434479	0.267953	8.35133e-27
ENSMUSG00000034088	Hdlbp	9.54957e-28	0.13845	0.163004	0.113895	8.57113e-27
ENSMUSG00000048027	Rgmb	9.57523e-28	0.281412	0.331725	0.231099	8.58957e-27
ENSMUSG00000022707	Gbe1	9.74471e-28	0.196931	0.229869	0.163993	8.73695e-27
ENSMUSG00000072244	Trim6	9.83025e-28	-0.175464	-0.145632	-0.205296	8.80894e-27
ENSMUSG00000020477	Mrps24	9.9453e-28	-0.159215	-0.132618	-0.185813	8.90727e-27
ENSMUSG00000041846	Ppp4r3a	1.00852e-27	-0.162474	-0.135275	-0.189673	9.02775e-27
ENSMUSG00000020000	Moxd1	1.05196e-27	0.0289926	0.0419186	0.0160667	9.41156e-27
ENSMUSG00000027351	Spred1	1.05273e-27	0.301753	0.356502	0.247003	9.41348e-27
ENSMUSG00000040374	Pex2	1.06705e-27	0.210332	0.242491	0.178173	9.53554e-27
ENSMUSG00000078867	Gm14418	1.06752e-27	-0.206607	-0.171735	-0.241479	9.53554e-27
ENSMUSG00000024462	Gabbr1	1.07033e-27	-0.28662	-0.239782	-0.333458	9.55557e-27
ENSMUSG00000086583	Gm15500	1.07595e-27	0.0921023	0.107562	0.0766423	9.60068e-27
ENSMUSG00000027419	Pcsk2	1.10954e-27	0.0800104	0.0992866	0.0607342	9.89512e-27
ENSMUSG00000006445	Epha2	1.11422e-27	0.248103	0.303434	0.192772	9.93158e-27
ENSMUSG00000033105	Lss	1.11723e-27	0.334512	0.425569	0.243455	9.95316e-27
ENSMUSG00000062093	Gm10110	1.12351e-27	0.231212	0.30246	0.159963	1.00038e-26
ENSMUSG00000024038	Ndufv3	1.13216e-27	-0.141976	-0.117335	-0.166617	1.00754e-26
ENSMUSG00000039349	C130074G19Rik	1.14485e-27	-0.337887	-0.262191	-0.413583	1.0183e-26
ENSMUSG00000024063	Lbh	1.14733e-27	0.225662	0.263705	0.187618	1.01996e-26
ENSMUSG00000069272	Hist1h2ae	1.19902e-27	0.454775	0.558087	0.351464	1.06535e-26
ENSMUSG00000117345	Gm7926	1.24972e-27	0.229647	0.291703	0.167591	1.10981e-26
ENSMUSG00000073702	Rpl31	1.32508e-27	-0.0699379	-0.0581449	-0.0817309	1.17612e-26
ENSMUSG00000090197	Dnaja1-ps	1.32616e-27	0.284713	0.345459	0.223967	1.17645e-26
ENSMUSG00000020990	Cdkl1	1.33433e-27	0.0596502	0.073532	0.0457685	1.18307e-26
ENSMUSG00000021209	Ppp4r4	1.34982e-27	0.137482	0.159545	0.11542	1.19554e-26
ENSMUSG00000031778	Cx3cl1	1.34938e-27	0.102507	0.121592	0.0834229	1.19554e-26
ENSMUSG00000098056	Gm8100	1.35307e-27	0.19222	0.227041	0.1574	1.19779e-26
ENSMUSG00000059866	Tnip2	1.40673e-27	-0.364117	-0.29201	-0.436223	1.24463e-26
ENSMUSG00000028992	Nmnat1	1.42127e-27	0.252181	0.29589	0.208471	1.25684e-26
ENSMUSG00000082064	Rpl5-ps2	1.48373e-27	0.166213	0.206176	0.126249	1.31138e-26
ENSMUSG00000081281	Gm6274	1.56863e-27	0.166489	0.22063	0.112349	1.38569e-26
ENSMUSG00000083985	Gm12468	1.66005e-27	0.411494	0.516396	0.306592	1.46568e-26
ENSMUSG00000057497	Fam136a	1.6736e-27	-0.154139	-0.123571	-0.184707	1.47687e-26
ENSMUSG00000019564	Arid3a	1.73474e-27	0.23984	0.278326	0.201355	1.53002e-26
ENSMUSG00000092203	1110038B12Rik	1.77456e-27	-0.204673	-0.17021	-0.239135	1.56431e-26
ENSMUSG00000074656	Eif2s2	1.79877e-27	-0.0917439	-0.0762662	-0.107222	1.58483e-26
ENSMUSG00000048416	Mlf1	1.80723e-27	0.0751426	0.090919	0.0593661	1.59144e-26
ENSMUSG00000039221	Rpl22l1	1.81386e-27	-0.16754	-0.139575	-0.195504	1.59644e-26
ENSMUSG00000047963	Stbd1	2.00341e-27	0.0308136	0.0445698	0.0170573	1.76235e-26
ENSMUSG00000026669	Mcm10	2.02283e-27	-0.194311	-0.159726	-0.228896	1.7785e-26
ENSMUSG00000101249	Gm29216	2.02475e-27	-0.138458	-0.114783	-0.162132	1.77926e-26
ENSMUSG00000028655	Mfsd2a	2.03455e-27	0.0783356	0.0944361	0.0622351	1.78694e-26
ENSMUSG00000024981	Acsl5	2.04274e-27	0.528429	0.662264	0.394593	1.79319e-26
ENSMUSG00000053175	Bcl3	2.04793e-27	-0.396424	-0.302561	-0.490288	1.79681e-26
ENSMUSG00000024900	Cpt1a	2.0589e-27	-0.335077	-0.274793	-0.395361	1.80549e-26
ENSMUSG00000037236	Matr3	2.21005e-27	-0.140565	-0.116793	-0.164338	1.93703e-26
ENSMUSG00000004038	Gstm3	2.22927e-27	-0.318633	-0.263092	-0.374174	1.95285e-26
ENSMUSG00000110845	Gm47481	2.33222e-27	0.292675	0.357591	0.227758	2.04197e-26
ENSMUSG00000107591	Gm6794	2.38595e-27	0.348006	0.460649	0.235364	2.08793e-26
ENSMUSG00000083642	Gm13148	2.39037e-27	0.442891	0.57224	0.313541	2.0907e-26
ENSMUSG00000023232	Serinc2	2.4116e-27	0.081839	0.0990583	0.0646197	2.10817e-26
ENSMUSG00000081214	Rpl35a-ps2	2.52894e-27	-0.117197	-0.0968706	-0.137523	2.20959e-26
ENSMUSG00000071671	Gm10343	2.58232e-27	0.410492	0.526529	0.294455	2.25506e-26
ENSMUSG00000080860	Gm13815	2.64793e-27	0.288058	0.371944	0.204172	2.31116e-26
ENSMUSG00000038239	Hrc	2.80045e-27	0.120607	0.141388	0.0998254	2.44301e-26
ENSMUSG00000044864	Ankrd50	2.80528e-27	0.335287	0.407156	0.263417	2.44595e-26
ENSMUSG00000083621	Gm14586	2.93995e-27	0.136998	0.175077	0.0989188	2.56204e-26
ENSMUSG00000025613	Cct8	2.94818e-27	-0.088448	-0.073462	-0.103434	2.56788e-26
ENSMUSG00000028277	Ube2j1	3.08866e-27	0.251989	0.298517	0.205462	2.68885e-26
ENSMUSG00000026576	Atp1b1	3.10741e-27	-0.207158	-0.1732	-0.241117	2.70377e-26
ENSMUSG00000094483	Purb	3.2102e-27	0.356795	0.48018	0.23341	2.79176e-26
ENSMUSG00000022024	Sugt1	3.29951e-27	-0.133508	-0.110156	-0.156861	2.86795e-26
ENSMUSG00000036473	Tbc1d24	3.33431e-27	-0.291304	-0.236236	-0.346372	2.89669e-26
ENSMUSG00000031422	Morf4l2	3.54522e-27	-0.128594	-0.106686	-0.150501	3.07833e-26
ENSMUSG00000084013	Gm14270	3.66393e-27	0.210299	0.269718	0.15088	3.17977e-26
ENSMUSG00000033170	Card10	3.71658e-27	0.26749	0.312516	0.222463	3.22378e-26
ENSMUSG00000061904	Slc25a3	3.81095e-27	-0.0954144	-0.0769836	-0.113845	3.30394e-26
ENSMUSG00000027673	Ndufb5	3.82498e-27	-0.11219	-0.0929744	-0.131406	3.31439e-26
ENSMUSG00000053617	Sh3pxd2a	3.83488e-27	0.249106	0.298434	0.199779	3.32125e-26
ENSMUSG00000083022	Rps15a-ps6	3.85613e-27	0.27361	0.365138	0.182083	3.33794e-26
ENSMUSG00000033460	Armcx1	3.97822e-27	-0.291482	-0.241708	-0.341257	3.44185e-26
ENSMUSG00000028410	Dnaja1	4.04892e-27	-0.102385	-0.0847827	-0.119987	3.50121e-26
ENSMUSG00000044813	Shb	4.16501e-27	0.313593	0.380253	0.246932	3.59975e-26
ENSMUSG00000050379	Sept6	4.2165e-27	0.375445	0.454514	0.296377	3.64237e-26
ENSMUSG00000024054	Smchd1	4.31816e-27	0.311703	0.404954	0.218453	3.72827e-26
ENSMUSG00000015341	Golga7	4.32671e-27	-0.180025	-0.147568	-0.212482	3.73373e-26
ENSMUSG00000085936	2610307P16Rik	4.42306e-27	0.0955739	0.112607	0.0785406	3.81492e-26
ENSMUSG00000113198	Gm6988	4.49021e-27	0.170975	0.209998	0.131952	3.87084e-26
ENSMUSG00000020123	Avpr1a	4.5515e-27	0.0178254	0.0268303	0.0088204	3.92167e-26
ENSMUSG00000001100	Poldip2	5.19847e-27	-0.144035	-0.118717	-0.169354	4.47682e-26
ENSMUSG00000024099	Ndufv2	5.34385e-27	-0.103886	-0.0821184	-0.125654	4.59966e-26
ENSMUSG00000028832	Stmn1	5.48534e-27	-0.121416	-0.100411	-0.142422	4.71903e-26
ENSMUSG00000079067	Hmgn2-ps1	5.60535e-27	-0.173819	-0.132102	-0.215537	4.8198e-26
ENSMUSG00000022962	Gart	5.64697e-27	-0.126417	-0.104923	-0.14791	4.8531e-26
ENSMUSG00000021643	Serf1	5.80037e-27	0.189751	0.221383	0.158118	4.98238e-26
ENSMUSG00000074476	Spc24	5.90182e-27	-0.140951	-0.115134	-0.166767	5.06694e-26
ENSMUSG00000038668	Lpar1	5.92326e-27	-0.408843	-0.340984	-0.476701	5.08275e-26
ENSMUSG00000018012	Rac3	6.13708e-27	0.236707	0.276837	0.196577	5.26353e-26
ENSMUSG00000062758	Gm16477	6.15953e-27	0.235585	0.315084	0.156087	5.28009e-26
ENSMUSG00000082127	Gm13577	6.19277e-27	-0.181131	-0.13767	-0.224592	5.30588e-26
ENSMUSG00000116835	Gm49594	6.21339e-27	-0.172562	-0.138963	-0.206161	5.32083e-26
ENSMUSG00000052684	Jun	6.37052e-27	0.442617	0.536807	0.348427	5.45261e-26
ENSMUSG00000036523	Greb1	6.44706e-27	0.101953	0.119833	0.0840719	5.5153e-26
ENSMUSG00000026187	Xrcc5	6.70372e-27	-0.16753	-0.139312	-0.195749	5.72903e-26
ENSMUSG00000032093	Cd3e	6.70224e-27	-0.489321	-0.36048	-0.618161	5.72903e-26
ENSMUSG00000074280	Gm6166	6.92661e-27	0.177777	0.206186	0.149368	5.91651e-26
ENSMUSG00000039116	Adgrg6	7.08271e-27	-0.378911	-0.295134	-0.462688	6.04677e-26
ENSMUSG00000081892	Gm8864	7.36881e-27	0.189338	0.223556	0.155119	6.28782e-26
ENSMUSG00000027273	Snap25	7.46148e-27	0.152161	0.179145	0.125177	6.36366e-26
ENSMUSG00000037010	Apln	7.73049e-27	0.0790163	0.0988919	0.0591408	6.58975e-26
ENSMUSG00000046721	Rpl14-ps1	7.78982e-27	0.105765	0.123822	0.0877084	6.63696e-26
ENSMUSG00000092109	Gm9376	8.20977e-27	-0.388557	-0.265415	-0.511699	6.99121e-26
ENSMUSG00000031489	Adrb3	8.5262e-27	-0.297253	-0.24611	-0.348396	7.25699e-26
ENSMUSG00000028871	Rspo1	8.63986e-27	0.207305	0.242002	0.172607	7.35001e-26
ENSMUSG00000029344	Tpst2	8.92331e-27	-0.225207	-0.183192	-0.267222	7.5873e-26
ENSMUSG00000040734	Ppp1r13l	9.49093e-27	0.190892	0.221258	0.160527	8.06585e-26
ENSMUSG00000041992	Rapgef5	9.63336e-27	0.215575	0.25254	0.178609	8.18275e-26
ENSMUSG00000023009	Nckap5l	9.74531e-27	0.139913	0.16135	0.118475	8.27366e-26
ENSMUSG00000105408	Gm7285	9.92498e-27	0.351437	0.463538	0.239335	8.42194e-26
ENSMUSG00000118061	AC131065.2	9.95122e-27	-0.479766	-0.354884	-0.604648	8.43994e-26
ENSMUSG00000060739	Nsa2	1.00199e-26	-0.144071	-0.119538	-0.168605	8.49394e-26
ENSMUSG00000045165	AI467606	1.00961e-26	-0.362458	-0.272534	-0.452382	8.55422e-26
ENSMUSG00000105359	Rpl21-ps10	1.01931e-26	0.349904	0.464457	0.235352	8.63201e-26
ENSMUSG00000034707	Gns	1.08305e-26	0.348324	0.432471	0.264176	9.16718e-26
ENSMUSG00000026972	Arrdc1	1.08436e-26	0.313167	0.372097	0.254238	9.17364e-26
ENSMUSG00000032353	Tmed3	1.09122e-26	0.153899	0.177728	0.13007	9.22699e-26
ENSMUSG00000027935	Rab13	1.12375e-26	0.249919	0.293176	0.206661	9.49732e-26
ENSMUSG00000019853	Hebp2	1.12593e-26	0.0664216	0.081819	0.0510243	9.51094e-26
ENSMUSG00000032224	Fam81a	1.12877e-26	-0.468163	-0.384266	-0.552061	9.5301e-26
ENSMUSG00000031146	Plp2	1.13453e-26	-0.211189	-0.175139	-0.247239	9.57398e-26
ENSMUSG00000026958	Dpp7	1.20949e-26	-0.241255	-0.201118	-0.281392	1.02014e-25
ENSMUSG00000024535	Snx24	1.25325e-26	0.228585	0.267018	0.190151	1.05652e-25
ENSMUSG00000002846	Timmdc1	1.26167e-26	0.22412	0.276168	0.172073	1.06308e-25
ENSMUSG00000059518	Znhit1	1.31959e-26	0.349109	0.477831	0.220387	1.11133e-25
ENSMUSG00000016495	Plgrkt	1.40645e-26	0.19297	0.223416	0.162524	1.18389e-25
ENSMUSG00000038806	Sde2	1.43186e-26	-0.159224	-0.126593	-0.191854	1.20467e-25
ENSMUSG00000038718	Pbx3	1.44114e-26	0.279492	0.333124	0.225861	1.21187e-25
ENSMUSG00000022139	Mbnl2	1.45752e-26	0.390613	0.473901	0.307326	1.22503e-25
ENSMUSG00000006356	Crip2	1.46046e-26	0.324552	0.404264	0.244839	1.22688e-25
[truncated: 14,794 more rows]

## Sheet: GOenrichment
GO	Term	Zscore	FDR
GO:1990830	cellular response to leukemia inhibitory factor	-21.5951	1.19168e-64
GO:0045216	cell-cell junction organization	17.6539	1.53034e-44
GO:0000188	inactivation of MAPK activity	16.7399	7.68139e-41
GO:0035335	peptidyl-tyrosine dephosphorylation	15.4929	4.95023e-38
GO:0048514	blood vessel morphogenesis	15.2118	1.8716e-36
GO:0098974	postsynaptic actin cytoskeleton organization	14.5065	5.10458e-34
GO:0048260	positive regulation of receptor-mediated endocytosis	14.0097	1.58086e-32
GO:0060425	lung morphogenesis	13.859	1.596e-31
GO:0045669	positive regulation of osteoblast differentiation	13.6471	1.87176e-31
GO:1904707	positive regulation of vascular associated smooth muscle cell proliferation	13.4458	5.09142e-31
GO:0045104	intermediate filament cytoskeleton organization	13.4762	3.51379e-30
GO:0051493	regulation of cytoskeleton organization	13.0019	1.22324e-28
GO:0060325	face morphogenesis	12.4977	2.79379e-27
GO:0007286	spermatid development	-12.2788	4.87637e-27
GO:2000249	regulation of actin cytoskeleton reorganization	12.3905	5.7279e-27
GO:0003382	epithelial cell morphogenesis	12.402	2.47849e-26
GO:0007015	actin filament organization	12.0009	2.66532e-26
GO:0035329	hippo signaling	12.1674	4.41923e-26
GO:0031032	actomyosin structure organization	12.1219	5.6014e-26
GO:0035904	aorta development	11.7454	7.27928e-25
GO:0043149	stress fiber assembly	11.8365	7.27928e-25
GO:0071260	cellular response to mechanical stimulus	11.6498	1.79126e-24
GO:0006749	glutathione metabolic process	-11.5769	2.21671e-24
GO:0035970	peptidyl-threonine dephosphorylation	11.2218	6.10484e-23
GO:0060412	ventricular septum morphogenesis	11.1757	8.45026e-23
GO:0048812	neuron projection morphogenesis	11.0456	8.65349e-23
GO:0002218	activation of innate immune response	-11.0179	3.36875e-22
GO:0051321	meiotic cell cycle	-10.7289	9.83696e-22
GO:0019827	stem cell population maintenance	-10.717	1.13459e-21
GO:0051496	positive regulation of stress fiber assembly	10.6982	1.1517e-21
GO:1900026	positive regulation of substrate adhesion-dependent cell spreading	10.6236	2.32908e-21
GO:0048010	vascular endothelial growth factor receptor signaling pathway	10.6953	4.64363e-21
GO:0030865	cortical cytoskeleton organization	10.5636	6.00341e-21
GO:0048661	positive regulation of smooth muscle cell proliferation	10.4856	6.52406e-21
GO:0051893	regulation of focal adhesion assembly	10.5036	1.55592e-20
GO:0010800	positive regulation of peptidyl-threonine phosphorylation	10.3237	3.90272e-20
GO:0014911	positive regulation of smooth muscle cell migration	10.2644	4.95743e-20
GO:0008045	motor neuron axon guidance	10.2532	9.1858e-20
GO:0043388	positive regulation of DNA binding	10.0885	1.49095e-19
GO:0048598	embryonic morphogenesis	10.2089	1.58418e-19
GO:0097191	extrinsic apoptotic signaling pathway	10.0887	1.78801e-19
GO:0030336	negative regulation of cell migration	10.0136	2.18297e-19
GO:0010763	positive regulation of fibroblast migration	10.1152	3.72725e-19
GO:0030199	collagen fibril organization	9.97267	5.80069e-19
GO:0001837	epithelial to mesenchymal transition	9.90927	6.61859e-19
GO:0010718	positive regulation of epithelial to mesenchymal transition	9.91416	7.85822e-19
GO:0045840	positive regulation of mitotic nuclear division	9.94567	7.90804e-19
GO:0061564	axon development	9.87649	9.47756e-19
GO:0010595	positive regulation of endothelial cell migration	9.86761	1.02749e-18
GO:0048593	camera-type eye morphogenesis	9.80154	1.20275e-18
GO:0042060	wound healing	9.81549	1.45266e-18
GO:0010634	positive regulation of epithelial cell migration	9.79683	1.47245e-18
GO:0030511	positive regulation of transforming growth factor beta receptor signaling pathway	9.83534	1.73695e-18
GO:0070830	bicellular tight junction assembly	9.81658	1.74748e-18
GO:0046329	negative regulation of JNK cascade	9.73251	2.14126e-18
GO:0007155	cell adhesion	9.65844	2.25604e-18
GO:0007411	axon guidance	9.67224	2.54522e-18
GO:0002053	positive regulation of mesenchymal cell proliferation	9.72087	2.71786e-18
GO:0033209	tumor necrosis factor-mediated signaling pathway	9.75344	2.71786e-18
GO:0006270	DNA replication initiation	-9.62069	1.01232e-17
GO:0008286	insulin receptor signaling pathway	9.43902	1.04496e-17
GO:0042327	positive regulation of phosphorylation	9.50979	1.33048e-17
GO:0048535	lymph node development	9.58606	1.33048e-17
GO:0006268	DNA unwinding involved in DNA replication	-9.51219	1.48475e-17
GO:0045071	negative regulation of viral genome replication	-9.51455	1.48475e-17
GO:0032526	response to retinoic acid	-9.44463	1.58274e-17
GO:0048168	regulation of neuronal synaptic plasticity	9.50169	1.66114e-17
GO:0036297	interstrand cross-link repair	-9.36993	1.71661e-17
GO:0003151	outflow tract morphogenesis	9.4469	1.87561e-17
GO:0031532	actin cytoskeleton reorganization	9.33573	2.19743e-17
GO:0060173	limb development	9.33333	2.91373e-17
GO:2001224	positive regulation of neuron migration	9.3687	3.79932e-17
GO:0043491	protein kinase B signaling	9.27498	4.76638e-17
GO:0002088	lens development in camera-type eye	9.29704	6.19919e-17
GO:0060976	coronary vasculature development	9.1925	8.02359e-17
GO:0071346	cellular response to interferon-gamma	9.13592	8.26525e-17
GO:0009987	cellular process	9.11461	1.26923e-16
GO:0030326	embryonic limb morphogenesis	9.11246	1.64575e-16
GO:0045765	regulation of angiogenesis	9.12111	2.25771e-16
GO:0050768	negative regulation of neurogenesis	9.05382	2.25771e-16
GO:0003281	ventricular septum development	9.04914	2.60021e-16
GO:0035024	negative regulation of Rho protein signal transduction	9.04362	3.05644e-16
GO:0007369	gastrulation	8.99187	3.2199e-16
GO:2000379	positive regulation of reactive oxygen species metabolic process	9.03678	3.40802e-16
GO:0007131	reciprocal meiotic recombination	-9.0095	3.68021e-16
GO:0030833	regulation of actin filament polymerization	8.98795	3.7651e-16
GO:0007420	brain development	8.85311	5.23347e-16
GO:0006099	tricarboxylic acid cycle	-8.94462	5.45131e-16
GO:0008360	regulation of cell shape	8.82368	6.37268e-16
GO:0022604	regulation of cell morphogenesis	8.87974	6.37268e-16
GO:0023014	signal transduction by protein phosphorylation	8.95964	6.85418e-16
GO:0007156	homophilic cell adhesion via plasma membrane adhesion molecules	8.81761	1.0114e-15
GO:2000036	regulation of stem cell population maintenance	-8.84554	1.35693e-15
GO:0045664	regulation of neuron differentiation	8.78322	1.71246e-15
GO:0007338	single fertilization	-8.681	1.92288e-15
GO:0003148	outflow tract septum morphogenesis	8.79145	1.95742e-15
GO:0006694	steroid biosynthetic process	8.80935	2.02379e-15
GO:0043113	receptor clustering	8.69456	2.07535e-15
GO:0002009	morphogenesis of an epithelium	8.7601	2.08903e-15
GO:2000179	positive regulation of neural precursor cell proliferation	8.6838	2.90361e-15
GO:0006298	mismatch repair	-8.77435	2.9191e-15
GO:0010811	positive regulation of cell-substrate adhesion	8.66182	3.76889e-15
GO:0030073	insulin secretion	8.66876	4.47552e-15
GO:0030036	actin cytoskeleton organization	8.50366	5.89201e-15
GO:0006906	vesicle fusion	8.56109	6.87544e-15
GO:0007507	heart development	8.48735	6.87544e-15
GO:0001570	vasculogenesis	8.43666	1.03302e-14
GO:0048286	lung alveolus development	8.47366	1.27887e-14
GO:0071526	semaphorin-plexin signaling pathway	8.45066	1.41872e-14
GO:0001666	response to hypoxia	8.36198	1.56661e-14
GO:0000165	MAPK cascade	8.34389	2.11233e-14
GO:0010332	response to gamma radiation	-8.35009	2.23344e-14
GO:0008202	steroid metabolic process	8.33731	2.78401e-14
GO:0016055	Wnt signaling pathway	8.26032	2.82329e-14
GO:0032956	regulation of actin cytoskeleton organization	8.25971	3.25746e-14
GO:0008625	extrinsic apoptotic signaling pathway via death domain receptors	8.30479	3.48466e-14
GO:0007140	male meiotic nuclear division	-8.31088	3.72816e-14
GO:0007229	integrin-mediated signaling pathway	8.27288	3.98877e-14
GO:0030335	positive regulation of cell migration	8.22213	4.18076e-14
GO:0048863	stem cell differentiation	-8.2931	4.80684e-14
GO:0030513	positive regulation of BMP signaling pathway	8.25247	4.91682e-14
GO:0070371	ERK1 and ERK2 cascade	8.25822	5.40109e-14
GO:0045599	negative regulation of fat cell differentiation	8.16003	7.77519e-14
GO:0007005	mitochondrion organization	-8.11583	7.84463e-14
GO:0001707	mesoderm formation	8.17841	8.0438e-14
GO:0009612	response to mechanical stimulus	8.20283	9.8889e-14
GO:0010977	negative regulation of neuron projection development	8.09081	1.1267e-13
GO:0006470	protein dephosphorylation	8.02613	1.30548e-13
GO:0043981	histone H4-K5 acetylation	-8.09839	1.43481e-13
GO:0043982	histone H4-K8 acetylation	-8.09839	1.43481e-13
GO:0048193	Golgi vesicle transport	8.06741	1.43481e-13
GO:0009058	biosynthetic process	-8.07514	1.45743e-13
GO:0051924	regulation of calcium ion transport	8.16024	1.45743e-13
GO:0090303	positive regulation of wound healing	8.12193	1.4877e-13
GO:0035025	positive regulation of Rho protein signal transduction	8.08071	1.56178e-13
GO:0061351	neural precursor cell proliferation	8.06781	1.754e-13
GO:0006164	purine nucleotide biosynthetic process	-8.1379	1.85445e-13
GO:0097192	extrinsic apoptotic signaling pathway in absence of ligand	7.98531	2.19116e-13
GO:0090200	positive regulation of release of cytochrome c from mitochondria	7.98067	2.21542e-13
GO:0006275	regulation of DNA replication	-8.05292	2.21656e-13
GO:0043488	regulation of mRNA stability	7.98549	2.32851e-13
GO:0007010	cytoskeleton organization	7.93153	2.42038e-13
GO:0098609	cell-cell adhesion	7.94425	2.55522e-13
GO:0007129	synapsis	-7.99902	2.76289e-13
GO:0072659	protein localization to plasma membrane	7.87166	3.47919e-13
GO:0061436	establishment of skin barrier	7.89587	5.02631e-13
GO:0034341	response to interferon-gamma	-7.89175	5.74241e-13
GO:0032735	positive regulation of interleukin-12 production	7.87594	6.0275e-13
GO:0016477	cell migration	7.78757	6.32818e-13
GO:0030866	cortical actin cytoskeleton organization	7.79148	6.99007e-13
GO:0006259	DNA metabolic process	-7.84929	7.11403e-13
GO:0009966	regulation of signal transduction	7.79771	7.45426e-13
GO:0014032	neural crest cell development	7.81337	8.48068e-13
GO:0048538	thymus development	7.67358	1.32435e-12
GO:0007157	heterophilic cell-cell adhesion via plasma membrane cell adhesion molecules	7.72384	1.40603e-12
GO:0032092	positive regulation of protein binding	7.64468	1.48319e-12
GO:0003279	cardiac septum development	7.7137	1.62554e-12
GO:1901214	regulation of neuron death	7.68534	1.62554e-12
GO:1905606	regulation of presynapse assembly	7.68911	1.89001e-12
GO:0042311	vasodilation	-7.6529	2.01838e-12
GO:0045214	sarcomere organization	7.67218	2.14536e-12
GO:1903076	regulation of protein localization to plasma membrane	7.60408	2.32202e-12
GO:0001569	branching involved in blood vessel morphogenesis	7.61149	2.62277e-12
GO:0007179	transforming growth factor beta receptor signaling pathway	7.53729	3.44146e-12
GO:0006913	nucleocytoplasmic transport	-7.52087	3.94017e-12
GO:0050772	positive regulation of axonogenesis	7.51954	4.08186e-12
GO:0007409	axonogenesis	7.48943	4.43586e-12
GO:0035162	embryonic hemopoiesis	7.51946	5.33304e-12
GO:0071560	cellular response to transforming growth factor beta stimulus	7.47856	5.68679e-12
GO:0032967	positive regulation of collagen biosynthetic process	7.50634	5.88665e-12
GO:0031297	replication fork processing	-7.46486	6.04739e-12
GO:0071310	cellular response to organic substance	7.47105	6.04739e-12
GO:0045930	negative regulation of mitotic cell cycle	7.47482	6.23722e-12
GO:0008016	regulation of heart contraction	7.46982	6.74274e-12
GO:0001921	positive regulation of receptor recycling	7.43894	7.71038e-12
GO:0001938	positive regulation of endothelial cell proliferation	7.41751	8.17259e-12
GO:0048013	ephrin receptor signaling pathway	7.38077	1.03511e-11
GO:0034614	cellular response to reactive oxygen species	7.35255	1.04798e-11
GO:0046034	ATP metabolic process	-7.32505	1.05736e-11
GO:0007219	Notch signaling pathway	7.32989	1.13527e-11
GO:0043393	regulation of protein binding	7.34848	1.2152e-11
GO:0048536	spleen development	7.33554	1.27498e-11
GO:0043403	skeletal muscle tissue regeneration	7.34489	1.28321e-11
GO:0001649	osteoblast differentiation	7.32173	1.36477e-11
GO:0051056	regulation of small GTPase mediated signal transduction	7.31032	1.51064e-11
GO:0007204	positive regulation of cytosolic calcium ion concentration	7.29087	1.54617e-11
GO:0046597	negative regulation of viral entry into host cell	-7.29286	1.77169e-11
GO:0030900	forebrain development	7.25147	1.83363e-11
GO:0043552	positive regulation of phosphatidylinositol 3-kinase activity	7.31081	1.83363e-11
GO:0050679	positive regulation of epithelial cell proliferation	7.29994	1.83363e-11
GO:0010975	regulation of neuron projection development	7.24549	2.37461e-11
GO:0033554	cellular response to stress	7.20625	3.15914e-11
GO:2001237	negative regulation of extrinsic apoptotic signaling pathway	7.17155	3.28663e-11
GO:0006260	DNA replication	-7.16964	3.66395e-11
GO:1902236	negative regulation of endoplasmic reticulum stress-induced intrinsic apoptotic signaling pathway	7.16755	3.86333e-11
GO:0048278	vesicle docking	7.14206	4.1422e-11
GO:0002040	sprouting angiogenesis	7.16535	4.21414e-11
GO:0043536	positive regulation of blood vessel endothelial cell migration	7.1476	4.25353e-11
GO:0030048	actin filament-based movement	7.13652	4.58118e-11
GO:0009953	dorsal/ventral pattern formation	7.10288	4.98316e-11
GO:0048843	negative regulation of axon extension involved in axon guidance	7.13575	4.98316e-11
GO:0007026	negative regulation of microtubule depolymerization	7.09793	5.23254e-11
GO:0046328	regulation of JNK cascade	7.09377	5.43344e-11
GO:0006695	cholesterol biosynthetic process	7.17726	5.84883e-11
GO:0016239	positive regulation of macroautophagy	7.06818	5.84883e-11
GO:0007050	cell cycle arrest	7.03735	6.38977e-11
GO:0009395	phospholipid catabolic process	-7.09016	6.95495e-11
GO:0046627	negative regulation of insulin receptor signaling pathway	7.02698	7.11967e-11
GO:0030216	keratinocyte differentiation	7.00966	9.26538e-11
GO:0001947	heart looping	6.99737	9.47463e-11
GO:0072593	reactive oxygen species metabolic process	6.97236	1.04513e-10
GO:0007031	peroxisome organization	-6.9558	1.10054e-10
GO:0001658	branching involved in ureteric bud morphogenesis	6.98556	1.15397e-10
GO:0022904	respiratory electron transport chain	-6.96006	1.27656e-10
GO:1902042	negative regulation of extrinsic apoptotic signaling pathway via death domain receptors	6.94366	1.28702e-10
GO:0010951	negative regulation of endopeptidase activity	-6.96848	1.3528e-10
GO:0016126	sterol biosynthetic process	7.02065	1.35531e-10
GO:0001894	tissue homeostasis	6.94831	1.40275e-10
GO:2001240	negative regulation of extrinsic apoptotic signaling pathway in absence of ligand	6.95471	1.42522e-10
GO:0071897	DNA biosynthetic process	-6.92365	1.48132e-10
GO:0046580	negative regulation of Ras protein signal transduction	6.89049	1.55542e-10
GO:0008652	cellular amino acid biosynthetic process	-6.92366	1.62904e-10
GO:0010918	positive regulation of mitochondrial membrane potential	-6.90977	1.89586e-10
GO:0016573	histone acetylation	-6.87267	2.06563e-10
GO:0043525	positive regulation of neuron apoptotic process	6.81962	2.14431e-10
GO:0007173	epidermal growth factor receptor signaling pathway	6.8178	2.53734e-10
GO:0002028	regulation of sodium ion transport	6.82505	2.66012e-10
GO:0098586	cellular response to virus	-6.77835	3.28829e-10
GO:0030031	cell projection assembly	6.80958	3.29274e-10
GO:0071364	cellular response to epidermal growth factor stimulus	6.74153	3.41236e-10
GO:0007130	synaptonemal complex assembly	-6.7962	3.54899e-10
GO:0000723	telomere maintenance	-6.74091	3.9103e-10
GO:0006284	base-excision repair	-6.76817	4.02011e-10
GO:1903078	positive regulation of protein localization to plasma membrane	6.67276	5.65859e-10
GO:0030970	retrograde protein transport, ER to cytosol	6.68295	5.66417e-10
GO:0034394	protein localization to cell surface	6.672	6.32283e-10
GO:0043473	pigmentation	-6.64354	6.44793e-10
GO:0006310	DNA recombination	-6.64085	6.74227e-10
GO:0042475	odontogenesis of dentin-containing tooth	6.63835	6.90601e-10
GO:0043966	histone H3 acetylation	-6.60769	8.09799e-10
GO:0030334	regulation of cell migration	6.58408	8.57414e-10
GO:0035914	skeletal muscle cell differentiation	6.60164	8.89554e-10
GO:0030901	midbrain development	6.61067	9.58226e-10
GO:0006935	chemotaxis	6.59434	9.87109e-10
GO:0002181	cytoplasmic translation	-6.5465	1.02534e-09
GO:0042476	odontogenesis	6.61423	1.02534e-09
GO:0048747	muscle fiber development	6.59694	1.02534e-09
GO:0001525	angiogenesis	6.54193	1.09232e-09
GO:0009566	fertilization	-6.56542	1.17898e-09
GO:0034976	response to endoplasmic reticulum stress	6.53487	1.1805e-09
GO:0051928	positive regulation of calcium ion transport	6.5877	1.1805e-09
GO:0030155	regulation of cell adhesion	6.54429	1.21506e-09
GO:0001501	skeletal system development	6.53444	1.31339e-09
GO:0009968	negative regulation of signal transduction	6.51186	1.47542e-09
GO:0014065	phosphatidylinositol 3-kinase signaling	6.49197	1.62321e-09
GO:0001889	liver development	6.47052	1.63222e-09
GO:0045766	positive regulation of angiogenesis	6.44793	2.02073e-09
GO:0007094	mitotic spindle assembly checkpoint	-6.45735	2.22448e-09
GO:0045672	positive regulation of osteoclast differentiation	6.45498	2.25916e-09
GO:0048589	developmental growth	6.40874	2.44552e-09
GO:0001974	blood vessel remodeling	6.42035	2.70955e-09
GO:0014068	positive regulation of phosphatidylinositol 3-kinase signaling	6.40015	2.76393e-09
GO:0016601	Rac protein signal transduction	6.40205	3.00572e-09
GO:0003007	heart morphogenesis	6.38522	3.11535e-09
GO:0032469	endoplasmic reticulum calcium ion homeostasis	6.38874	3.31516e-09
GO:0022408	negative regulation of cell-cell adhesion	6.36577	3.55669e-09
GO:0008340	determination of adult lifespan	-6.35918	3.55966e-09
GO:0008219	cell death	6.35868	3.59125e-09
GO:0050766	positive regulation of phagocytosis	-6.36173	3.79231e-09
GO:0033674	positive regulation of kinase activity	6.34935	3.82125e-09
GO:0055010	ventricular cardiac muscle tissue morphogenesis	6.35657	3.9604e-09
GO:0048477	oogenesis	-6.28592	4.8063e-09
GO:0030501	positive regulation of bone mineralization	6.29381	5.39705e-09
GO:0006281	DNA repair	-6.21731	6.77682e-09
GO:0008033	tRNA processing	-6.21129	6.81502e-09
GO:0032436	positive regulation of proteasomal ubiquitin-dependent protein catabolic process	6.20035	6.99942e-09
GO:0051216	cartilage development	6.22214	7.0106e-09
GO:0031069	hair follicle morphogenesis	6.22769	7.78494e-09
GO:0021772	olfactory bulb development	6.17806	9.47456e-09
GO:0035023	regulation of Rho protein signal transduction	6.14963	9.90461e-09
GO:1902004	positive regulation of amyloid-beta formation	6.17734	1.01047e-08
GO:0010613	positive regulation of cardiac muscle hypertrophy	6.16667	1.04621e-08
GO:0035774	positive regulation of insulin secretion involved in cellular response to glucose stimulus	6.11821	1.24604e-08
GO:0045579	positive regulation of B cell differentiation	-6.11579	1.2939e-08
GO:0007267	cell-cell signaling	6.13064	1.29463e-08
GO:0043547	positive regulation of GTPase activity	6.08376	1.3181e-08
GO:0044030	regulation of DNA methylation	-6.14189	1.48841e-08
GO:1904754	positive regulation of vascular associated smooth muscle cell migration	6.08518	1.6345e-08
GO:0002063	chondrocyte development	6.08804	1.64346e-08
GO:0001782	B cell homeostasis	6.05932	1.70033e-08
GO:0035108	limb morphogenesis	6.04453	1.99393e-08
GO:2000463	positive regulation of excitatory postsynaptic potential	5.99925	2.41637e-08
GO:0042177	negative regulation of protein catabolic process	5.97693	2.43977e-08
GO:0045165	cell fate commitment	5.99317	2.62215e-08
GO:0001578	microtubule bundle formation	5.97762	2.71817e-08
GO:0090314	positive regulation of protein targeting to membrane	5.98294	2.77472e-08
GO:0045785	positive regulation of cell adhesion	5.96421	2.80361e-08
GO:0006897	endocytosis	5.91676	3.1944e-08
GO:0070527	platelet aggregation	5.94851	3.27503e-08
GO:0009117	nucleotide metabolic process	5.91801	3.48211e-08
GO:0051781	positive regulation of cell division	5.92286	3.73484e-08
GO:0001833	inner cell mass cell proliferation	-5.91654	3.90521e-08
GO:0006334	nucleosome assembly	-5.89508	3.93733e-08
GO:0009615	response to virus	-5.87547	4.33522e-08
GO:0045907	positive regulation of vasoconstriction	5.88171	4.54869e-08
GO:0006904	vesicle docking involved in exocytosis	5.85642	4.75205e-08
GO:0001841	neural tube formation	5.86141	4.97438e-08
GO:0007368	determination of left/right symmetry	5.84	5.23234e-08
GO:0050853	B cell receptor signaling pathway	5.83934	5.90643e-08
GO:0007413	axonal fasciculation	5.83384	6.05172e-08
GO:0045332	phospholipid translocation	-5.818	6.54316e-08
GO:0007519	skeletal muscle tissue development	5.76995	7.48734e-08
GO:0000724	double-strand break repair via homologous recombination	-5.74554	7.9656e-08
GO:0043046	DNA methylation involved in gamete generation	-5.7899	8.17922e-08
GO:0046579	positive regulation of Ras protein signal transduction	5.7898	8.27411e-08
GO:0035924	cellular response to vascular endothelial growth factor stimulus	5.76407	8.33686e-08
GO:0032211	negative regulation of telomere maintenance via telomerase	-5.75122	8.37656e-08
GO:0006414	translational elongation	-5.73858	8.47625e-08
GO:0016925	protein sumoylation	-5.72458	9.51149e-08
GO:0006635	fatty acid beta-oxidation	-5.69285	1.04747e-07
GO:0001522	pseudouridine synthesis	-5.71154	1.06901e-07
GO:0016311	dephosphorylation	5.67923	1.06901e-07
GO:0035082	axoneme assembly	-5.71433	1.09046e-07
GO:0045732	positive regulation of protein catabolic process	5.68012	1.09046e-07
GO:0031589	cell-substrate adhesion	5.70548	1.12175e-07
GO:0006139	nucleobase-containing compound metabolic process	-5.68355	1.15737e-07
GO:0043967	histone H4 acetylation	-5.69597	1.16331e-07
GO:0035176	social behavior	5.6753	1.20151e-07
GO:0070584	mitochondrion morphogenesis	-5.66216	1.26805e-07
GO:0006882	cellular zinc ion homeostasis	-5.66535	1.30069e-07
GO:0016525	negative regulation of angiogenesis	5.65117	1.3442e-07
GO:0030512	negative regulation of transforming growth factor beta receptor signaling pathway	5.62335	1.4602e-07
GO:0010633	negative regulation of epithelial cell migration	5.64191	1.50123e-07
GO:0031122	cytoplasmic microtubule organization	5.6118	1.5307e-07
GO:0042274	ribosomal small subunit biogenesis	-5.61559	1.53803e-07
GO:0001892	embryonic placenta development	-5.60922	1.63013e-07
GO:0048741	skeletal muscle fiber development	5.61513	1.6587e-07
GO:0002230	positive regulation of defense response to virus by host	-5.61668	1.6645e-07
GO:0060070	canonical Wnt signaling pathway	5.5912	1.73415e-07
GO:0030324	lung development	5.57841	1.82755e-07
GO:0009952	anterior/posterior pattern specification	5.58686	1.82819e-07
GO:0006836	neurotransmitter transport	-5.58213	1.94579e-07
GO:0030879	mammary gland development	5.57266	2.02508e-07
GO:0071277	cellular response to calcium ion	5.5672	2.06697e-07
GO:0010666	positive regulation of cardiac muscle cell apoptotic process	5.56708	2.10114e-07
GO:0045184	establishment of protein localization	5.53716	2.23623e-07
GO:0006261	DNA-dependent DNA replication	-5.57903	2.28907e-07
GO:0032147	activation of protein kinase activity	5.5328	2.32007e-07
GO:0030968	endoplasmic reticulum unfolded protein response	5.5188	2.40389e-07
GO:2000737	negative regulation of stem cell differentiation	-5.56111	2.44536e-07
GO:0010212	response to ionizing radiation	-5.51775	2.45688e-07
GO:0034613	cellular protein localization	5.5129	2.49525e-07
GO:0048870	cell motility	5.5094	2.65206e-07
GO:0042098	T cell proliferation	5.51962	2.75343e-07
GO:0008593	regulation of Notch signaling pathway	-5.49491	2.82824e-07
GO:0007169	transmembrane receptor protein tyrosine kinase signaling pathway	5.47339	3.17329e-07
GO:0032091	negative regulation of protein binding	5.45968	3.17329e-07
GO:0000470	maturation of LSU-rRNA	-5.4726	3.24543e-07
GO:0051017	actin filament bundle assembly	5.46882	3.25549e-07
GO:0030838	positive regulation of actin filament polymerization	5.45403	3.29264e-07
GO:0051028	mRNA transport	-5.45119	3.48176e-07
GO:0035567	non-canonical Wnt signaling pathway	5.44459	3.7248e-07
GO:1903077	negative regulation of protein localization to plasma membrane	5.4587	3.7248e-07
GO:0032733	positive regulation of interleukin-10 production	-5.45306	3.77723e-07
GO:1904469	positive regulation of tumor necrosis factor secretion	-5.431	3.95918e-07
GO:0048839	inner ear development	5.4247	4.00701e-07
GO:0030509	BMP signaling pathway	5.40894	4.27578e-07
GO:0006605	protein targeting	-5.38918	4.41241e-07
GO:0009749	response to glucose	5.41126	4.49858e-07
GO:0009887	animal organ morphogenesis	5.39052	4.63162e-07
GO:0045070	positive regulation of viral genome replication	-5.38196	4.88772e-07
GO:0046697	decidualization	5.37329	5.10872e-07
GO:0048813	dendrite morphogenesis	5.34973	5.61708e-07
GO:0006541	glutamine metabolic process	-5.37174	5.89778e-07
GO:0001836	release of cytochrome c from mitochondria	5.36361	5.93621e-07
GO:1902600	proton transmembrane transport	-5.31527	6.30572e-07
GO:0007492	endoderm development	5.33201	6.47359e-07
GO:0007088	regulation of mitotic nuclear division	5.32627	6.85291e-07
GO:0007613	memory	5.31825	6.85291e-07
GO:0010569	regulation of double-strand break repair via homologous recombination	-5.31678	6.8801e-07
GO:0032731	positive regulation of interleukin-1 beta production	-5.30997	7.05661e-07
GO:0006911	phagocytosis, engulfment	-5.32991	7.16155e-07
GO:0042981	regulation of apoptotic process	5.27935	7.31946e-07
GO:1902476	chloride transmembrane transport	-5.29573	7.59927e-07
GO:0090023	positive regulation of neutrophil chemotaxis	5.29774	7.89787e-07
GO:0045786	negative regulation of cell cycle	5.27882	8.18906e-07
GO:1990573	potassium ion import across plasma membrane	-5.27776	8.25372e-07
GO:2000042	negative regulation of double-strand break repair via homologous recombination	-5.27287	8.3907e-07
GO:0050808	synapse organization	5.25098	8.98283e-07
GO:0002474	antigen processing and presentation of peptide antigen via MHC class I	5.25894	9.34647e-07
GO:0008277	regulation of G protein-coupled receptor signaling pathway	5.23568	1.00904e-06
GO:0007283	spermatogenesis	-5.19704	1.08479e-06
GO:0030182	neuron differentiation	5.19437	1.13247e-06
GO:0010761	fibroblast migration	-5.21387	1.16984e-06
GO:1902017	regulation of cilium assembly	-5.18422	1.22835e-06
GO:0001843	neural tube closure	5.16865	1.24057e-06
GO:0048738	cardiac muscle tissue development	5.2009	1.25019e-06
GO:0043408	regulation of MAPK cascade	5.18756	1.27009e-06
GO:0007162	negative regulation of cell adhesion	5.17824	1.27447e-06
GO:0016082	synaptic vesicle priming	5.18949	1.27734e-06
GO:0032435	negative regulation of proteasomal ubiquitin-dependent protein catabolic process	-5.15834	1.30369e-06
GO:0007612	learning	5.16477	1.36341e-06
GO:0006400	tRNA modification	-5.15436	1.40527e-06
GO:0006974	cellular response to DNA damage stimulus	-5.14743	1.40527e-06
GO:0030218	erythrocyte differentiation	-5.13174	1.47615e-06
GO:0007399	nervous system development	5.11088	1.61884e-06
GO:0007099	centriole replication	-5.11856	1.70932e-06
GO:0043507	positive regulation of JUN kinase activity	5.10272	1.74095e-06
GO:0031098	stress-activated protein kinase signaling cascade	5.11929	1.79921e-06
GO:0090307	mitotic spindle assembly	-5.09691	1.81298e-06
GO:0042542	response to hydrogen peroxide	5.0905	1.88795e-06
GO:0097755	positive regulation of blood vessel diameter	5.09593	1.9543e-06
GO:0001764	neuron migration	5.06367	2.01636e-06
GO:0001503	ossification	5.06525	2.14962e-06
GO:0009060	aerobic respiration	-5.06257	2.16579e-06
GO:0007032	endosome organization	5.05263	2.18799e-06
GO:2000573	positive regulation of DNA biosynthetic process	5.0581	2.3411e-06
GO:0050776	regulation of immune response	-5.03045	2.74164e-06
GO:0060395	SMAD protein signal transduction	4.99259	2.98392e-06
GO:0090263	positive regulation of canonical Wnt signaling pathway	4.97954	3.00743e-06
GO:0097190	apoptotic signaling pathway	4.98071	3.107e-06
GO:0007193	adenylate cyclase-inhibiting G protein-coupled receptor signaling pathway	-4.98744	3.21186e-06
GO:0060716	labyrinthine layer blood vessel development	4.96593	3.45607e-06
GO:0010906	regulation of glucose metabolic process	4.95533	3.53575e-06
GO:0001702	gastrulation with mouth forming second	4.96159	3.63763e-06
GO:0046628	positive regulation of insulin receptor signaling pathway	4.93129	4.02378e-06
GO:0001937	negative regulation of endothelial cell proliferation	4.90827	4.50647e-06
GO:0046827	positive regulation of protein export from nucleus	4.9011	4.64625e-06
GO:0030316	osteoclast differentiation	4.90541	4.65689e-06
GO:0060324	face development	4.90389	4.67548e-06
GO:0007528	neuromuscular junction development	4.89083	4.86167e-06
GO:0055085	transmembrane transport	-4.86699	5.06353e-06
GO:0043124	negative regulation of I-kappaB kinase/NF-kappaB signaling	-4.86919	5.07647e-06
GO:2000045	regulation of G1/S transition of mitotic cell cycle	4.87662	5.18474e-06
GO:0042632	cholesterol homeostasis	-4.86435	5.28738e-06
GO:0051262	protein tetramerization	-4.9019	5.33632e-06
GO:0008283	cell population proliferation	4.84709	5.46167e-06
GO:0001568	blood vessel development	4.8518	5.62137e-06
GO:0030198	extracellular matrix organization	4.855	5.66467e-06
GO:0043065	positive regulation of apoptotic process	4.82904	5.81524e-06
GO:0042474	middle ear morphogenesis	4.85035	6.05736e-06
GO:0034644	cellular response to UV	-4.83425	6.11471e-06
GO:2000134	negative regulation of G1/S transition of mitotic cell cycle	-4.83615	6.13664e-06
GO:0009306	protein secretion	4.82783	6.14414e-06
GO:0060348	bone development	4.81923	6.19763e-06
GO:0006412	translation	-4.81208	6.49535e-06
GO:0043968	histone H2A acetylation	-4.82618	6.50036e-06
GO:0031663	lipopolysaccharide-mediated signaling pathway	4.81743	6.79689e-06
GO:0050860	negative regulation of T cell receptor signaling pathway	4.80829	6.92617e-06
GO:1902895	positive regulation of pri-miRNA transcription by RNA polymerase II	4.79017	7.33944e-06
GO:0006396	RNA processing	-4.7868	7.4155e-06
GO:0043409	negative regulation of MAPK cascade	4.77104	7.99958e-06
GO:0000302	response to reactive oxygen species	-4.75994	8.23818e-06
GO:0046326	positive regulation of glucose import	4.74437	8.94089e-06
GO:0017015	regulation of transforming growth factor beta receptor signaling pathway	4.72815	9.76535e-06
GO:0010765	positive regulation of sodium ion transport	4.72677	9.78378e-06
GO:0051491	positive regulation of filopodium assembly	4.71618	1.01172e-05
GO:0048844	artery morphogenesis	4.72303	1.01318e-05
GO:0006406	mRNA export from nucleus	-4.70991	1.06423e-05
GO:0090103	cochlea morphogenesis	4.71475	1.06423e-05
GO:0048568	embryonic organ development	4.69429	1.06894e-05
GO:0007030	Golgi organization	4.68818	1.07547e-05
GO:0090316	positive regulation of intracellular protein transport	4.68629	1.10009e-05
GO:0030168	platelet activation	4.69908	1.11747e-05
GO:0034260	negative regulation of GTPase activity	4.684	1.1376e-05
GO:0050731	positive regulation of peptidyl-tyrosine phosphorylation	4.68646	1.1376e-05
GO:0005975	carbohydrate metabolic process	-4.67087	1.14223e-05
GO:0007266	Rho protein signal transduction	4.6736	1.17977e-05
GO:0030032	lamellipodium assembly	4.66601	1.23521e-05
GO:0001556	oocyte maturation	-4.66135	1.28639e-05
GO:0003180	aortic valve morphogenesis	4.6723	1.287e-05
GO:0007178	transmembrane receptor protein serine/threonine kinase signaling pathway	4.66364	1.29582e-05
GO:0006469	negative regulation of protein kinase activity	4.6464	1.30039e-05
GO:0043406	positive regulation of MAP kinase activity	4.65768	1.30956e-05
GO:0000462	maturation of SSU-rRNA from tricistronic rRNA transcript (SSU-rRNA, 5.8S rRNA, LSU-rRNA)	-4.65317	1.33592e-05
GO:0030490	maturation of SSU-rRNA	-4.6583	1.3626e-05
GO:0030100	regulation of endocytosis	4.63674	1.36401e-05
GO:0021915	neural tube development	4.63256	1.38123e-05
GO:0032981	mitochondrial respiratory chain complex I assembly	-4.62873	1.42578e-05
GO:0045859	regulation of protein kinase activity	-4.62363	1.44623e-05
GO:0030517	negative regulation of axon extension	4.62512	1.51856e-05
GO:0031116	positive regulation of microtubule polymerization	4.62359	1.54438e-05
GO:0030500	regulation of bone mineralization	4.60485	1.63089e-05
GO:0030307	positive regulation of cell growth	4.58997	1.63632e-05
GO:0007601	visual perception	-4.59265	1.74507e-05
GO:0007041	lysosomal transport	4.5588	1.93274e-05
GO:0030279	negative regulation of ossification	4.56096	1.97798e-05
GO:0007276	gamete generation	4.5515	2.00586e-05
GO:0030317	flagellated sperm motility	-4.54214	2.10802e-05
GO:0032868	response to insulin	4.5266	2.17831e-05
GO:0001822	kidney development	4.5223	2.19419e-05
GO:0000381	regulation of alternative mRNA splicing, via spliceosome	-4.50143	2.41433e-05
GO:0007062	sister chromatid cohesion	-4.47499	2.84421e-05
GO:0042594	response to starvation	-4.46221	2.95821e-05
GO:0007416	synapse assembly	4.45892	2.97605e-05
GO:0008203	cholesterol metabolic process	4.45465	3.01186e-05
GO:0007417	central nervous system development	4.44872	3.06207e-05
GO:0042254	ribosome biogenesis	-4.45092	3.17685e-05
GO:0007020	microtubule nucleation	4.44003	3.20715e-05
GO:0021549	cerebellum development	-4.44119	3.33523e-05
GO:0048026	positive regulation of mRNA splicing, via spliceosome	-4.42515	3.4101e-05
GO:0035264	multicellular organism growth	4.408	3.49657e-05
GO:0043086	negative regulation of catalytic activity	-4.41075	3.5389e-05
GO:0008542	visual learning	4.41395	3.5443e-05
GO:0050770	regulation of axonogenesis	4.40319	3.7538e-05
GO:0000079	regulation of cyclin-dependent protein serine/threonine kinase activity	4.39836	3.7733e-05
GO:0043280	positive regulation of cysteine-type endopeptidase activity involved in apoptotic process	4.39453	3.7733e-05
GO:0002062	chondrocyte differentiation	4.39888	3.90381e-05
GO:0006303	double-strand break repair via nonhomologous end joining	-4.38283	3.98962e-05
GO:0030534	adult behavior	4.39008	3.98962e-05
GO:0043087	regulation of GTPase activity	4.37221	4.03526e-05
GO:2001234	negative regulation of apoptotic signaling pathway	4.38052	4.05935e-05
GO:0045746	negative regulation of Notch signaling pathway	4.3777	4.0983e-05
GO:0061098	positive regulation of protein tyrosine kinase activity	4.34499	4.75036e-05
GO:0002476	antigen processing and presentation of endogenous peptide antigen via MHC class Ib	4.34119	4.94665e-05
GO:0002486	antigen processing and presentation of endogenous peptide antigen via MHC class I via ER pathway, TAP-independent	4.34119	4.94665e-05
GO:0043029	T cell homeostasis	4.32633	5.10458e-05
GO:2001235	positive regulation of apoptotic signaling pathway	-4.32275	5.10458e-05
GO:0002250	adaptive immune response	-4.31224	5.41994e-05
GO:0032874	positive regulation of stress-activated MAPK cascade	4.30185	5.84899e-05
GO:0043627	response to estrogen	4.29087	5.84899e-05
GO:0009880	embryonic pattern specification	-4.28057	6.29749e-05
GO:0010033	response to organic substance	-4.27196	6.298e-05
GO:0006364	rRNA processing	-4.23002	7.62952e-05
GO:0042493	response to drug	4.21997	7.64241e-05
GO:0000902	cell morphogenesis	4.21169	7.99693e-05
GO:0070936	protein K48-linked ubiquitination	4.20925	7.99693e-05
GO:0000226	microtubule cytoskeleton organization	4.19261	8.4595e-05
GO:0006289	nucleotide-excision repair	-4.18324	8.82331e-05
GO:0043392	negative regulation of DNA binding	4.18615	8.83664e-05
GO:0071230	cellular response to amino acid stimulus	4.17616	9.19901e-05
GO:0018107	peptidyl-threonine phosphorylation	4.15634	9.74014e-05
GO:1900745	positive regulation of p38MAPK cascade	4.16445	0.000101971
GO:1900181	negative regulation of protein localization to nucleus	4.15916	0.000103556
GO:0050896	response to stimulus	-4.15797	0.000104181
GO:0051402	neuron apoptotic process	4.13181	0.000107535
GO:0006506	GPI anchor biosynthetic process	-4.1158	0.000114666
GO:2000378	negative regulation of reactive oxygen species metabolic process	-4.11124	0.000119416
GO:0000132	establishment of mitotic spindle orientation	4.11228	0.000121351
GO:0043433	negative regulation of DNA-binding transcription factor activity	4.08745	0.000128358
GO:0050775	positive regulation of dendrite morphogenesis	4.077	0.000134824
GO:0090102	cochlea development	-4.07387	0.000139341
GO:0060079	excitatory postsynaptic potential	4.0767	0.00013988
GO:0018108	peptidyl-tyrosine phosphorylation	4.04873	0.000150017
GO:0030308	negative regulation of cell growth	4.04526	0.000150017
GO:0006821	chloride transport	4.04767	0.000153943
GO:1902894	negative regulation of pri-miRNA transcription by RNA polymerase II	4.03862	0.000162346
GO:0032515	negative regulation of phosphoprotein phosphatase activity	4.01736	0.000178351
GO:0060996	dendritic spine development	4.00761	0.00017922
GO:0050807	regulation of synapse organization	4.0117	0.000182284
GO:0051966	regulation of synaptic transmission, glutamatergic	4.00149	0.000186124
GO:0032024	positive regulation of insulin secretion	3.98242	0.000195765
GO:0070373	negative regulation of ERK1 and ERK2 cascade	3.96585	0.000203691
GO:0060041	retina development in camera-type eye	3.96172	0.000210173
GO:0048856	anatomical structure development	3.95071	0.000220614
GO:0007029	endoplasmic reticulum organization	3.94601	0.000221963
GO:0038083	peptidyl-tyrosine autophosphorylation	3.9514	0.000222
GO:0042176	regulation of protein catabolic process	-3.95412	0.00023197
GO:0007517	muscle organ development	3.93633	0.000232396
GO:0051592	response to calcium ion	3.9322	0.000237279
GO:0007259	receptor signaling pathway via JAK-STAT	3.93242	0.000239222
GO:0034968	histone lysine methylation	3.91676	0.000250648
GO:0051973	positive regulation of telomerase activity	-3.90868	0.000253292
GO:0006413	translational initiation	-3.90898	0.000260782
GO:0071300	cellular response to retinoic acid	3.90105	0.000264151
GO:0006915	apoptotic process	3.89123	0.000268403
GO:0006493	protein O-linked glycosylation	-3.89067	0.000271031
GO:0016192	vesicle-mediated transport	3.88679	0.000272304
GO:0036342	post-anal tail morphogenesis	3.89339	0.000275929
GO:0051894	positive regulation of focal adhesion assembly	3.87643	0.000291975
GO:0032781	positive regulation of ATPase activity	3.87218	0.000297581
GO:0045773	positive regulation of axon extension	3.85897	0.000306636
GO:0048873	homeostasis of number of cells within a tissue	3.85702	0.000320458
GO:0018230	peptidyl-L-cysteine S-palmitoylation	3.84666	0.000327592
GO:0006810	transport	-3.82676	0.000360771
GO:0045022	early endosome to late endosome transport	3.81541	0.000363152
GO:0007611	learning or memory	3.80343	0.00038196
GO:0048701	embryonic cranial skeleton morphogenesis	3.80342	0.00038196
GO:0035307	positive regulation of protein dephosphorylation	3.80172	0.00038588
GO:0001701	in utero embryonic development	3.78494	0.000395947
GO:0006351	transcription, DNA-templated	-3.78713	0.000395947
GO:0000387	spliceosomal snRNP assembly	-3.78435	0.000414285
GO:0060291	long-term synaptic potentiation	3.77503	0.000425379
GO:0031175	neuron projection development	3.76446	0.000427349
GO:0006936	muscle contraction	3.77503	0.000428529
GO:0007265	Ras protein signal transduction	3.75783	0.000438841
GO:0017157	regulation of exocytosis	3.75526	0.000451853
GO:0042307	positive regulation of protein import into nucleus	3.74607	0.000456286
GO:0046856	phosphatidylinositol dephosphorylation	-3.73856	0.000476194
GO:0034605	cellular response to heat	-3.74104	0.000483815
GO:0007040	lysosome organization	-3.7306	0.000484373
GO:0051289	protein homotetramerization	-3.73347	0.000484373
GO:0071347	cellular response to interleukin-1	3.7314	0.000489586
GO:0071902	positive regulation of protein serine/threonine kinase activity	-3.71285	0.000523234
GO:0048008	platelet-derived growth factor receptor signaling pathway	3.71004	0.000530659
GO:0031334	positive regulation of protein-containing complex assembly	3.70145	0.000535101
GO:0001958	endochondral ossification	3.7089	0.000539754
GO:0048025	negative regulation of mRNA splicing, via spliceosome	-3.70102	0.000545812
GO:0043588	skin development	3.68508	0.00057739
GO:0046718	viral entry into host cell	3.67542	0.00059793
GO:0006637	acyl-CoA metabolic process	-3.67091	0.000603546
GO:0045429	positive regulation of nitric oxide biosynthetic process	-3.66632	0.000624406
GO:0000186	activation of MAPKK activity	3.66133	0.000635363
GO:0032728	positive regulation of interferon-beta production	-3.65448	0.000635363
GO:0006487	protein N-linked glycosylation	-3.65253	0.000638435
GO:0061003	positive regulation of dendritic spine morphogenesis	-3.65675	0.000641608
GO:0030148	sphingolipid biosynthetic process	3.65059	0.000648001
GO:0000281	mitotic cytokinesis	3.64865	0.000649652
GO:1901215	negative regulation of neuron death	3.64396	0.000655924
GO:1903508	positive regulation of nucleic acid-templated transcription	3.6447	0.000661312
GO:0031016	pancreas development	3.64041	0.000680388
GO:0050729	positive regulation of inflammatory response	3.62599	0.000711695
GO:0070935	3'-UTR-mediated mRNA stabilization	-3.62081	0.00071759
GO:0030278	regulation of ossification	3.61335	0.000747087
GO:0050873	brown fat cell differentiation	3.61291	0.000752311
GO:0030325	adrenal gland development	3.60988	0.000756282
GO:0034446	substrate adhesion-dependent cell spreading	3.59752	0.000772584
GO:0045921	positive regulation of exocytosis	3.58056	0.000833625
GO:0030433	ubiquitin-dependent ERAD pathway	3.56945	0.000843197
GO:0035725	sodium ion transmembrane transport	-3.56504	0.00088689
GO:0060021	roof of mouth development	3.54948	0.000920624
GO:0008584	male gonad development	3.54436	0.000930736
GO:0018345	protein palmitoylation	3.54299	0.000942033
GO:0006302	double-strand break repair	-3.5295	0.00097742
